# Supplementary material for: Transcriptomic and metabolomic profiling of drought-tolerant and susceptible sesame genotypes in response to drought stress
Source: BMC Plant Biol. 2019 Jun 20;19:267. doi: 10.1186/s12870-019-1880-1 (PMC6585049; doi:10.1186/s12870-019-1880-1)
Supplement: Supplementary file 3 — Table S2. List of the core gene set of sesame involved in response to drought stress. (XLSX 278 kb) [file 12870_2019_1880_MOESM3_ESM.xlsx]

## Sheet: Sheet1
Table S2. List of the core gene set of sesame involved in response to drought stress
ID	Drought_regulated	GO_annotation	KEGG_annotation	KEGG_pathway_annotation	Pfam_annotation	NR_annotation
LOC105167544	up	--	--	--	Cotton fibre expressed protein	PREDICTED: uncharacterized protein LOC105167544 [Sesamum indicum]
LOC105157537	up	--	--	--	--	PREDICTED: late embryogenesis abundant protein Dc3 [Sesamum indicum]
LOC105156725	up	--	K15382|1.34882e-99|sly:101255592|bidirectional sugar transporter N3; K15382 solute carrier family 50 (sugar transporter) (A)	--	Sugar efflux transporter for intercellular exchange	PREDICTED: bidirectional sugar transporter N3 [Sesamum indicum]
LOC105162194	up	Biological Process: branched-chain amino acid metabolic process (GO:0009081);; Molecular Function: L-leucine transaminase activity (GO:0052654);; Molecular Function: L-valine transaminase activity (GO:0052655);; Molecular Function: L-isoleucine transaminase activity (GO:0052656);;	K00826|0|cit:102614611|branched-chain-amino-acid aminotransferase 2, chloroplastic-like; K00826 branched-chain amino acid aminotransferase [EC:2.6.1.42] (A)	Valine, leucine and isoleucine degradation (ko00280);; Valine, leucine and isoleucine biosynthesis (ko00290);; Pantothenate and CoA biosynthesis (ko00770);; 2-Oxocarboxylic acid metabolism (ko01210);; Biosynthesis of amino acids (ko01230)	Aminotransferase class IV	PREDICTED: branched-chain-amino-acid aminotransferase 2, chloroplastic-like [Sesamum indicum]
LOC105171992	up	Biological Process: lipid transport (GO:0006869);; Molecular Function: lipid binding (GO:0008289);;	--	--	Protease inhibitor/seed storage/LTP family;; Probable lipid transfer	PREDICTED: non-specific lipid-transfer protein 2-like [Sesamum indicum]
LOC105176782	up	Molecular Function: ATP-dependent peptidase activity (GO:0004176);; Molecular Function: metalloendopeptidase activity (GO:0004222);; Molecular Function: ATP binding (GO:0005524);; Cellular Component: intracellular (GO:0005622);; Biological Process: ATP catabolic process (GO:0006200);; Biological Process: protein folding (GO:0006457);; Biological Process: proteolysis (GO:0006508);; Molecular Funct…	K03798|0|vvi:100266289|ATP-dependent zinc metalloprotease FTSH 6, chloroplastic-like; K03798 cell division protease FtsH [EC:3.4.24.-] (A)	--	Peptidase family M41;; ATPase family associated with various cellular activities (AAA);; TIP49 C-terminus;; AAA domain (dynein-related subfamily);; Holliday junction DNA helicase ruvB N-terminus	PREDICTED: LOW QUALITY PROTEIN: ATP-dependent zinc metalloprotease FTSH 6, chloroplastic [Sesamum indicum]
LOC105179059	up	--	--	--	Dehydrin	PREDICTED: dehydrin DHN1-like [Sesamum indicum]
LOC105164640	up	Biological Process: protein folding (GO:0006457);; Biological Process: hyperosmotic response (GO:0006972);; Biological Process: response to heat (GO:0009408);; Biological Process: response to high light intensity (GO:0009644);; Biological Process: response to hydrogen peroxide (GO:0042542);; Molecular Function: unfolded protein binding (GO:0051082);;	K13993|1.56989e-69|pop:POPTR_0006s24030g|POPTRDRAFT_832078; heat shock protein 17.7; K13993 HSP20 family protein (A)	Protein processing in endoplasmic reticulum (ko04141)	Hsp20/alpha crystallin family	PREDICTED: 17.3 kDa class II heat shock protein-like [Sesamum indicum]
LOC105155597	up	--	--	--	--	PREDICTED: cysteine-rich and transmembrane domain-containing protein A-like [Sesamum indicum]
LOC105171988	up	Biological Process: lipid transport (GO:0006869);; Molecular Function: lipid binding (GO:0008289);;	--	--	Protease inhibitor/seed storage/LTP family;; Probable lipid transfer	PREDICTED: non-specific lipid-transfer protein 2-like [Sesamum indicum]
LOC105167105	up	Biological Process: response to stress (GO:0006950);;	K13993|2.23184e-72|csv:101226001|18.2 kDa class I heat shock protein-like; K13993 HSP20 family protein (A)	Protein processing in endoplasmic reticulum (ko04141)	Hsp20/alpha crystallin family	PREDICTED: 17.8 kDa class I heat shock protein-like [Sesamum indicum]
LOC105175017	up	--	--	--	Oleosin	PREDICTED: oleosin S1-2 [Sesamum indicum]
LOC105165756	up	--	--	--	Dehydrin	PREDICTED: LOW QUALITY PROTEIN: dehydrin DHN1 [Sesamum indicum]
LOC105164638	up	Biological Process: response to stress (GO:0006950);;	K13993|1.08102e-53|rcu:RCOM_0706510|heat-shock protein, putative; K13993 HSP20 family protein (A)	Protein processing in endoplasmic reticulum (ko04141)	Hsp20/alpha crystallin family	PREDICTED: 18.8 kDa class II heat shock protein-like [Sesamum indicum]
LOC105177984	up	--	--	--	--	PREDICTED: LOW QUALITY PROTEIN: uncharacterized protein LOC105177984 [Sesamum indicum]
LOC105156049	up	Molecular Function: cystathionine gamma-synthase activity (GO:0003962);; Cellular Component: cytosol (GO:0005829);; Biological Process: one-carbon metabolic process (GO:0006730);; Molecular Function: methionine gamma-lyase activity (GO:0018826);; Biological Process: methionine catabolic process via 2-oxobutanoate (GO:0019458);; Molecular Function: pyridoxal phosphate binding (GO:0030170);; Biolog…	K01761|0|sot:102589744|methionine gamma-lyase-like; K01761 methionine-gamma-lyase [EC:4.4.1.11] (A)	Cysteine and methionine metabolism (ko00270);; Selenocompound metabolism (ko00450)	Cys/Met metabolism PLP-dependent enzyme;; Aminotransferase class I and II;; Aminotransferase class-V	PREDICTED: methionine gamma-lyase [Sesamum indicum]
LOC105171991	up	Biological Process: lipid transport (GO:0006869);; Molecular Function: lipid binding (GO:0008289);;	--	--	Protease inhibitor/seed storage/LTP family;; Probable lipid transfer	PREDICTED: non-specific lipid-transfer protein 2-like [Sesamum indicum]
LOC105171990	up	Biological Process: lipid transport (GO:0006869);; Molecular Function: lipid binding (GO:0008289);;	--	--	Protease inhibitor/seed storage/LTP family;; Probable lipid transfer	PREDICTED: non-specific lipid-transfer protein 2-like [Sesamum indicum]
LOC105171989	up	Biological Process: lipid transport (GO:0006869);; Molecular Function: lipid binding (GO:0008289);;	--	--	Protease inhibitor/seed storage/LTP family;; Probable lipid transfer	PREDICTED: non-specific lipid-transfer protein 2-like [Sesamum indicum]
LOC105169486	up	Molecular Function: zinc ion binding (GO:0008270);;	K10144|1.07442e-132|mdm:103456136|RING finger and CHY zinc finger domain-containing protein 1-like; K10144 RING finger and CHY zinc finger domain-containing protein 1 [EC:6.3.2.19] (A)	Ubiquitin mediated proteolysis (ko04120)	CHY zinc finger;; Ring finger domain;; Zinc finger, C3HC4 type (RING finger);; zinc-RING finger domain;; RING-type zinc-finger;; Zinc-ribbon;; Zinc finger, C3HC4 type (RING finger)	PREDICTED: RING finger and CHY zinc finger domain-containing protein 1-like isoform X1 [Sesamum indicum]
LOC105169355	up	--	--	--	Phytosulfokine precursor protein (PSK)	PREDICTED: phytosulfokines-like [Sesamum indicum]
LOC105160830	up	Biological Process: response to stress (GO:0006950);;	--	--	Universal stress protein family	PREDICTED: universal stress protein A-like protein [Sesamum indicum]
LOC105168976	up	Biological Process: response to stress (GO:0006950);; Biological Process: response to abiotic stimulus (GO:0009628);; Molecular Function: transferase activity, transferring glycosyl groups (GO:0016757);;	K18819|2.29997e-140|pper:PRUPE_ppa007982mg|hypothetical protein; K18819 inositol 3-alpha-galactosyltransferase [EC:2.4.1.123] (A)	Galactose metabolism (ko00052)	Glycosyl transferase family 8	PREDICTED: galactinol synthase 2-like [Sesamum indicum]
LOC105174752	up	Molecular Function: DNA binding (GO:0003677);; Cellular Component: nucleus (GO:0005634);; Biological Process: regulation of transcription, DNA-templated (GO:0006355);; Biological Process: response to water deprivation (GO:0009414);; Biological Process: response to abscisic acid (GO:0009737);;	--	--	No apical meristem (NAM) protein	PREDICTED: NAC domain-containing protein 72-like [Sesamum indicum]
LOC105163347	up	Biological Process: sucrose metabolic process (GO:0005985);; Biological Process: biosynthetic process (GO:0009058);; Molecular Function: sucrose synthase activity (GO:0016157);;	K00695|0|tcc:TCM_004698|Sucrose synthase 3 isoform 1; K00695 sucrose synthase [EC:2.4.1.13] (A)	Starch and sucrose metabolism (ko00500)	Sucrose synthase;; Glycosyl transferases group 1	PREDICTED: sucrose synthase 2, partial [Sesamum indicum]
LOC105159740	up	--	K08064|4.1386e-43|pop:POPTR_0001s27300g|POPTRDRAFT_549314; hypothetical protein; K08064 nuclear transcription factor Y, alpha (A)	--	CCAAT-binding transcription factor (CBF-B/NF-YA) subunit B	PREDICTED: nuclear transcription factor Y subunit A-1-like [Sesamum indicum]
LOC105166778	up	Biological Process: response to heat (GO:0009408);; Cellular Component: plastid (GO:0009536);;	K13993|4.42169e-93|sot:102584503|small heat shock protein, chloroplastic-like; K13993 HSP20 family protein (A)	Protein processing in endoplasmic reticulum (ko04141)	Hsp20/alpha crystallin family	PREDICTED: small heat shock protein, chloroplastic-like [Sesamum indicum]
LOC105177254	up	Cellular Component: integral component of membrane (GO:0016021);;	K15015|0|mdm:103442353|vacuolar amino acid transporter 1-like; K15015 solute carrier family 32 (vesicular inhibitory amino acid transporter) (A)	--	Transmembrane amino acid transporter protein	PREDICTED: vacuolar amino acid transporter 1-like [Sesamum indicum]
LOC105157869	up	--	K13993|8.99697e-51|gmx:100803161|17.4 kDa class III heat shock protein-like; K13993 HSP20 family protein (A)	Protein processing in endoplasmic reticulum (ko04141)	Hsp20/alpha crystallin family	PREDICTED: 17.4 kDa class III heat shock protein [Sesamum indicum]
LOC105177396	up	--	--	--	--	PREDICTED: uncharacterized protein LOC105177396 [Sesamum indicum]
LOC105162538	up	Molecular Function: catalytic activity (GO:0003824);; Biological Process: metabolic process (GO:0008152);; Biological Process: response to karrikin (GO:0080167);;	K06617|0|cit:102622912|probable galactinol--sucrose galactosyltransferase 2-like; K06617 raffinose synthase [EC:2.4.1.82] (A)	Galactose metabolism (ko00052)	Raffinose synthase or seed imbibition protein Sip1	PREDICTED: probable galactinol--sucrose galactosyltransferase 2 [Sesamum indicum]
LOC105178059	up	Molecular Function: oxidoreductase activity, acting on paired donors, with incorporation or reduction of molecular oxygen, 2-oxoglutarate as one donor, and incorporation of one atom each of oxygen into both donors (GO:0016706);;	--	--	2OG-Fe(II) oxygenase superfamily;; non-haem dioxygenase in morphine synthesis N-terminal	PREDICTED: gibberellin 20 oxidase 1-B-like [Sesamum indicum]
LOC105156051	up	--	--	--	Homeobox domain;; Homeobox associated leucine zipper	PREDICTED: homeobox-leucine zipper protein ATHB-12-like [Sesamum indicum]
LOC105171342	up	Molecular Function: ATP binding (GO:0005524);; Biological Process: protein folding (GO:0006457);; Biological Process: heat acclimation (GO:0010286);;	K09489|0|pop:POPTR_0008s15140g|POPTRDRAFT_657150; heat shock protein 70; K09489 heat shock 70kDa protein 4 (A)	--	Hsp70 protein	PREDICTED: heat shock 70 kDa protein 8 [Sesamum indicum]
LOC105160285	up	Biological Process: response to heat (GO:0009408);; Cellular Component: plastid (GO:0009536);;	K13993|3.15806e-51|sot:102584503|small heat shock protein, chloroplastic-like; K13993 HSP20 family protein (A)	Protein processing in endoplasmic reticulum (ko04141)	Hsp20/alpha crystallin family	PREDICTED: LOW QUALITY PROTEIN: small heat shock protein, chloroplastic-like [Sesamum indicum]
LOC105174476	up	Molecular Function: ATP binding (GO:0005524);;	--	--	ATPase family associated with various cellular activities (AAA)	PREDICTED: ribulose bisphosphate carboxylase/oxygenase activase, chloroplastic-like isoform X1 [Sesamum indicum]
LOC105162494	up	Biological Process: response to osmotic stress (GO:0006970);; Biological Process: response to cold (GO:0009409);; Biological Process: response to water deprivation (GO:0009414);; Biological Process: embryo development ending in seed dormancy (GO:0009793);;	--	--	Late embryogenesis abundant (LEA) group 1	PREDICTED: 11 kDa late embryogenesis abundant protein-like [Sesamum indicum]
LOC105168841	up	Molecular Function: ATP binding (GO:0005524);; Biological Process: ATP catabolic process (GO:0006200);; Biological Process: protein folding (GO:0006457);; Cellular Component: chloroplast stroma (GO:0009570);; Cellular Component: chloroplast envelope (GO:0009941);; Biological Process: heat acclimation (GO:0010286);; Molecular Function: ATPase activity (GO:0016887);; Biological Process: response to…	K03695|0|sly:101254583|chaperone protein ClpB1; K03695 ATP-dependent Clp protease ATP-binding subunit ClpB (A)	--	AAA domain (Cdc48 subfamily);; ATPase family associated with various cellular activities (AAA);; Clp amino terminal domain;; C-terminal, D2-small domain, of ClpB protein;; AAA domain (dynein-related subfamily);; AAA ATPase domain;; AAA domain;; Sigma-54 interaction domain;; AAA domain;; AAA domain;; IstB-like ATP binding protein;; AAA domain;; Zeta toxin;; Archaeal ATPase;; RNA helicase;; NACHT d…	PREDICTED: chaperone protein ClpB1 [Sesamum indicum]
LOC110012421	up	--	--	--	Domain of unknown function (DUF4408)	PREDICTED: uncharacterized protein LOC105168585 [Sesamum indicum]
LOC105163885	up	Molecular Function: hydrolase activity (GO:0016787);;	K14497|6.1033e-151|tcc:TCM_041761|Highly ABA-induced PP2C gene 2 isoform 1; K14497 protein phosphatase 2C [EC:3.1.3.16] (A)	Plant hormone signal transduction (ko04075)	Protein phosphatase 2C;; Protein phosphatase 2C	PREDICTED: probable protein phosphatase 2C 24 [Sesamum indicum]
LOC105173944	up	--	--	--	--	PREDICTED: DNA ligase 1-like [Sesamum indicum]
LOC105170766	up	Cellular Component: nucleosome (GO:0000786);; Molecular Function: DNA binding (GO:0003677);; Cellular Component: nucleus (GO:0005634);; Biological Process: nucleosome assembly (GO:0006334);; Molecular Function: protein heterodimerization activity (GO:0046982);;	K11252|4.09214e-44|cam:101499426|histone H2B.2-like; K11252 histone H2B (A)	--	Core histone H2A/H2B/H3/H4;; Histone-like transcription factor (CBF/NF-Y) and archaeal histone	PREDICTED: histone H2B-like [Sesamum indicum]
LOC105164060	up	Molecular Function: ATP binding (GO:0005524);; Cellular Component: cell wall (GO:0005618);; Cellular Component: cytosol (GO:0005829);; Cellular Component: plasma membrane (GO:0005886);; Biological Process: protein folding (GO:0006457);; Biological Process: response to heat (GO:0009408);; Biological Process: response to high light intensity (GO:0009644);; Biological Process: defense response to ba…	K04079|0|vvi:100257736|heat shock protein 83-like; K04079 molecular chaperone HtpG (A)	Protein processing in endoplasmic reticulum (ko04141);; Plant-pathogen interaction (ko04626)	Hsp90 protein;; Histidine kinase-, DNA gyrase B-, and HSP90-like ATPase;; Histidine kinase-, DNA gyrase B-, and HSP90-like ATPase	PREDICTED: heat shock protein 83-like [Sesamum indicum]
LOC105176629	up	--	--	--	--	PREDICTED: uncharacterized protein LOC105176629 [Sesamum indicum]
LOC105167110	up	--	K13993|1.07977e-66|tcc:TCM_041856|HSP20-like chaperones superfamily protein; K13993 HSP20 family protein (A)	Protein processing in endoplasmic reticulum (ko04141)	Hsp20/alpha crystallin family	PREDICTED: 18.2 kDa class I heat shock protein-like [Sesamum indicum]
LOC105156830	up	--	--	--	Ferritin-like domain	PREDICTED: desiccation-related protein PCC13-62-like [Sesamum indicum]
LOC105155629	up	--	--	--	--	--
LOC105163697	up	--	--	--	Helix-loop-helix DNA-binding domain	PREDICTED: transcription factor BEE 1-like [Sesamum indicum]
LOC105172447	up	Cellular Component: cytoplasm (GO:0005737);; Biological Process: galactose metabolic process (GO:0006012);; Molecular Function: metal ion binding (GO:0046872);; Molecular Function: inositol 3-alpha-galactosyltransferase activity (GO:0047216);;	K18819|0|sly:100316891|GolS2, GolS-2, SlGolS2; galactinol synthase (EC:2.4.1.123); K18819 inositol 3-alpha-galactosyltransferase [EC:2.4.1.123] (A)	Galactose metabolism (ko00052)	Glycosyl transferase family 8	PREDICTED: galactinol synthase 2-like [Sesamum indicum]
LOC105163078	up	Biological Process: response to stress (GO:0006950);; Biological Process: response to abiotic stimulus (GO:0009628);; Biological Process: primary metabolic process (GO:0044238);; Biological Process: cellular biosynthetic process (GO:0044249);; Biological Process: cellular macromolecule metabolic process (GO:0044260);; Biological Process: organic substance biosynthetic process (GO:1901576);;	--	--	--	PREDICTED: uncharacterized protein LOC105163078 [Sesamum indicum]
LOC105164393	up	Biological Process: anaerobic respiration (GO:0009061);;	--	--	--	PREDICTED: uncharacterized protein LOC105164393 [Sesamum indicum]
LOC105167096	up	Cellular Component: cytoplasm (GO:0005737);; Biological Process: response to stress (GO:0006950);;	K13993|9.74909e-65|mtr:MTR_6g061940|18.2 kDa class I heat shock protein; K13993 HSP20 family protein (A)	Protein processing in endoplasmic reticulum (ko04141)	Hsp20/alpha crystallin family	PREDICTED: 17.3 kDa class I heat shock protein-like [Sesamum indicum]
LOC105156324	up	Cellular Component: cell wall (GO:0005618);; Biological Process: metabolic process (GO:0008152);; Molecular Function: hydrolase activity, acting on ester bonds (GO:0016788);;	K01051|0|rcu:RCOM_0628790|Pectinesterase-1 precursor, putative (EC:3.1.1.11); K01051 pectinesterase [EC:3.1.1.11] (A)	Pentose and glucuronate interconversions (ko00040);; Starch and sucrose metabolism (ko00500)	Pectinesterase;; Plant invertase/pectin methylesterase inhibitor	PREDICTED: LOW QUALITY PROTEIN: pectinesterase [Sesamum indicum]
LOC105175877	up	Molecular Function: ATP binding (GO:0005524);; Biological Process: protein folding (GO:0006457);; Biological Process: response to stress (GO:0006950);; Molecular Function: 2-alkenal reductase [NAD(P)] activity (GO:0032440);; Molecular Function: unfolded protein binding (GO:0051082);; Biological Process: oxidation-reduction process (GO:0055114);;	--	--	Hsp70 protein;; MreB/Mbl protein	PREDICTED: stromal 70 kDa heat shock-related protein, chloroplastic-like [Sesamum indicum]
LOC105178898	up	Molecular Function: sequence-specific DNA binding transcription factor activity (GO:0003700);; Cellular Component: nucleus (GO:0005634);; Biological Process: protein targeting to vacuole (GO:0006623);; Biological Process: cellular response to starvation (GO:0009267);; Biological Process: vesicle-mediated transport (GO:0016192);; Molecular Function: sequence-specific DNA binding (GO:0043565);; Bio…	--	--	bZIP transcription factor;; Basic region leucine zipper	PREDICTED: ocs element-binding factor 1-like [Sesamum indicum]
LOC105156488	up	Molecular Function: protein binding (GO:0005515);; Cellular Component: nucleus (GO:0005634);; Biological Process: response to water deprivation (GO:0009414);; Biological Process: response to abscisic acid (GO:0009737);; Biological Process: regulation of cellular process (GO:0050794);;	--	--	Protein of unknown function (DUF1675)	PREDICTED: ninja-family protein AFP2-like [Sesamum indicum]
LOC105178665	up	Molecular Function: phosphoglycerate mutase activity (GO:0004619);; Cellular Component: cytoplasm (GO:0005737);; Biological Process: glucose catabolic process (GO:0006007);; Molecular Function: manganese ion binding (GO:0030145);;	K15633|0|mus:103981096|2,3-bisphosphoglycerate-independent phosphoglycerate mutase-like; K15633 2,3-bisphosphoglycerate-independent phosphoglycerate mutase [EC:5.4.2.12] (A)	Glycolysis / Gluconeogenesis (ko00010);; Glycine, serine and threonine metabolism (ko00260);; Carbon metabolism (ko01200);; Biosynthesis of amino acids (ko01230)	Metalloenzyme superfamily;; BPG-independent PGAM N-terminus (iPGM_N)	PREDICTED: 2,3-bisphosphoglycerate-independent phosphoglycerate mutase-like [Sesamum indicum]
LOC105155177	up	--	K13993|3.34163e-69|sot:102594103|15.7 kDa heat shock protein, peroxisomal-like; K13993 HSP20 family protein (A)	Protein processing in endoplasmic reticulum (ko04141)	Hsp20/alpha crystallin family	PREDICTED: 15.7 kDa heat shock protein, peroxisomal [Sesamum indicum]
LOC105171473	up	Molecular Function: transferase activity, transferring glycosyl groups (GO:0016757);;	--	--	UDP-glucoronosyl and UDP-glucosyl transferase;; Glycosyl transferase family 1	PREDICTED: beta-D-glucosyl crocetin beta-1,6-glucosyltransferase-like [Sesamum indicum]
LOC105178088	up	--	--	--	--	PREDICTED: uncharacterized protein LOC105178088 [Sesamum indicum]
LOC105158925	up	Biological Process: metal ion transport (GO:0030001);; Molecular Function: metal ion binding (GO:0046872);;	--	--	Heavy-metal-associated domain	PREDICTED: heavy metal-associated isoprenylated plant protein 26-like [Sesamum indicum]
LOC105157834	up	Molecular Function: 6-phosphofructokinase activity (GO:0003872);; Molecular Function: ATP binding (GO:0005524);; Cellular Component: 6-phosphofructokinase complex (GO:0005945);; Biological Process: fructose 6-phosphate metabolic process (GO:0006002);; Biological Process: glycolytic process (GO:0006096);; Biological Process: phosphorylation (GO:0016310);; Molecular Function: diphosphate-fructose-6…	K00850|0|cit:102616327|6-phosphofructokinase 3-like; K00850 6-phosphofructokinase 1 [EC:2.7.1.11] (A)	Glycolysis / Gluconeogenesis (ko00010);; Pentose phosphate pathway (ko00030);; Fructose and mannose metabolism (ko00051);; Galactose metabolism (ko00052);; Carbon metabolism (ko01200);; Biosynthesis of amino acids (ko01230);; RNA degradation (ko03018)	Phosphofructokinase	PREDICTED: ATP-dependent 6-phosphofructokinase 3-like, partial [Sesamum indicum]
LOC105158297	up	Molecular Function: ATP binding (GO:0005524);; Biological Process: response to stress (GO:0006950);; Molecular Function: 2-alkenal reductase [NAD(P)] activity (GO:0032440);; Biological Process: oxidation-reduction process (GO:0055114);;	K03283|0|sot:102584601|heat shock 70 kDa protein-like; K03283 heat shock 70kDa protein 1/8 (A)	Spliceosome (ko03040);; Protein processing in endoplasmic reticulum (ko04141);; Endocytosis (ko04144)	Hsp70 protein;; MreB/Mbl protein;; Hydantoinase/oxoprolinase	PREDICTED: heat shock 70 kDa protein-like [Sesamum indicum]
LOC105175972	up	--	--	--	--	PREDICTED: putative uncharacterized protein DDB_G0277255 [Sesamum indicum]
LOC105156040	up	Cellular Component: mitochondrion (GO:0005739);; Biological Process: cellular aromatic compound metabolic process (GO:0006725);; Cellular Component: plastid (GO:0009536);; Molecular Function: carbon-carbon lyase activity (GO:0016830);;	--	--	HpcH/HpaI aldolase/citrate lyase family	PREDICTED: uncharacterized protein LOC105156040 [Sesamum indicum]
LOC105160292	up	--	K09338|2.95118e-44|pvu:PHAVU_009G049600g|hypothetical protein; K09338 homeobox-leucine zipper protein (A)	--	Homeobox domain;; Homeobox associated leucine zipper	PREDICTED: homeobox-leucine zipper protein ATHB-12-like [Sesamum indicum]
LOC105168458	up	Molecular Function: pyruvate dehydrogenase (acetyl-transferring) activity (GO:0004739);; Cellular Component: nucleolus (GO:0005730);; Cellular Component: mitochondrion (GO:0005739);; Cellular Component: plasma membrane (GO:0005886);; Biological Process: acetyl-CoA biosynthetic process from pyruvate (GO:0006086);; Biological Process: defense response to bacterium (GO:0042742);; Biological Process:…	K00162|0|cic:CICLE_v10031662mg|hypothetical protein; K00162 pyruvate dehydrogenase E1 component beta subunit [EC:1.2.4.1] (A)	Glycolysis / Gluconeogenesis (ko00010);; Citrate cycle (TCA cycle) (ko00020);; Pyruvate metabolism (ko00620);; Carbon metabolism (ko01200)	Transketolase, pyrimidine binding domain;; Transketolase, C-terminal domain	PREDICTED: pyruvate dehydrogenase E1 component subunit beta-1, mitochondrial-like [Sesamum indicum]
LOC105166705	up	Molecular Function: ATP binding (GO:0005524);; Cellular Component: cell wall (GO:0005618);; Cellular Component: cytosol (GO:0005829);; Cellular Component: plasma membrane (GO:0005886);; Biological Process: protein folding (GO:0006457);; Biological Process: response to heat (GO:0009408);; Biological Process: defense response to bacterium (GO:0042742);; Biological Process: response to arsenic-conta…	K04079|0|cam:101511551|heat shock protein 83-like; K04079 molecular chaperone HtpG (A)	Protein processing in endoplasmic reticulum (ko04141);; Plant-pathogen interaction (ko04626)	Hsp90 protein;; Histidine kinase-, DNA gyrase B-, and HSP90-like ATPase;; Histidine kinase-, DNA gyrase B-, and HSP90-like ATPase	PREDICTED: heat shock protein 83-like [Sesamum indicum]
LOC105165973	up	Biological Process: intracellular signal transduction (GO:0035556);; Molecular Function: metal ion binding (GO:0046872);;	K17609|0|vvi:100262541|probable nucleoredoxin 2; K17609 nucleoredoxin [EC:1.8.1.8] (A)	--	Thioredoxin-like;; Thioredoxin-like domain;; AhpC/TSA family;; Thioredoxin;; Redoxin	PREDICTED: probable nucleoredoxin 2 [Sesamum indicum]
LOC105168612	up	--	K09338|1.54253e-98|sly:101250729|homeobox-leucine zipper protein HOX11-like; K09338 homeobox-leucine zipper protein (A)	--	Homeobox associated leucine zipper;; Homeobox domain	PREDICTED: homeobox-leucine zipper protein HOX11-like isoform X1 [Sesamum indicum]
LOC105168295	up	--	K03327|0|sot:102583997|protein TRANSPARENT TESTA 12-like; K03327 multidrug resistance protein, MATE family (A)	--	MatE	PREDICTED: protein TRANSPARENT TESTA 12-like [Sesamum indicum]
LOC105174346	up	Cellular Component: cytosol (GO:0005829);; Biological Process: protein folding (GO:0006457);; Biological Process: response to heat (GO:0009408);; Biological Process: response to high light intensity (GO:0009644);; Molecular Function: L-ascorbate peroxidase activity (GO:0016688);; Molecular Function: heme binding (GO:0020037);; Biological Process: response to hydrogen peroxide (GO:0042542);; Biolo…	K00434|1.15e-164|sot:102578720|L-ascorbate peroxidase 2, cytosolic-like; K00434 L-ascorbate peroxidase [EC:1.11.1.11] (A)	Ascorbate and aldarate metabolism (ko00053);; Glutathione metabolism (ko00480)	Peroxidase	PREDICTED: L-ascorbate peroxidase 2, cytosolic [Sesamum indicum]
LOC105160409	up	Molecular Function: protein serine/threonine kinase activity (GO:0004674);; Molecular Function: ATP binding (GO:0005524);; Biological Process: protein phosphorylation (GO:0006468);; Biological Process: recognition of pollen (GO:0048544);;	--	--	Protein kinase domain;; Protein tyrosine kinase;; D-mannose binding lectin;; S-locus glycoprotein family	PREDICTED: G-type lectin S-receptor-like serine/threonine-protein kinase At5g24080 isoform X2 [Sesamum indicum]
LOC105162907	up	Molecular Function: ATP binding (GO:0005524);;	K03283|0|tcc:TCM_038404|Heat shock protein 70B; K03283 heat shock 70kDa protein 1/8 (A)	Spliceosome (ko03040);; Protein processing in endoplasmic reticulum (ko04141);; Endocytosis (ko04144)	Hsp70 protein;; MreB/Mbl protein;; NAD-specific glutamate dehydrogenase	PREDICTED: heat shock 70 kDa protein [Sesamum indicum]
LOC105159343	up	--	--	--	Gibberellin regulated protein	PREDICTED: snakin-2-like [Sesamum indicum]
LOC105156671	up	--	K13993|1.46999e-94|mdm:103452075|small heat shock protein, chloroplastic-like; K13993 HSP20 family protein (A)	Protein processing in endoplasmic reticulum (ko04141)	Hsp20/alpha crystallin family	PREDICTED: small heat shock protein, chloroplastic-like [Sesamum indicum]
LOC105173532	up	Biological Process: RNA splicing, via endonucleolytic cleavage and ligation (GO:0000394);; Molecular Function: DNA binding (GO:0003677);; Molecular Function: chromatin binding (GO:0003682);; Molecular Function: sequence-specific DNA binding transcription factor activity (GO:0003700);; Cellular Component: nucleus (GO:0005634);; Biological Process: regulation of transcription, DNA-templated (GO:000…	K09422|1.55122e-22|pmum:103332259|transcription factor CPC-like; K09422 myb proto-oncogene protein, plant (A)	--	Myb-like DNA-binding domain	PREDICTED: MYB-like transcription factor ETC3 [Sesamum indicum]
LOC105176471	up	Biological Process: tricarboxylic acid cycle (GO:0006099);; Molecular Function: succinate dehydrogenase (ubiquinone) activity (GO:0008177);; Molecular Function: electron carrier activity (GO:0009055);; Molecular Function: 2 iron, 2 sulfur cluster binding (GO:0051537);;	K00235|1.80033e-179|rcu:RCOM_0325190|succinate dehydrogenase, putative (EC:1.3.5.1); K00235 succinate dehydrogenase (ubiquinone) iron-sulfur subunit [EC:1.3.5.1] (A)	Citrate cycle (TCA cycle) (ko00020);; Oxidative phosphorylation (ko00190);; Carbon metabolism (ko01200)	2Fe-2S iron-sulfur cluster binding domain;; 4Fe-4S dicluster domain;; 4Fe-4S dicluster domain	PREDICTED: succinate dehydrogenase [ubiquinone] iron-sulfur subunit 3, mitochondrial [Sesamum indicum]
LOC105173114	up	--	--	--	BAG domain	PREDICTED: BAG family molecular chaperone regulator 6 [Sesamum indicum]
LOC105167111	up	Cellular Component: cytoplasm (GO:0005737);; Biological Process: response to stress (GO:0006950);;	K13993|2.21873e-61|gmx:100526870|HSP17.3-B, HS6871; 17.3 kDa class I heat shock protein; K13993 HSP20 family protein (A)	Protein processing in endoplasmic reticulum (ko04141)	Hsp20/alpha crystallin family	PREDICTED: 17.3 kDa class I heat shock protein-like [Sesamum indicum]
LOC105180000	up	--	--	--	PPR repeat;; PPR repeat family;; PPR repeat;; Pentatricopeptide repeat domain;; Tetratricopeptide repeat	PREDICTED: putative pentatricopeptide repeat-containing protein At1g77010, mitochondrial [Sesamum indicum]
LOC105164129	up	Biological Process: response to stimulus (GO:0050896);;	K09419|3.88601e-76|cic:CICLE_v10021287mg|hypothetical protein; K09419 heat shock transcription factor, other eukaryote (A)	--	HSF-type DNA-binding	PREDICTED: heat stress transcription factor B-2b [Sesamum indicum]
LOC105155217	up	Biological Process: response to hypoxia (GO:0001666);; Molecular Function: protein binding (GO:0005515);; Cellular Component: nucleus (GO:0005634);; Cellular Component: cytosol (GO:0005829);; Cellular Component: plasma membrane (GO:0005886);; Cellular Component: plasmodesma (GO:0009506);; Biological Process: systemic acquired resistance, salicylic acid mediated signaling pathway (GO:0009862);; Bi…	--	--	Aluminium induced protein	PREDICTED: stem-specific protein TSJT1-like [Sesamum indicum]
LOC105158276	up	--	--	--	--	PREDICTED: uncharacterized protein LOC105158276 [Sesamum indicum]
LOC105170131	up	--	--	--	DnaJ domain	PREDICTED: chaperone protein dnaJ 20, chloroplastic-like [Sesamum indicum]
LOC105164479	up	Biological Process: response to stress (GO:0006950);;	K13993|5.69927e-74|cmo:103503166|17.6 kDa class I heat shock protein 3-like; K13993 HSP20 family protein (A)	Protein processing in endoplasmic reticulum (ko04141)	Hsp20/alpha crystallin family	PREDICTED: 18.2 kDa class I heat shock protein-like [Sesamum indicum]
LOC105155956	up	Cellular Component: extracellular region (GO:0005576);; Biological Process: sexual reproduction (GO:0019953);;	--	--	Rare lipoprotein A (RlpA)-like double-psi beta-barrel;; Pollen allergen	PREDICTED: expansin-like B1 [Sesamum indicum]
LOC105160348	up	--	K01057|3.38973e-98|sly:101263711|probable 6-phosphogluconolactonase 4, chloroplastic; K01057 6-phosphogluconolactonase [EC:3.1.1.31] (A)	Pentose phosphate pathway (ko00030);; Carbon metabolism (ko01200)	Glucosamine-6-phosphate isomerases/6-phosphogluconolactonase	PREDICTED: probable 6-phosphogluconolactonase 4, chloroplastic [Sesamum indicum]
LOC105162755	up	Molecular Function: hydrolase activity (GO:0016787);;	K01188|5.15187e-77|vvi:100254458|beta-glucosidase 12-like; K01188 beta-glucosidase [EC:3.2.1.21] (A)	Cyanoamino acid metabolism (ko00460);; Starch and sucrose metabolism (ko00500);; Phenylpropanoid biosynthesis (ko00940)	Glycosyl hydrolase family 1	PREDICTED: raucaffricine-O-beta-D-glucosidase-like [Sesamum indicum]
LOC105178599	up	Molecular Function: nucleotide binding (GO:0000166);; Molecular Function: protein kinase activity (GO:0004672);;	--	--	Protein kinase domain;; Protein tyrosine kinase	PREDICTED: mitogen-activated protein kinase kinase kinase ANP1 [Sesamum indicum]
LOC105165230	up	--	--	--	DnaJ domain	PREDICTED: chaperone protein dnaJ 8, chloroplastic [Sesamum indicum]
LOC105177939	up	--	--	--	Domain of unknown function (DUF4281)	PREDICTED: uncharacterized protein LOC105177939 isoform X1 [Sesamum indicum]
LOC105172123	up	Cellular Component: chloroplast inner membrane (GO:0009706);;	--	--	Uncharacterized protein family, UPF0114	PREDICTED: uncharacterized protein LOC105172123 [Sesamum indicum]
LOC105177241	up	--	--	--	Probable lipid transfer;; Protease inhibitor/seed storage/LTP family	PREDICTED: non-specific lipid-transfer protein AP10-like [Sesamum indicum]
LOC105168585	up	--	--	--	Cotton fibre expressed protein	PREDICTED: uncharacterized protein LOC105168585 [Sesamum indicum]
LOC110012337	up	--	--	--	Mitochondrial ATPase inhibitor, IATP	PREDICTED: uncharacterized protein At2g27730, mitochondrial [Sesamum indicum]
LOC105167415	up	Biological Process: vegetative to reproductive phase transition of meristem (GO:0010228);;	--	--	--	PREDICTED: uncharacterized membrane protein At3g27390 [Sesamum indicum]
LOC105166323	up	--	--	--	--	PREDICTED: uncharacterized protein LOC105166323 [Sesamum indicum]
LOC105165235	up	Molecular Function: glutathione transferase activity (GO:0004364);; Biological Process: auxin-activated signaling pathway (GO:0009734);;	K00799|6.0602e-101|sot:102583107|glutathione S-transferase-like; K00799 glutathione S-transferase [EC:2.5.1.18] (A)	Glutathione metabolism (ko00480)	Glutathione S-transferase, N-terminal domain;; Glutathione S-transferase, N-terminal domain;; Glutathione S-transferase, C-terminal domain;; Glutathione S-transferase, N-terminal domain;; Glutathione S-transferase, C-terminal domain	PREDICTED: glutathione S-transferase-like [Sesamum indicum]
LOC105165398	up	--	--	--	--	PREDICTED: keratin, type I cytoskeletal 10-like [Sesamum indicum]
LOC105162957	up	--	--	--	--	PREDICTED: protein GLUTAMINE DUMPER 5-like [Sesamum indicum]
LOC105157697	up	--	--	--	--	PREDICTED: uncharacterized protein LOC105157697 [Sesamum indicum]
LOC105174128	up	Cellular Component: nucleus (GO:0005634);; Biological Process: response to oxidative stress (GO:0006979);; Biological Process: anaerobic respiration (GO:0009061);;	--	--	--	PREDICTED: uncharacterized protein LOC105174128 [Sesamum indicum]
LOC105178104	up	Cellular Component: cytoplasm (GO:0005737);; Biological Process: response to stress (GO:0006950);;	K13993|1.5921e-62|tcc:TCM_041718|HSP20-like chaperones superfamily protein; K13993 HSP20 family protein (A)	Protein processing in endoplasmic reticulum (ko04141)	Hsp20/alpha crystallin family	PREDICTED: 17.5 kDa class I heat shock protein-like [Sesamum indicum]
LOC105164041	up	--	--	--	Reticulon	PREDICTED: reticulon-like protein B2 [Sesamum indicum]
LOC105175185	up	--	K13993|5.93282e-49|pper:PRUPE_ppa025896mg|hypothetical protein; K13993 HSP20 family protein (A)	Protein processing in endoplasmic reticulum (ko04141)	Hsp20/alpha crystallin family	PREDICTED: 18.1 kDa class I heat shock protein-like [Sesamum indicum]
LOC105156498	up	--	--	--	PPR repeat family;; PPR repeat;; PPR repeat;; Pentatricopeptide repeat domain	PREDICTED: putative pentatricopeptide repeat-containing protein At1g26500 [Sesamum indicum]
LOC105172885	up	--	--	--	--	PREDICTED: BTB/POZ domain-containing protein At3g05675-like [Sesamum indicum]
LOC105167107	up	--	K13993|3.35114e-60|gmx:100500475|uncharacterized LOC100500475; K13993 HSP20 family protein (A)	Protein processing in endoplasmic reticulum (ko04141)	Hsp20/alpha crystallin family	PREDICTED: 18.2 kDa class I heat shock protein-like [Sesamum indicum]
LOC105160926	up	--	K13993|2.57433e-76|cmo:103501408|18.1 kDa class I heat shock protein-like; K13993 HSP20 family protein (A)	Protein processing in endoplasmic reticulum (ko04141)	Hsp20/alpha crystallin family	PREDICTED: 17.6 kDa class I heat shock protein-like [Sesamum indicum]
LOC105173834	up	Molecular Function: DNA binding (GO:0003677);; Molecular Function: sequence-specific DNA binding transcription factor activity (GO:0003700);; Cellular Component: nucleus (GO:0005634);; Biological Process: regulation of transcription, DNA-templated (GO:0006355);;	--	--	AP2 domain	PREDICTED: ethylene-responsive transcription factor ERF017-like [Sesamum indicum]
LOC105173488	up	--	--	--	--	PREDICTED: uncharacterized protein LOC105173488 [Sesamum indicum]
LOC105166469	up	Cellular Component: vacuole (GO:0005773);; Biological Process: protein folding (GO:0006457);;	K09571|0|sot:102594043|peptidyl-prolyl cis-trans isomerase FKBP65-like; K09571 FK506-binding protein 4/5 [EC:5.2.1.8] (A)	--	FKBP-type peptidyl-prolyl cis-trans isomerase;; TPR repeat;; Tetratricopeptide repeat;; Tetratricopeptide repeat;; Tetratricopeptide repeat;; Tetratricopeptide repeat;; Tetratricopeptide repeat	PREDICTED: peptidyl-prolyl cis-trans isomerase FKBP62-like [Sesamum indicum]
LOC105157983	up	Molecular Function: ATP binding (GO:0005524);; Biological Process: ATP catabolic process (GO:0006200);; Biological Process: protein folding (GO:0006457);; Cellular Component: chloroplast stroma (GO:0009570);; Cellular Component: chloroplast envelope (GO:0009941);; Biological Process: heat acclimation (GO:0010286);; Molecular Function: ATPase activity (GO:0016887);; Biological Process: response to…	K03695|0|vvi:100232966|HSP101; heat shock protein 101; K03695 ATP-dependent Clp protease ATP-binding subunit ClpB (A)	--	AAA domain (Cdc48 subfamily);; ATPase family associated with various cellular activities (AAA);; C-terminal, D2-small domain, of ClpB protein;; Clp amino terminal domain;; AAA domain (dynein-related subfamily);; AAA ATPase domain;; AAA domain;; Sigma-54 interaction domain;; AAA domain;; AAA domain;; IstB-like ATP binding protein;; AAA domain;; Archaeal ATPase;; Zeta toxin;; RNA helicase;; Magnesi…	PREDICTED: chaperone protein ClpB1-like [Sesamum indicum]
LOC105166673	up	--	--	--	CAP160 repeat	PREDICTED: low-temperature-induced 65 kDa protein-like [Sesamum indicum]
LOC105171680	up	--	--	--	Cellulose synthase;; Glycosyltransferase like family 2	PREDICTED: cellulose synthase-like protein G2, partial [Sesamum indicum]
LOC105174358	up	--	--	--	UDP-glucoronosyl and UDP-glucosyl transferase	PREDICTED: UDP-glycosyltransferase 86A1-like [Sesamum indicum]
LOC105171901	up	Molecular Function: ATP binding (GO:0005524);; Biological Process: response to stress (GO:0006950);; Molecular Function: 2-alkenal reductase [NAD(P)] activity (GO:0032440);; Biological Process: oxidation-reduction process (GO:0055114);;	K03283|0|pda:103696725|heat shock cognate 70 kDa protein 2-like; K03283 heat shock 70kDa protein 1/8 (A)	Spliceosome (ko03040);; Protein processing in endoplasmic reticulum (ko04141);; Endocytosis (ko04144)	Hsp70 protein;; MreB/Mbl protein;; Hydantoinase/oxoprolinase;; NAD-specific glutamate dehydrogenase	PREDICTED: heat shock cognate 70 kDa protein 2-like [Sesamum indicum]
LOC105168510	up	Molecular Function: DNA binding (GO:0003677);; Molecular Function: sequence-specific DNA binding transcription factor activity (GO:0003700);; Cellular Component: nucleus (GO:0005634);; Biological Process: regulation of transcription, DNA-templated (GO:0006355);; Molecular Function: protein dimerization activity (GO:0046983);;	K09264|6.11203e-124|sot:102583048|agamous-like MADS-box protein AGL8 homolog; K09264 MADS-box transcription factor, plant (A)	--	K-box region;; SRF-type transcription factor (DNA-binding and dimerisation domain)	PREDICTED: truncated transcription factor CAULIFLOWER A [Sesamum indicum]
LOC105157558	up	--	--	--	Thaumatin family	PREDICTED: protein P21-like [Sesamum indicum]
LOC105157686	up	Biological Process: phosphorelay signal transduction system (GO:0000160);; Cellular Component: nucleus (GO:0005634);; Cellular Component: cytoplasm (GO:0005737);; Molecular Function: histidine phosphotransfer kinase activity (GO:0009927);; Molecular Function: 2-alkenal reductase [NAD(P)] activity (GO:0032440);; Biological Process: oxidation-reduction process (GO:0055114);; Biological Process: reg…	K14490|7.35679e-86|cam:101495485|histidine-containing phosphotransfer protein 4-like; K14490 histidine-containing phosphotransfer peotein (A)	Plant hormone signal transduction (ko04075)	Hpt domain	PREDICTED: histidine-containing phosphotransfer protein 4-like [Sesamum indicum]
LOC105163846	up	Biological Process: response to light stimulus (GO:0009416);; Biological Process: flower development (GO:0009908);; Biological Process: single-organism cellular process (GO:0044763);;	--	--	NPH3 family;; BTB/POZ domain	PREDICTED: root phototropism protein 2 [Sesamum indicum]
LOC105178637	up	Biological Process: metabolic process (GO:0008152);; Molecular Function: transferase activity, transferring hexosyl groups (GO:0016758);;	--	--	UDP-glucoronosyl and UDP-glucosyl transferase	PREDICTED: anthocyanidin 3-O-glucosyltransferase 2-like [Sesamum indicum]
LOC105164701	up	--	--	--	Zinc finger C-x8-C-x5-C-x3-H type (and similar)	PREDICTED: zinc finger CCCH domain-containing protein 23 [Sesamum indicum]
LOC105173734	up	Molecular Function: saccharopine dehydrogenase (NADP+, L-glutamate-forming) activity (GO:0004755);; Molecular Function: saccharopine dehydrogenase (NADP+, L-lysine-forming) activity (GO:0047130);; Biological Process: oxidation-reduction process (GO:0055114);;	K14157|0|tcc:TCM_037438|Lysine-ketoglutarate reductase/saccharopine dehydrogenase bifunctional enzyme; K14157 alpha-aminoadipic semialdehyde synthase [EC:1.5.1.8 1.5.1.9] (A)	Lysine degradation (ko00310)	Saccharopine dehydrogenase;; Alanine dehydrogenase/PNT, C-terminal domain;; Alanine dehydrogenase/PNT, N-terminal domain;; LOR/SDH bifunctional enzyme conserved region	PREDICTED: alpha-aminoadipic semialdehyde synthase [Sesamum indicum]
LOC105156525	up	Biological Process: multicellular organismal development (GO:0007275);; Biological Process: cellular process (GO:0009987);;	--	--	No apical meristem (NAM) protein	PREDICTED: NAC transcription factor 29-like [Sesamum indicum]
LOC105172887	up	--	--	--	--	PREDICTED: uncharacterized protein At1g01500-like [Sesamum indicum]
LOC105178189	up	--	--	--	Lethal giant larvae(Lgl) like, C-terminal;; WD domain, G-beta repeat	PREDICTED: uncharacterized protein LOC105178189 isoform X1 [Sesamum indicum]
LOC105158248	up	--	--	--	--	PREDICTED: uncharacterized protein LOC105158248 [Sesamum indicum]
LOC105162252	up	--	--	--	--	PREDICTED: uncharacterized protein LOC105162252 [Sesamum indicum]
LOC105157117	up	--	--	--	Thioredoxin	PREDICTED: thioredoxin-like 1-2, chloroplastic [Sesamum indicum]
LOC105168308	up	--	--	--	PB1 domain	PREDICTED: uncharacterized protein LOC105168308 [Sesamum indicum]
LOC105166547	up	Cellular Component: extracellular region (GO:0005576);; Cellular Component: cytosol (GO:0005829);; Biological Process: autophagy (GO:0006914);; Molecular Function: transferase activity, transferring glycosyl groups (GO:0016757);;	--	--	UDP-glucoronosyl and UDP-glucosyl transferase	PREDICTED: UDP-glycosyltransferase 91C1-like [Sesamum indicum]
LOC110012889	up	--	--	--	Reverse transcriptase (RNA-dependent DNA polymerase)	PREDICTED: uncharacterized protein LOC105164523 [Sesamum indicum]
LOC105173237	up	--	--	--	--	PREDICTED: uncharacterized protein LOC105173237 [Sesamum indicum]
LOC105157242	up	--	--	--	Staygreen protein	PREDICTED: protein STAY-GREEN, chloroplastic-like [Sesamum indicum]
LOC105160881	up	Molecular Function: hydrolase activity (GO:0016787);;	--	--	Cholesterol-capturing domain	PREDICTED: uncharacterized protein LOC105160881 [Sesamum indicum]
LOC105169373	up	--	--	--	C2H2-type zinc finger;; C2H2-type zinc finger;; Zinc-finger of C2H2 type;; Zinc finger, C2H2 type	PREDICTED: zinc finger protein AZF2-like [Sesamum indicum]
LOC105156653	up	Molecular Function: carboxylic ester hydrolase activity (GO:0004091);; Biological Process: lipid metabolic process (GO:0006629);;	--	--	GDSL-like Lipase/Acylhydrolase	PREDICTED: LOW QUALITY PROTEIN: GDSL esterase/lipase At3g26430-like [Sesamum indicum]
LOC105175091	up	--	--	--	Late embryogenesis abundant protein	PREDICTED: embryonic protein DC-8-like isoform X1 [Sesamum indicum]
LOC105157091	up	--	--	--	No apical meristem (NAM) protein	PREDICTED: NAC domain-containing protein 100-like [Sesamum indicum]
LOC105160433	up	Molecular Function: ATP binding (GO:0005524);; Cellular Component: cytoplasm (GO:0005737);; Biological Process: protein folding (GO:0006457);; Biological Process: response to stress (GO:0006950);; Molecular Function: unfolded protein binding (GO:0051082);;	K04079|0|rcu:RCOM_1582180|heat shock protein, putative; K04079 molecular chaperone HtpG (A)	Protein processing in endoplasmic reticulum (ko04141);; Plant-pathogen interaction (ko04626)	Hsp90 protein;; Histidine kinase-, DNA gyrase B-, and HSP90-like ATPase;; Histidine kinase-, DNA gyrase B-, and HSP90-like ATPase	PREDICTED: heat shock protein 83 [Sesamum indicum]
LOC105158911	up	--	--	--	CS domain	PREDICTED: uncharacterized protein OsI_027940-like [Sesamum indicum]
LOC105165268	up	Molecular Function: ATP binding (GO:0005524);; Biological Process: response to stress (GO:0006950);; Molecular Function: 2-alkenal reductase [NAD(P)] activity (GO:0032440);; Biological Process: oxidation-reduction process (GO:0055114);;	K03283|0|cic:CICLE_v10025102mg|hypothetical protein; K03283 heat shock 70kDa protein 1/8 (A)	Spliceosome (ko03040);; Protein processing in endoplasmic reticulum (ko04141);; Endocytosis (ko04144)	Hsp70 protein;; MreB/Mbl protein;; NAD-specific glutamate dehydrogenase	PREDICTED: heat shock 70 kDa protein-like [Sesamum indicum]
LOC105168923	up	Biological Process: response to brassinosteroid (GO:0009741);; Biological Process: regulation of protein localization (GO:0032880);;	--	--	Dormancy/auxin associated protein	PREDICTED: uncharacterized protein LOC105168923 isoform X1 [Sesamum indicum]
LOC105170146	up	--	--	--	--	PREDICTED: uncharacterized protein LOC105170146 [Sesamum indicum]
LOC105176273	up	--	--	--	--	PREDICTED: uncharacterized protein LOC105176273 [Sesamum indicum]
LOC105157522	up	Biological Process: metabolic process (GO:0008152);; Molecular Function: o-succinylbenzoate-CoA ligase activity (GO:0008756);;	--	--	AMP-binding enzyme;; AMP-binding enzyme C-terminal domain	PREDICTED: probable acyl-activating enzyme 1, peroxisomal [Sesamum indicum]
LOC105178858	up	Molecular Function: binding (GO:0005488);; Biological Process: response to hormone (GO:0009725);; Biological Process: response to oxygen-containing compound (GO:1901700);;	K09422|8.04219e-109|pop:POPTR_0010s15970g|POPTRDRAFT_566874; hypothetical protein; K09422 myb proto-oncogene protein, plant (A)	--	Myb-like DNA-binding domain;; Myb-like DNA-binding domain	PREDICTED: transcription factor MYB108-like [Sesamum indicum]
LOC105176742	up	--	--	--	--	PREDICTED: uncharacterized protein LOC105176742 [Sesamum indicum]
LOC105163305	up	Cellular Component: integral component of membrane (GO:0016021);;	K06890|1.30572e-146|tcc:TCM_004291|Bax inhibitor-1 family protein; K06890 (A)	--	Inhibitor of apoptosis-promoting Bax1	PREDICTED: BI1-like protein [Sesamum indicum]
LOC105162877	up	--	--	--	EamA-like transporter family;; Triose-phosphate Transporter family	PREDICTED: WAT1-related protein At4g30420-like [Sesamum indicum]
LOC105178903	up	Biological Process: amino acid transmembrane transport (GO:0003333);; Cellular Component: mitochondrial inner membrane presequence translocase complex (GO:0005744);; Biological Process: protein transport (GO:0015031);; Molecular Function: amino acid transmembrane transporter activity (GO:0015171);; Molecular Function: P-P-bond-hydrolysis-driven protein transmembrane transporter activity (GO:00154…	--	--	Tim17/Tim22/Tim23/Pmp24 family	PREDICTED: outer envelope pore protein 16-2, chloroplastic [Sesamum indicum]
LOC105178281	up	--	--	--	Protein of unknown function (DUF740)	PREDICTED: uncharacterized protein LOC105178281 [Sesamum indicum]
LOC105158449	up	Molecular Function: oxidoreductase activity, acting on paired donors, with incorporation or reduction of molecular oxygen, 2-oxoglutarate as one donor, and incorporation of one atom each of oxygen into both donors (GO:0016706);; Biological Process: oxidation-reduction process (GO:0055114);;	K06892|5.38154e-84|vvi:100252777|	--	2OG-Fe(II) oxygenase superfamily	PREDICTED: 1-aminocyclopropane-1-carboxylate oxidase homolog 1-like [Sesamum indicum]
LOC105160169	up	Molecular Function: acid phosphatase activity (GO:0003993);;	--	--	Calcineurin-like phosphoesterase	PREDICTED: purple acid phosphatase 4-like [Sesamum indicum]
LOC105160949	up	Molecular Function: phosphoprotein phosphatase activity (GO:0004721);; Biological Process: abscisic acid-activated signaling pathway (GO:0009738);; Cellular Component: intracellular part (GO:0044424);;	K14497|0|sly:101248778|protein phosphatase 2C 37; K14497 protein phosphatase 2C [EC:3.1.3.16] (A)	Plant hormone signal transduction (ko04075)	Protein phosphatase 2C;; Protein phosphatase 2C	PREDICTED: protein phosphatase 2C 37-like [Sesamum indicum]
LOC105160175	up	Biological Process: carbohydrate metabolic process (GO:0005975);; Cellular Component: plant-type cell wall (GO:0009505);; Cellular Component: apoplast (GO:0048046);; Molecular Function: raffinose alpha-galactosidase activity (GO:0052692);;	K07407|0|rcu:RCOM_1454590|alpha-galactosidase/alpha-n-acetylgalactosaminidase, putative (EC:3.2.1.22); K07407 alpha-galactosidase [EC:3.2.1.22] (A)	Galactose metabolism (ko00052);; Glycerolipid metabolism (ko00561);; Sphingolipid metabolism (ko00600);; Glycosphingolipid biosynthesis - globo series (ko00603)	Melibiase	PREDICTED: alpha-galactosidase-like [Sesamum indicum]
LOC105160437	up	Molecular Function: iron ion binding (GO:0005506);; Biological Process: fatty acid biosynthetic process (GO:0006633);; Cellular Component: integral component of membrane (GO:0016021);; Biological Process: carotenoid biosynthetic process (GO:0016117);; Molecular Function: oxidoreductase activity (GO:0016491);; Molecular Function: hydrolase activity (GO:0016787);; Cellular Component: chloroplast me…	K15746|9.41872e-131|sot:102582135|beta-carotene hydroxylase 2, chloroplastic-like; K15746 beta-carotene 3-hydroxylase [EC:1.14.13.129] (A)	Carotenoid biosynthesis (ko00906)	Fatty acid hydroxylase superfamily	PREDICTED: beta-carotene hydroxylase 2, chloroplastic [Sesamum indicum]
LOC105167392	up	Biological Process: metabolic process (GO:0008152);; Molecular Function: isochorismatase activity (GO:0008908);;	--	--	Isochorismatase family	PREDICTED: uncharacterized protein LOC105167392 [Sesamum indicum]
LOC105158167	up	Molecular Function: Hsp90 protein binding (GO:0051879);;	--	--	TPR repeat;; Tetratricopeptide repeat;; Tetratricopeptide repeat;; Tetratricopeptide repeat;; Tetratricopeptide repeat	PREDICTED: tetratricopeptide repeat protein 4 homolog isoform X1 [Sesamum indicum]
LOC105160927	up	Molecular Function: transferase activity, transferring glycosyl groups (GO:0016757);;	--	--	UDP-glucoronosyl and UDP-glucosyl transferase	PREDICTED: 7-deoxyloganetic acid glucosyltransferase-like [Sesamum indicum]
LOC105160136	up	--	--	--	Domain of unknown function (DUF4228)	PREDICTED: uncharacterized protein At1g66480-like [Sesamum indicum]
LOC105159516	up	--	--	--	Protein of unknown function (DUF793)	PREDICTED: uncharacterized protein LOC105159516 [Sesamum indicum]
LOC105176369	up	Molecular Function: zinc ion binding (GO:0008270);; Molecular Function: oxidoreductase activity (GO:0016491);; Biological Process: oxidation-reduction process (GO:0055114);;	K00083|1.49846e-167|fve:101297378|probable mannitol dehydrogenase-like; K00083 cinnamyl-alcohol dehydrogenase [EC:1.1.1.195] (A)	Phenylpropanoid biosynthesis (ko00940)	Alcohol dehydrogenase GroES-like domain;; Zinc-binding dehydrogenase;; Zinc-binding dehydrogenase;; D-isomer specific 2-hydroxyacid dehydrogenase, NAD binding domain	PREDICTED: 8-hydroxygeraniol dehydrogenase-like [Sesamum indicum]
LOC105165224	up	Cellular Component: Golgi membrane (GO:0000139);; Cellular Component: vacuole (GO:0005773);; Cellular Component: plasma membrane (GO:0005886);; Biological Process: D-xylose metabolic process (GO:0042732);; Biological Process: cellular metabolic process (GO:0044237);; Molecular Function: UDP-glucuronate decarboxylase activity (GO:0048040);; Molecular Function: coenzyme binding (GO:0050662);;	--	--	NAD dependent epimerase/dehydratase family;; RmlD substrate binding domain;; Male sterility protein;; 3-beta hydroxysteroid dehydrogenase/isomerase family;; Polysaccharide biosynthesis protein	PREDICTED: UDP-glucuronic acid decarboxylase 2-like [Sesamum indicum]
LOC105172974	up	Molecular Function: myosin heavy chain kinase activity (GO:0016905);;	--	--	WD domain, G-beta repeat;; PQQ-like domain;; Nup133 N terminal like	PREDICTED: WD repeat-containing protein tag-125-like [Sesamum indicum]
LOC105172642	up	--	--	--	PB1 domain	PREDICTED: uncharacterized protein LOC105172642 [Sesamum indicum]
LOC105171251	up	--	--	--	--	PREDICTED: uncharacterized protein LOC105171251 isoform X1 [Sesamum indicum]
LOC105163236	up	--	--	--	--	PREDICTED: LOW QUALITY PROTEIN: EID1-like F-box protein 3 [Sesamum indicum]
LOC105174597	up	Molecular Function: phosphatidylethanolamine binding (GO:0008429);; Biological Process: seed dormancy process (GO:0010162);; Biological Process: myo-inositol hexakisphosphate biosynthetic process (GO:0010264);; Biological Process: positive regulation of transcription, DNA-templated (GO:0045893);;	K06910|9.28139e-91|cic:CICLE_v10012687mg|hypothetical protein; K06910 (A)	--	Phosphatidylethanolamine-binding protein	PREDICTED: uncharacterized protein LOC105174597 [Sesamum indicum]
LOC105157825	up	Biological Process: very long-chain fatty acid metabolic process (GO:0000038);; Biological Process: sulfur amino acid metabolic process (GO:0000096);; Molecular Function: 3-oxoacyl-[acyl-carrier-protein] synthase activity (GO:0004315);; Biological Process: glycine catabolic process (GO:0006546);; Biological Process: unsaturated fatty acid biosynthetic process (GO:0006636);; Biological Process: ox…	K09458|0|vvi:100262737|3-oxoacyl-[acyl-carrier-protein] synthase II, chloroplastic; K09458 3-oxoacyl-[acyl-carrier-protein] synthase II [EC:2.3.1.179] (A)	Fatty acid biosynthesis (ko00061);; Biotin metabolism (ko00780);; Fatty acid metabolism (ko01212)	Beta-ketoacyl synthase, N-terminal domain;; Beta-ketoacyl synthase, C-terminal domain	PREDICTED: 3-oxoacyl-[acyl-carrier-protein] synthase II, chloroplastic-like isoform X2 [Sesamum indicum]
LOC105176569	up	Biological Process: petal morphogenesis (GO:0048446);;	--	--	Plant protein of unknown function (DUF868)	PREDICTED: uncharacterized protein LOC105176569 [Sesamum indicum]
LOC105168466	up	--	--	--	GRAM domain	PREDICTED: GEM-like protein 5 [Sesamum indicum]
LOC105178881	up	Molecular Function: transferase activity, transferring glycosyl groups (GO:0016757);;	K06611|0|vvi:100246503|stachyose synthase-like; K06611 stachyose synthetase [EC:2.4.1.67] (A)	Galactose metabolism (ko00052)	Raffinose synthase or seed imbibition protein Sip1	PREDICTED: stachyose synthase-like [Sesamum indicum]
LOC105168148	up	Biological Process: transcription, DNA-templated (GO:0006351);; Molecular Function: sequence-specific DNA binding (GO:0043565);;	K09338|1.28537e-94|pvu:PHAVU_002G067200g|hypothetical protein; K09338 homeobox-leucine zipper protein (A)	--	Homeobox domain;; Homeobox associated leucine zipper	PREDICTED: homeobox-leucine zipper protein HAT5 [Sesamum indicum]
LOC105176477	up	Biological Process: long-chain fatty acid metabolic process (GO:0001676);; Molecular Function: acyl-CoA dehydrogenase activity (GO:0003995);; Molecular Function: acyl-CoA oxidase activity (GO:0003997);; Cellular Component: nucleus (GO:0005634);; Cellular Component: peroxisome (GO:0005777);; Biological Process: fatty acid beta-oxidation (GO:0006635);; Biological Process: response to cytokinin (GO:…	K00232|0|sly:101265227|acyl-coenzyme A oxidase 2, peroxisomal; K00232 acyl-CoA oxidase [EC:1.3.3.6] (A)	Fatty acid degradation (ko00071);; alpha-Linolenic acid metabolism (ko00592);; Biosynthesis of unsaturated fatty acids (ko01040);; Fatty acid metabolism (ko01212);; Peroxisome (ko04146)	Acyl-CoA oxidase;; Acyl-CoA dehydrogenase, C-terminal domain;; Acyl-CoA dehydrogenase, middle domain	PREDICTED: acyl-coenzyme A oxidase 2, peroxisomal [Sesamum indicum]
LOC105175391	up	--	--	--	(2R)-phospho-3-sulfolactate synthase (ComA)	PREDICTED: uncharacterized protein LOC105175391 [Sesamum indicum]
LOC105163718	up	Molecular Function: protein serine/threonine kinase activity (GO:0004674);; Molecular Function: ATP binding (GO:0005524);; Biological Process: protein phosphorylation (GO:0006468);;	K04733|0|sly:101257732|protein kinase 2B, chloroplastic; K04733 interleukin-1 receptor-associated kinase 4 [EC:2.7.11.1] (A)	--	Protein tyrosine kinase;; Protein kinase domain	PREDICTED: protein kinase 2B, chloroplastic-like isoform X1 [Sesamum indicum]
LOC105176690	up	Molecular Function: translation initiation factor activity (GO:0003743);; Biological Process: translational initiation (GO:0006413);;	K03113|2.05169e-72|sly:101247541|protein translation factor SUI1 homolog; K03113 translation initiation factor 1 (A)	RNA transport (ko03013)	Translation initiation factor SUI1	PREDICTED: protein translation factor SUI1 homolog [Sesamum indicum]
LOC105156705	up	--	--	--	Rubber elongation factor protein (REF)	PREDICTED: REF/SRPP-like protein At1g67360 isoform X1 [Sesamum indicum]
LOC105170568	up	Molecular Function: ubiquitin-protein transferase activity (GO:0004842);; Cellular Component: nucleus (GO:0005634);; Biological Process: ubiquitin-dependent protein catabolic process (GO:0006511);; Biological Process: multicellular organismal development (GO:0007275);; Molecular Function: zinc ion binding (GO:0008270);; Biological Process: protein ubiquitination (GO:0016567);;	K04506|0|sly:101263446|E3 ubiquitin-protein ligase SINAT2-like; K04506 E3 ubiquitin-protein ligase SIAH1 [EC:6.3.2.19] (A)	Ubiquitin mediated proteolysis (ko04120)	Seven in absentia protein family	PREDICTED: E3 ubiquitin-protein ligase SINAT2-like [Sesamum indicum]
LOC105157047	up	Molecular Function: inositol 3-alpha-galactosyltransferase activity (GO:0047216);;	K18819|2.202e-175|pop:POPTR_0014s11210g|POPTRDRAFT_572572; putative galactinol synthase family protein; K18819 inositol 3-alpha-galactosyltransferase [EC:2.4.1.123] (A)	Galactose metabolism (ko00052)	Glycosyl transferase family 8	PREDICTED: galactinol synthase 2-like [Sesamum indicum]
LOC110013169	up	Molecular Function: fatty-acyl-CoA binding (GO:0000062);;	--	--	Acyl CoA binding protein	PREDICTED: acyl-CoA-binding domain-containing protein 3-like [Sesamum indicum]
LOC105164490	up	Cellular Component: membrane (GO:0016020);; Molecular Function: transferase activity, transferring glycosyl groups (GO:0016757);;	--	--	Cellulose synthase;; Glycosyl transferase family group 2;; Glycosyltransferase like family 2	PREDICTED: cellulose synthase-like protein G3 [Sesamum indicum]
LOC105161289	up	Molecular Function: protein serine/threonine kinase activity (GO:0004674);; Molecular Function: ATP binding (GO:0005524);; Biological Process: protein phosphorylation (GO:0006468);;	--	--	Protein kinase domain;; Protein tyrosine kinase;; Kinase-like;; Lipopolysaccharide kinase (Kdo/WaaP) family	PREDICTED: phosphoenolpyruvate carboxylase kinase 2 [Sesamum indicum]
LOC105175713	up	Cellular Component: plasma membrane (GO:0005886);; Biological Process: protein folding (GO:0006457);; Biological Process: response to heat (GO:0009408);; Biological Process: response to high light intensity (GO:0009644);; Biological Process: response to endoplasmic reticulum stress (GO:0034976);; Biological Process: response to hydrogen peroxide (GO:0042542);;	K04507|4.44127e-123|rcu:RCOM_0632630|Calcyclin-binding protein, putative; K04507 calcyclin binding protein (A)	--	CS domain;; SGS domain;; Siah interacting protein, N terminal	PREDICTED: calcyclin-binding protein-like [Sesamum indicum]
LOC105155359	up	Biological Process: proteolysis (GO:0006508);; Molecular Function: metallopeptidase activity (GO:0008237);; Biological Process: response to wounding (GO:0009611);; Biological Process: response to fungus (GO:0009620);; Biological Process: jasmonic acid biosynthetic process (GO:0009695);; Biological Process: response to jasmonic acid (GO:0009753);; Biological Process: auxin metabolic process (GO:00…	K14664|0|vvi:100264396|IAA-amino acid hydrolase ILR1-like 6; K14664 IAA-amino acid hydrolase [EC:3.5.1.-] (A)	--	Peptidase family M20/M25/M40	PREDICTED: IAA-amino acid hydrolase ILR1-like 6 [Sesamum indicum]
LOC105159751	up	--	--	--	Cupin-like domain	PREDICTED: jmjC domain-containing protein 7 [Sesamum indicum]
LOC105168543	up	Molecular Function: glutamate decarboxylase activity (GO:0004351);; Molecular Function: calmodulin binding (GO:0005516);; Biological Process: glutamate metabolic process (GO:0006536);; Cellular Component: plasmodesma (GO:0009506);; Molecular Function: pyridoxal phosphate binding (GO:0030170);;	K01580|0|sly:544313|GAD, LeGAD1; glutamate decarboxylase (EC:4.1.1.15); K01580 glutamate decarboxylase [EC:4.1.1.15] (A)	Alanine, aspartate and glutamate metabolism (ko00250);; beta-Alanine metabolism (ko00410);; Taurine and hypotaurine metabolism (ko00430);; Butanoate metabolism (ko00650)	Pyridoxal-dependent decarboxylase conserved domain;; Aminotransferase class-V	PREDICTED: glutamate decarboxylase-like [Sesamum indicum]
LOC105162269	up	--	--	--	PPR repeat;; PPR repeat family;; PPR repeat;; Pentatricopeptide repeat domain;; Metallo-beta-lactamase superfamily;; Tetratricopeptide repeat	PREDICTED: pentatricopeptide repeat-containing protein At1g53600, mitochondrial isoform X1 [Sesamum indicum]
LOC105173949	up	--	--	--	Universal stress protein family	PREDICTED: uncharacterized protein C167.05-like [Sesamum indicum]
LOC105159344	up	--	--	--	Gibberellin regulated protein	PREDICTED: snakin-2-like [Sesamum indicum]
LOC105158630	up	--	--	--	--	PREDICTED: uncharacterized protein LOC105158630 [Sesamum indicum]
LOC105179438	up	--	--	--	gag-polypeptide of LTR copia-type;; Retrotransposon gag protein	PREDICTED: uncharacterized protein LOC105179438 [Sesamum indicum]
LOC105158353	up	Molecular Function: oxidoreductase activity, acting on paired donors, with incorporation or reduction of molecular oxygen, 2-oxoglutarate as one donor, and incorporation of one atom each of oxygen into both donors (GO:0016706);; Biological Process: oxidation-reduction process (GO:0055114);;	--	--	2OG-Fe(II) oxygenase superfamily;; non-haem dioxygenase in morphine synthesis N-terminal	PREDICTED: codeine O-demethylase-like [Sesamum indicum]
LOC105158209	up	Biological Process: response to stress (GO:0006950);; Biological Process: response to abiotic stimulus (GO:0009628);;	--	--	--	PREDICTED: uncharacterized protein LOC105158209 [Sesamum indicum]
LOC105176743	up	Molecular Function: nucleotide binding (GO:0000166);; Molecular Function: RNA binding (GO:0003723);; Cellular Component: mitochondrion (GO:0005739);;	--	--	RNA recognition motif. (a.k.a. RRM, RBD, or RNP domain);; RNA recognition motif (a.k.a. RRM, RBD, or RNP domain);; RNA recognition motif. (a.k.a. RRM, RBD, or RNP domain)	PREDICTED: glycine-rich RNA-binding protein 2, mitochondrial isoform X1 [Sesamum indicum]
LOC105161221	up	Molecular Function: phosphatidylcholine-sterol O-acyltransferase activity (GO:0004607);; Biological Process: lipid metabolic process (GO:0006629);;	--	--	Lecithin:cholesterol acyltransferase;; PGAP1-like protein;; Putative serine esterase (DUF676);; Alpha/beta hydrolase of unknown function (DUF915)	PREDICTED: phospholipase A(1) LCAT3-like [Sesamum indicum]
LOC105162021	up	--	--	--	Zinc finger C-x8-C-x5-C-x3-H type (and similar)	PREDICTED: zinc finger CCCH domain-containing protein 20-like [Sesamum indicum]
LOC105179216	up	--	K13993|5.57875e-53|vvi:100253548|23.6 kDa heat shock protein, mitochondrial; K13993 HSP20 family protein (A)	Protein processing in endoplasmic reticulum (ko04141)	Hsp20/alpha crystallin family	PREDICTED: heat shock 22 kDa protein, mitochondrial [Sesamum indicum]
LOC105176201	up	--	--	--	Late embryogenesis abundant protein 18	PREDICTED: uncharacterized protein LOC105176201 [Sesamum indicum]
LOC105170758	up	Molecular Function: transporter activity (GO:0005215);; Biological Process: transport (GO:0006810);; Cellular Component: integral component of membrane (GO:0016021);;	K09873|9.64102e-128|atr:s00102p00061000|AMTR_s00102p00061000; hypothetical protein; K09873 aquaporin TIP (A)	--	Major intrinsic protein	PREDICTED: aquaporin TIP1-1-like [Sesamum indicum]
LOC105166998	up	--	--	--	HMG (high mobility group) box;; HMG-box domain	PREDICTED: high mobility group B protein 7 isoform X1 [Sesamum indicum]
LOC105158135	up	Cellular Component: plant-type cell wall (GO:0009505);; Molecular Function: kinase activity (GO:0016301);; Biological Process: phosphorylation (GO:0016310);; Molecular Function: adenyl nucleotide binding (GO:0030554);;	--	--	CBS domain	PREDICTED: SNF1-related protein kinase regulatory subunit gamma-1 [Sesamum indicum]
LOC105161639	up	--	--	--	--	PREDICTED: uncharacterized protein LOC105161639 [Sesamum indicum]
LOC105179950	up	--	K03875|0|sot:102579014|F-box protein SKP2A-like; K03875 F-box and leucine-rich repeat protein 1 (S-phase kinase-associated protein 2) (A)	Ubiquitin mediated proteolysis (ko04120)	Leucine Rich repeat;; F-box domain;; Leucine Rich repeats (2 copies);; F-box-like;; Leucine Rich Repeat	PREDICTED: F-box protein SKP2A-like [Sesamum indicum]
LOC105166460	up	--	K07297|6.09439e-142|sot:102593390|ADIPOR-like receptor CG5315-like; K07297 adiponectin receptor (A)	--	Haemolysin-III related	PREDICTED: heptahelical transmembrane protein 1-like [Sesamum indicum]
LOC105167116	up	--	--	--	Probable lipid transfer;; Protease inhibitor/seed storage/LTP family	PREDICTED: uncharacterized protein LOC105167116 [Sesamum indicum]
LOC105167704	up	Molecular Function: potassium ion transmembrane transporter activity (GO:0015079);; Cellular Component: membrane (GO:0016020);; Biological Process: potassium ion transmembrane transport (GO:0071805);;	K03549|0|sly:101248158|potassium transporter 8-like; K03549 KUP system potassium uptake protein (A)	--	K+ potassium transporter	PREDICTED: potassium transporter 8-like [Sesamum indicum]
LOC105160900	up	--	--	--	Hs1pro-1 protein C-terminus;; Hs1pro-1 N-terminus	PREDICTED: nematode resistance protein-like HSPRO2 [Sesamum indicum]
LOC105177018	up	Molecular Function: catalytic activity (GO:0003824);; Cellular Component: plasma membrane (GO:0005886);; Biological Process: metabolic process (GO:0008152);; Biological Process: regulation of abscisic acid-activated signaling pathway (GO:0009787);; Biological Process: maintenance of seed dormancy (GO:0010231);; Molecular Function: abscisic acid binding (GO:0010427);; Cellular Component: extrinsic…	--	--	Lanthionine synthetase C-like protein	PREDICTED: lanC-like protein GCR2 [Sesamum indicum]
LOC105176482	up	Molecular Function: inositol-3-phosphate synthase activity (GO:0004512);; Cellular Component: cytoplasm (GO:0005737);; Biological Process: inositol biosynthetic process (GO:0006021);; Biological Process: phospholipid biosynthetic process (GO:0008654);;	K01858|0|rcu:RCOM_0197350|myo-inositol-1 phosphate synthase, putative (EC:5.5.1.4); K01858 myo-inositol-1-phosphate synthase [EC:5.5.1.4] (A)	Inositol phosphate metabolism (ko00562)	Myo-inositol-1-phosphate synthase;; Myo-inositol-1-phosphate synthase	inositol-3-phosphate synthase [Sesamum indicum]
LOC105156116	up	--	--	--	GRAM domain	PREDICTED: putative GEM-like protein 8 [Sesamum indicum]
LOC105172385	up	Biological Process: metabolic process (GO:0008152);; Molecular Function: transferase activity, transferring acyl groups (GO:0016746);;	K13511|0|sot:102578741|tafazzin-like; K13511 monolysocardiolipin acyltransferase [EC:2.3.1.-] (A)	Glycerophospholipid metabolism (ko00564)	Acyltransferase	PREDICTED: uncharacterized protein LOC105172385 [Sesamum indicum]
LOC105171528	up	Biological Process: regulation of cell growth (GO:0001558);; Cellular Component: nucleus (GO:0005634);; Cellular Component: vacuolar membrane (GO:0005774);; Cellular Component: Golgi apparatus (GO:0005794);; Cellular Component: cytosol (GO:0005829);; Cellular Component: plasma membrane (GO:0005886);; Biological Process: mitotic nuclear division (GO:0007067);; Biological Process: regulation of mit…	--	--	Translationally controlled tumour protein	PREDICTED: translationally-controlled tumor protein homolog [Sesamum indicum]
LOC105174502	up	--	--	--	--	PREDICTED: uncharacterized protein LOC105174502 [Sesamum indicum]
LOC110011282	up	--	K09419|7.13154e-56|sly:101266046|heat stress transcription factor A-2-like; K09419 heat shock transcription factor, other eukaryote (A)	--	HSF-type DNA-binding	PREDICTED: heat shock factor protein HSF30-like [Sesamum indicum]
LOC105155471	up	--	--	--	--	PREDICTED: uncharacterized protein LOC105155471 [Sesamum indicum]
LOC105160372	up	Molecular Function: hydrolase activity (GO:0016787);;	K14497|3.88479e-93|cit:102621444|probable protein phosphatase 2C 51-like; K14497 protein phosphatase 2C [EC:3.1.3.16] (A)	Plant hormone signal transduction (ko04075)	Protein phosphatase 2C;; Protein phosphatase 2C	PREDICTED: probable protein phosphatase 2C 51 [Sesamum indicum]
LOC105163052	up	Molecular Function: zinc ion binding (GO:0008270);;	--	--	Protein of unknown function (DUF3675);; RING-variant domain	PREDICTED: uncharacterized protein LOC105163052 isoform X1 [Sesamum indicum]
LOC105172476	up	Molecular Function: NADH dehydrogenase (ubiquinone) activity (GO:0008137);; Molecular Function: nucleobase:cation symporter activity (GO:0015391);; Biological Process: nucleobase-containing compound transport (GO:0015931);; Biological Process: ATP synthesis coupled electron transport (GO:0042773);;	--	--	PPR repeat family;; PPR repeat;; Pentatricopeptide repeat domain;; PPR repeat	PREDICTED: pentatricopeptide repeat-containing protein At4g38150-like [Sesamum indicum]
LOC105177745	up	Cellular Component: Golgi membrane (GO:0000139);; Cellular Component: extracellular region (GO:0005576);; Cellular Component: endoplasmic reticulum membrane (GO:0005789);; Biological Process: fatty acid catabolic process (GO:0009062);; Molecular Function: prenylcysteine methylesterase activity (GO:0010296);;	K15889|0|pmum:103329655|isoprenylcysteine alpha-carbonyl methylesterase ICME-like; K15889 prenylcysteine alpha-carboxyl methylesterase [EC:3.1.1.-] (A)	Terpenoid backbone biosynthesis (ko00900)	alpha/beta hydrolase fold;; Carboxylesterase family;; Alpha/beta hydrolase family;; Prolyl oligopeptidase family	PREDICTED: isoprenylcysteine alpha-carbonyl methylesterase ICME [Sesamum indicum]
LOC105171797	up	Cellular Component: integral component of membrane (GO:0016021);; Biological Process: transmembrane transport (GO:0055085);;	--	--	Major Facilitator Superfamily;; SPX domain	PREDICTED: SPX domain-containing membrane protein At4g22990-like [Sesamum indicum]
LOC105166390	up	Molecular Function: hydrolase activity (GO:0016787);;	--	--	Leucine rich repeat;; Leucine Rich repeats (2 copies);; Leucine Rich Repeat;; Leucine rich repeat;; Leucine Rich repeat	PREDICTED: plant intracellular Ras-group-related LRR protein 5-like [Sesamum indicum]
LOC105165422	up	Molecular Function: homogentisate 1,2-dioxygenase activity (GO:0004411);; Cellular Component: cytosol (GO:0005829);; Biological Process: L-phenylalanine catabolic process (GO:0006559);; Biological Process: tyrosine catabolic process (GO:0006572);; Biological Process: fatty acid beta-oxidation (GO:0006635);; Biological Process: response to sucrose (GO:0009744);; Biological Process: response to fru…	K00451|0|sot:102579798|homogentisate 1,2-dioxygenase-like; K00451 homogentisate 1,2-dioxygenase [EC:1.13.11.5] (A)	Tyrosine metabolism (ko00350)	homogentisate 1,2-dioxygenase	PREDICTED: homogentisate 1,2-dioxygenase isoform X1 [Sesamum indicum]
LOC105167328	up	Biological Process: organ senescence (GO:0010260);; Molecular Function: oxidoreductase activity, acting on paired donors, with incorporation or reduction of molecular oxygen, 2-oxoglutarate as one donor, and incorporation of one atom each of oxygen into both donors (GO:0016706);; Biological Process: oxidation-reduction process (GO:0055114);;	--	--	non-haem dioxygenase in morphine synthesis N-terminal;; 2OG-Fe(II) oxygenase superfamily	PREDICTED: protein SRG1-like [Sesamum indicum]
LOC105167935	up	Molecular Function: calcium ion binding (GO:0005509);; Molecular Function: oxidoreductase activity (GO:0016491);; Molecular Function: flavin adenine dinucleotide binding (GO:0050660);; Biological Process: oxidation-reduction process (GO:0055114);;	K17871|0|sot:102595528|external alternative NAD(P)H-ubiquinone oxidoreductase B2, mitochondrial-like; K17871 NADH:ubiquinone reductase (non-electrogenic) [EC:1.6.5.9] (A)	--	Pyridine nucleotide-disulphide oxidoreductase;; Pyridine nucleotide-disulphide oxidoreductase;; Pyridine nucleotide-disulphide oxidoreductase;; EF hand;; EF-hand domain	PREDICTED: external alternative NAD(P)H-ubiquinone oxidoreductase B2, mitochondrial-like [Sesamum indicum]
LOC105157692	up	Biological Process: cellular process (GO:0009987);;	K14484|2.88361e-95|pper:PRUPE_ppa007663mg|hypothetical protein; K14484 auxin-responsive protein IAA (A)	Plant hormone signal transduction (ko04075)	AUX/IAA family	PREDICTED: auxin-responsive protein IAA26 [Sesamum indicum]
LOC105159381	up	--	--	--	Dehydrin	PREDICTED: phosphoprotein ECPP44-like [Sesamum indicum]
LOC105163207	up	Biological Process: metabolic process (GO:0008152);; Molecular Function: hydrolase activity (GO:0016787);;	K14493|0|pper:PRUPE_ppa008128mg|hypothetical protein; K14493 gibberellin receptor GID1 [EC:3.-.-.-] (A)	Plant hormone signal transduction (ko04075)	alpha/beta hydrolase fold;; Alpha/beta hydrolase family	PREDICTED: gibberellin receptor GID1B-like [Sesamum indicum]
LOC105176282	up	Cellular Component: membrane (GO:0016020);; Molecular Function: metal ion binding (GO:0046872);;	--	--	Glycosyltransferase family 92;; Glycosyl transferase family 2	PREDICTED: UPF0392 protein RCOM_0530710 [Sesamum indicum]
LOC105175484	up	Molecular Function: nucleotide binding (GO:0000166);; Molecular Function: NADPH:quinone reductase activity (GO:0003960);; Cellular Component: cytosol (GO:0005829);; Molecular Function: zinc ion binding (GO:0008270);; Biological Process: response to symbiotic fungus (GO:0009610);; Biological Process: oxidation-reduction process (GO:0055114);;	--	--	Zinc-binding dehydrogenase;; Zinc-binding dehydrogenase;; Alcohol dehydrogenase GroES-like domain	PREDICTED: quinone oxidoreductase PIG3 [Sesamum indicum]
LOC105165044	up	--	--	--	Plant invertase/pectin methylesterase inhibitor	PREDICTED: pectinesterase inhibitor-like [Sesamum indicum]
LOC105174841	up	Molecular Function: GTP binding (GO:0005525);; Cellular Component: intracellular (GO:0005622);; Biological Process: small GTPase mediated signal transduction (GO:0007264);; Biological Process: vesicle-mediated transport (GO:0016192);;	K07976|1.14622e-136|gmx:100788413|septum-promoting GTP-binding protein 1-like; K07976 Rab family, other (A)	--	Miro-like protein;; Ras family	PREDICTED: septum-promoting GTP-binding protein 1 [Sesamum indicum]
LOC105172670	up	Biological Process: response to stress (GO:0006950);; Biological Process: response to abiotic stimulus (GO:0009628);;	--	--	C2H2-type zinc finger;; C2H2-type zinc finger;; Zinc finger, C2H2 type;; Zinc-finger of C2H2 type	PREDICTED: zinc finger protein AZF2-like [Sesamum indicum]
LOC105179995	up	Molecular Function: ATP binding (GO:0005524);; Cellular Component: mitochondrion (GO:0005739);; Cellular Component: vacuolar membrane (GO:0005774);; Biological Process: protein folding (GO:0006457);; Biological Process: response to water deprivation (GO:0009414);; Cellular Component: chloroplast stroma (GO:0009570);; Biological Process: response to salt stress (GO:0009651);; Biological Process: c…	K09487|0|sot:102578539|endoplasmin homolog; K09487 heat shock protein 90kDa beta (A)	Protein processing in endoplasmic reticulum (ko04141);; Plant-pathogen interaction (ko04626)	Hsp90 protein;; Histidine kinase-, DNA gyrase B-, and HSP90-like ATPase;; Histidine kinase-, DNA gyrase B-, and HSP90-like ATPase	PREDICTED: heat shock protein 90-1-like [Sesamum indicum]
LOC105163930	up	Biological Process: metabolic process (GO:0008152);; Molecular Function: alanine-glyoxylate transaminase activity (GO:0008453);; Molecular Function: pyridoxal phosphate binding (GO:0030170);;	K00827|0|vvi:100258727|alanine--glyoxylate aminotransferase 2 homolog 3, mitochondrial-like; K00827 alanine-glyoxylate transaminase / (R)-3-amino-2-methylpropionate-pyruvate transaminase [EC:2.6.1.44 2.6.1.40] (A)	Alanine, aspartate and glutamate metabolism (ko00250);; Glycine, serine and threonine metabolism (ko00260)	Aminotransferase class-III	PREDICTED: alanine--glyoxylate aminotransferase 2 homolog 3, mitochondrial-like [Sesamum indicum]
LOC105176605	up	--	--	--	--	PREDICTED: uncharacterized protein LOC105176605 [Sesamum indicum]
LOC105179596	up	--	--	--	--	PREDICTED: putative glycine-rich cell wall structural protein 1 [Sesamum indicum]
LOC105160374	up	Molecular Function: kinase activity (GO:0016301);; Biological Process: cellular metabolic process (GO:0044237);; Molecular Function: metal ion binding (GO:0046872);;	K00873|0|vvi:100246758|plastidial pyruvate kinase 4, chloroplastic; K00873 pyruvate kinase [EC:2.7.1.40] (A)	Glycolysis / Gluconeogenesis (ko00010);; Purine metabolism (ko00230);; Pyruvate metabolism (ko00620);; Carbon metabolism (ko01200);; Biosynthesis of amino acids (ko01230)	Pyruvate kinase, barrel domain	PREDICTED: plastidial pyruvate kinase 4, chloroplastic [Sesamum indicum]
LOC105166053	up	--	--	--	DnaJ domain	PREDICTED: chaperone protein dnaJ 11, chloroplastic-like [Sesamum indicum]
LOC105156205	up	--	--	--	--	PREDICTED: uncharacterized protein LOC105156205 [Sesamum indicum]
LOC105160833	up	--	--	--	Ataxin-2 C-terminal region	PREDICTED: polyadenylate-binding protein-interacting protein 2-like [Sesamum indicum]
LOC105167649	up	--	--	--	No apical meristem (NAM) protein	PREDICTED: NAC domain-containing protein 100 [Sesamum indicum]
LOC105166087	up	--	--	--	Associated with HOX;; Homeobox KN domain;; Homeobox domain	PREDICTED: BEL1-like homeodomain protein 7 [Sesamum indicum]
LOC105155653	up	Cellular Component: mitochondrion (GO:0005739);; Cellular Component: cytosol (GO:0005829);; Biological Process: trehalose biosynthetic process (GO:0005992);; Molecular Function: transferase activity, transferring glycosyl groups (GO:0016757);;	K16055|0|sot:102586120|probable alpha,alpha-trehalose-phosphate synthase [UDP-forming] 11-like; K16055 trehalose 6-phosphate synthase/phosphatase [EC:2.4.1.15 3.1.3.12] (A)	Starch and sucrose metabolism (ko00500)	Glycosyltransferase family 20;; Trehalose-phosphatase;; haloacid dehalogenase-like hydrolase	PREDICTED: probable alpha,alpha-trehalose-phosphate synthase [UDP-forming] 11 [Sesamum indicum]
LOC105175448	up	--	K09422|4.06581e-130|cic:CICLE_v10015729mg|hypothetical protein; K09422 myb proto-oncogene protein, plant (A)	--	Myb-like DNA-binding domain;; Myb-like DNA-binding domain	PREDICTED: protein ODORANT1-like [Sesamum indicum]
LOC105175861	up	Molecular Function: zinc ion binding (GO:0008270);;	K06874|0|cit:102629443|zinc finger protein ZPR1-like; K06874 zinc finger protein (A)	--	ZPR1 zinc-finger domain	PREDICTED: zinc finger protein ZPR1-like [Sesamum indicum]
LOC105160886	up	Molecular Function: phosphatidylinositol phospholipase C activity (GO:0004435);; Molecular Function: signal transducer activity (GO:0004871);; Molecular Function: calcium ion binding (GO:0005509);; Biological Process: lipid metabolic process (GO:0006629);; Biological Process: intracellular signal transduction (GO:0035556);;	K05857|0|vvi:100241574|phosphoinositide phospholipase C 2-like; K05857 phosphatidylinositol phospholipase C, delta [EC:3.1.4.11] (A)	Inositol phosphate metabolism (ko00562);; Phosphatidylinositol signaling system (ko04070)	Phosphatidylinositol-specific phospholipase C, X domain;; Phosphatidylinositol-specific phospholipase C, Y domain;; Phosphoinositide-specific phospholipase C, efhand-like;; C2 domain	PREDICTED: phosphoinositide phospholipase C 2-like [Sesamum indicum]
LOC105177842	up	--	--	--	--	PREDICTED: protein PHLOEM PROTEIN 2-LIKE A10 [Sesamum indicum]
LOC105164533	up	Molecular Function: ATP binding (GO:0005524);; Biological Process: ATP catabolic process (GO:0006200);; Biological Process: protein folding (GO:0006457);; Biological Process: response to heat (GO:0009408);; Cellular Component: chloroplast stroma (GO:0009570);; Biological Process: response to high light intensity (GO:0009644);; Cellular Component: chloroplast envelope (GO:0009941);; Biological Pro…	K03695|0|rcu:RCOM_0921740|chaperone clpb, putative; K03695 ATP-dependent Clp protease ATP-binding subunit ClpB (A)	--	AAA domain (Cdc48 subfamily);; ATPase family associated with various cellular activities (AAA);; Clp amino terminal domain;; C-terminal, D2-small domain, of ClpB protein;; AAA domain (dynein-related subfamily);; AAA ATPase domain;; Sigma-54 interaction domain;; AAA domain;; AAA domain;; IstB-like ATP binding protein;; AAA domain;; AAA domain;; Zeta toxin;; Magnesium chelatase, subunit ChlI	PREDICTED: chaperone protein ClpB4, mitochondrial [Sesamum indicum]
LOC105155624	up	Molecular Function: calmodulin binding (GO:0005516);; Molecular Function: ATP binding (GO:0005524);; Cellular Component: mitochondrion (GO:0005739);; Cellular Component: chloroplast (GO:0009507);;	--	--	AFG1-like ATPase	PREDICTED: lactation elevated protein 1-like [Sesamum indicum]
LOC105167155	up	Molecular Function: zinc ion binding (GO:0008270);; Molecular Function: oxidoreductase activity (GO:0016491);; Biological Process: oxidation-reduction process (GO:0055114);;	K07119|0|sly:101248372|2-alkenal reductase (NADP(+)-dependent)-like; K07119 (A)	--	Zinc-binding dehydrogenase	PREDICTED: 2-alkenal reductase (NADP(+)-dependent)-like [Sesamum indicum]
LOC105159973	up	--	--	--	Ring finger domain;; RING-H2 zinc finger;; Zinc finger, C3HC4 type (RING finger);; Zinc finger, C3HC4 type (RING finger);; Zinc finger, C3HC4 type (RING finger)	PREDICTED: E3 ubiquitin-protein ligase RING1-like [Sesamum indicum]
LOC105161037	up	Molecular Function: GTP binding (GO:0005525);; Biological Process: small GTPase mediated signal transduction (GO:0007264);; Biological Process: protein transport (GO:0015031);;	K07910|4.69979e-110|cit:102624050|ras-related protein RABC2a-like; K07910 Ras-related protein Rab-18 (A)	--	Ras family;; Miro-like protein;; ADP-ribosylation factor family;; Elongation factor Tu GTP binding domain;; Gtr1/RagA G protein conserved region	PREDICTED: ras-related protein RABC2a-like [Sesamum indicum]
LOC105176696	up	Biological Process: transcription, DNA-templated (GO:0006351);;	K14431|1.47393e-155|sot:102589242|transcription factor TGA1-like; K14431 transcription factor TGA (A)	Plant hormone signal transduction (ko04075)	Seed dormancy control;; bZIP transcription factor;; Basic region leucine zipper	PREDICTED: transcription factor TGA4 isoform X1 [Sesamum indicum]
LOC105157650	up	Molecular Function: sugar:proton symporter activity (GO:0005351);; Cellular Component: endosome (GO:0005768);; Cellular Component: Golgi apparatus (GO:0005794);; Cellular Component: trans-Golgi network (GO:0005802);; Biological Process: determination of bilateral symmetry (GO:0009855);; Biological Process: organ morphogenesis (GO:0009887);; Biological Process: xylem and phloem pattern formation (…	--	--	Sugar (and other) transporter;; Major Facilitator Superfamily;; Sugar (and other) transporter;; Major Facilitator Superfamily	PREDICTED: probable plastidic glucose transporter 2 [Sesamum indicum]
LOC105166195	up	--	--	--	DnaJ domain;; 4Fe-4S single cluster domain;; 4Fe-4S single cluster domain	PREDICTED: uncharacterized protein LOC105166195 [Sesamum indicum]
LOC105167635	up	Molecular Function: ATP binding (GO:0005524);; Biological Process: ATP catabolic process (GO:0006200);; Biological Process: response to heat (GO:0009408);; Cellular Component: chloroplast stroma (GO:0009570);; Biological Process: chloroplast organization (GO:0009658);; Biological Process: protein processing (GO:0016485);; Molecular Function: ATPase activity (GO:0016887);;	K03695|0|vvi:100252611|chaperone protein ClpB3, chloroplastic; K03695 ATP-dependent Clp protease ATP-binding subunit ClpB (A)	--	AAA domain (Cdc48 subfamily);; Clp amino terminal domain;; ATPase family associated with various cellular activities (AAA);; C-terminal, D2-small domain, of ClpB protein;; AAA domain (dynein-related subfamily);; AAA ATPase domain;; Sigma-54 interaction domain;; AAA domain;; AAA domain;; IstB-like ATP binding protein;; AAA domain;; AAA domain;; Zeta toxin;; RNA helicase;; Magnesium chelatase, subu…	PREDICTED: chaperone protein ClpB3, chloroplastic isoform X1 [Sesamum indicum]
LOC105156238	up	--	--	--	EamA-like transporter family;; Multidrug resistance efflux transporter	PREDICTED: uncharacterized protein LOC105156238 [Sesamum indicum]
LOC105173502	up	--	--	--	F-box associated;; F-box associated domain;; F-box domain	PREDICTED: F-box/kelch-repeat protein At3g06240-like [Sesamum indicum]
LOC105175521	up	--	--	--	Domain of unknown function (DUF4149)	PREDICTED: uncharacterized protein LOC105175521 [Sesamum indicum]
LOC105170483	up	Cellular Component: integral component of membrane (GO:0016021);;	--	--	TLC domain	PREDICTED: transmembrane protein 56-B-like [Sesamum indicum]
LOC105158302	up	Biological Process: response to stress (GO:0006950);;	--	--	DnaJ domain	PREDICTED: chaperone protein dnaJ 8, chloroplastic-like isoform X2 [Sesamum indicum]
LOC105176786	up	Biological Process: metabolic process (GO:0008152);; Molecular Function: o-succinylbenzoate-CoA ligase activity (GO:0008756);;	--	--	AMP-binding enzyme;; AMP-binding enzyme C-terminal domain	PREDICTED: LOW QUALITY PROTEIN: probable acyl-activating enzyme 5, peroxisomal [Sesamum indicum]
LOC105156244	up	Molecular Function: ATP binding (GO:0005524);; Cellular Component: mitochondrion (GO:0005739);; Biological Process: protein folding (GO:0006457);;	K04078|4.35885e-57|pxb:103943018|10 kDa chaperonin-like; K04078 chaperonin GroES (A)	--	Chaperonin 10 Kd subunit	PREDICTED: 10 kDa chaperonin-like [Sesamum indicum]
LOC105161901	up	Biological Process: response to osmotic stress (GO:0006970);; Biological Process: response to heat (GO:0009408);; Biological Process: response to water deprivation (GO:0009414);; Cellular Component: chloroplast thylakoid membrane (GO:0009535);; Molecular Function: zeaxanthin epoxidase [overall] activity (GO:0009540);; Biological Process: abscisic acid biosynthetic process (GO:0009688);; Biologica…	K09838|0|pper:PRUPE_ppa002248mg|hypothetical protein; K09838 zeaxanthin epoxidase [EC:1.14.13.90] (A)	Carotenoid biosynthesis (ko00906)	FHA domain;; FAD binding domain;; FAD dependent oxidoreductase;; NAD(P)-binding Rossmann-like domain	PREDICTED: zeaxanthin epoxidase, chloroplastic-like [Sesamum indicum]
LOC105160803	up	Molecular Function: hydrolase activity, hydrolyzing O-glycosyl compounds (GO:0004553);; Cellular Component: vacuole (GO:0005773);; Biological Process: carbohydrate metabolic process (GO:0005975);; Biological Process: fatty acid beta-oxidation (GO:0006635);; Biological Process: lipid transport (GO:0006869);; Biological Process: intra-Golgi vesicle-mediated transport (GO:0006891);; Biological Proce…	K07407|0|pxb:103953796|alpha-galactosidase-like; K07407 alpha-galactosidase [EC:3.2.1.22] (A)	Galactose metabolism (ko00052);; Glycerolipid metabolism (ko00561);; Sphingolipid metabolism (ko00600);; Glycosphingolipid biosynthesis - globo series (ko00603)	Melibiase	PREDICTED: alpha-galactosidase-like [Sesamum indicum]
LOC105176563	up	Molecular Function: zinc ion binding (GO:0008270);;	K11426|0|sot:102594965|histone-lysine N-methyltransferase ASHR1-like; K11426 SET and MYND domain-containing protein (A)	--	SET domain;; MYND finger	PREDICTED: histone-lysine N-methyltransferase ASHR1 [Sesamum indicum]
LOC105158853	up	Biological Process: response to light stimulus (GO:0009416);; Cellular Component: chloroplast (GO:0009507);; Biological Process: cellular response to heat (GO:0034605);; Cellular Component: protein complex (GO:0043234);; Biological Process: cellular response to cold (GO:0070417);; Biological Process: cellular response to anoxia (GO:0071454);; Biological Process: negative regulation of reductive p…	--	--	CP12 domain	PREDICTED: calvin cycle protein CP12-3, chloroplastic [Sesamum indicum]
LOC105173376	up	--	K09338|3.21153e-87|sly:101250729|homeobox-leucine zipper protein HOX11-like; K09338 homeobox-leucine zipper protein (A)	--	Homeobox associated leucine zipper;; Homeobox domain	PREDICTED: homeobox-leucine zipper protein HOX11-like [Sesamum indicum]
LOC105180074	up	Molecular Function: ATP binding (GO:0005524);; Cellular Component: mitochondrion (GO:0005739);; Cellular Component: vacuolar membrane (GO:0005774);; Biological Process: protein folding (GO:0006457);; Biological Process: response to water deprivation (GO:0009414);; Cellular Component: chloroplast stroma (GO:0009570);; Biological Process: response to salt stress (GO:0009651);; Biological Process: c…	K09487|0|sot:102578539|endoplasmin homolog; K09487 heat shock protein 90kDa beta (A)	Protein processing in endoplasmic reticulum (ko04141);; Plant-pathogen interaction (ko04626)	Hsp90 protein;; Histidine kinase-, DNA gyrase B-, and HSP90-like ATPase;; Histidine kinase-, DNA gyrase B-, and HSP90-like ATPase;; Hsp90 protein	PREDICTED: heat shock protein 90-1-like [Sesamum indicum]
LOC105177797	up	--	--	--	Cytochrome P450	PREDICTED: cytochrome P450 81E8-like [Sesamum indicum]
LOC105165301	up	--	--	--	Seed maturation protein	PREDICTED: late embryogenesis abundant protein D-34 [Sesamum indicum]
LOC105170129	up	Biological Process: regulation of cyclin-dependent protein serine/threonine kinase activity (GO:0000079);; Biological Process: regulation of transcription, DNA-templated (GO:0006355);; Cellular Component: DNA-directed RNA polymerase II, holoenzyme (GO:0016591);; Molecular Function: protein kinase binding (GO:0019901);;	K15161|1.38878e-147|sot:102592474|cyclin-C1-2-like; K15161 cyclin C (A)	--	Cyclin, N-terminal domain;; Cyclin, C-terminal domain	PREDICTED: cyclin-C1-2-like isoform X1 [Sesamum indicum]
LOC105162313	up	--	--	--	Retrotransposon gag protein	PREDICTED: uncharacterized protein LOC105162313 [Sesamum indicum]
LOC105164823	up	--	--	--	--	PREDICTED: uncharacterized protein LOC105164823 [Sesamum indicum]
LOC105175859	up	--	--	--	Zinc finger, C3HC4 type (RING finger)	PREDICTED: E3 ubiquitin-protein ligase BOI-like [Sesamum indicum]
LOC105167847	up	Molecular Function: protein serine/threonine kinase activity (GO:0004674);; Molecular Function: ATP binding (GO:0005524);; Cellular Component: cytosol (GO:0005829);; Biological Process: protein phosphorylation (GO:0006468);; Biological Process: signal transduction (GO:0007165);; Biological Process: response to abscisic acid (GO:0009737);;	--	--	Protein kinase domain;; Protein tyrosine kinase;; NAF domain;; Kinase-like	PREDICTED: CBL-interacting serine/threonine-protein kinase 20 [Sesamum indicum]
LOC105161380	up	--	--	--	C2 domain	PREDICTED: synaptotagmin-3-like isoform X1 [Sesamum indicum]
LOC105166099	up	--	--	--	Ribonuclease III domain;; Ribonuclease-III-like	PREDICTED: ribonuclease 3-like protein 3 [Sesamum indicum]
LOC105170552	up	--	--	--	Protein of unknown function (DUF1675)	PREDICTED: uncharacterized protein LOC105170552 [Sesamum indicum]
LOC105160855	up	Molecular Function: ferroxidase activity (GO:0004322);; Biological Process: iron ion transport (GO:0006826);; Biological Process: cellular iron ion homeostasis (GO:0006879);; Biological Process: response to oxidative stress (GO:0006979);; Molecular Function: ferric iron binding (GO:0008199);; Cellular Component: chloroplast (GO:0009507);; Biological Process: response to abscisic acid (GO:0009737)…	K00522|8.98927e-118|pop:POPTR_0010s19190g|POPTRDRAFT_822369; ferritin 2 precursor family protein; K00522 ferritin heavy chain [EC:1.16.3.2] (A)	--	Ferritin-like domain	PREDICTED: ferritin-2, chloroplastic [Sesamum indicum]
LOC105173924	up	--	--	--	--	PREDICTED: protein zntC [Sesamum indicum]
LOC105172873	up	Molecular Function: galactose transmembrane transporter activity (GO:0005354);; Molecular Function: glucose transmembrane transporter activity (GO:0005355);; Molecular Function: myo-inositol transmembrane transporter activity (GO:0005365);; Cellular Component: plasma membrane (GO:0005886);; Molecular Function: D-xylose transmembrane transporter activity (GO:0015148);; Molecular Function: glycerol…	--	--	Sugar (and other) transporter;; Major Facilitator Superfamily	PREDICTED: polyol transporter 5-like [Sesamum indicum]
LOC105174202	up	Biological Process: metabolic process (GO:0008152);; Molecular Function: hydrolase activity (GO:0016787);;	--	--	alpha/beta hydrolase fold;; Alpha/beta hydrolase family;; Alpha/beta hydrolase family;; Carboxylesterase family;; Protein of unknown function (DUF2424)	PREDICTED: probable carboxylesterase 15 [Sesamum indicum]
LOC105173060	up	Biological Process: transcription, DNA-templated (GO:0006351);; Molecular Function: sequence-specific DNA binding (GO:0043565);;	K09338|5.07291e-61|mdm:103439396|homeobox-leucine zipper protein ATHB-12-like; K09338 homeobox-leucine zipper protein (A)	--	Homeobox domain;; Homeobox associated leucine zipper	PREDICTED: homeobox-leucine zipper protein ATHB-12 [Sesamum indicum]
LOC105162296	up	Molecular Function: hydrolase activity, hydrolyzing O-glycosyl compounds (GO:0004553);; Molecular Function: protein kinase activity (GO:0004672);; Biological Process: phosphorylation (GO:0016310);; Biological Process: macromolecule metabolic process (GO:0043170);; Biological Process: primary metabolic process (GO:0044238);;	--	--	Glycosyl hydrolases family 18;; Protein tyrosine kinase;; Protein kinase domain	PREDICTED: receptor-like serine/threonine-protein kinase SD1-7 [Sesamum indicum]
LOC105174360	up	--	--	--	UDP-glucoronosyl and UDP-glucosyl transferase;; Cerato-platanin	PREDICTED: UDP-glycosyltransferase 86A1-like [Sesamum indicum]
LOC105165396	up	Biological Process: very long-chain fatty acid metabolic process (GO:0000038);; Molecular Function: nucleotide binding (GO:0000166);; Molecular Function: iron ion binding (GO:0005506);; Cellular Component: plasma membrane (GO:0005886);; Biological Process: fatty acid biosynthetic process (GO:0006633);; Biological Process: cuticle hydrocarbon biosynthetic process (GO:0006723);; Biological Process:…	--	--	WAX2 C-terminal domain;; Fatty acid hydroxylase superfamily	PREDICTED: protein ECERIFERUM 3-like [Sesamum indicum]
LOC105164080	up	Molecular Function: transporter activity (GO:0005215);; Biological Process: transport (GO:0006810);; Cellular Component: integral component of membrane (GO:0016021);;	K09872|0|sot:102577628|MIP1; major intrinsic protein 1-like protein; K09872 aquaporin PIP (A)	--	Major intrinsic protein	PREDICTED: probable aquaporin PIP-type pTOM75 [Sesamum indicum]
LOC105173085	up	Molecular Function: metal ion binding (GO:0046872);;	--	--	Putative S-adenosyl-L-methionine-dependent methyltransferase	PREDICTED: LOW QUALITY PROTEIN: uncharacterized protein LOC105173085 [Sesamum indicum]
LOC105159238	up	--	--	--	Domain of unknown function (DUF4378)	PREDICTED: uncharacterized protein LOC105159238 [Sesamum indicum]
LOC105156467	up	Molecular Function: oxidoreductase activity (GO:0016491);; Molecular Function: metal ion binding (GO:0046872);;	K15639|0|pop:POPTR_0010s14900g|POPTRDRAFT_769775; hypothetical protein; K15639 PHYB activation tagged suppressor 1 [EC:1.14.-.-] (A)	Brassinosteroid biosynthesis (ko00905)	Cytochrome P450	PREDICTED: cytochrome P450 CYP749A22-like [Sesamum indicum]
LOC105171859	up	--	--	--	Alba;; Rpp20 subunit of nuclear RNase MRP and P	PREDICTED: ribonuclease P protein subunit p25-like protein [Sesamum indicum]
LOC105167489	up	--	--	--	Protein of unknown function, DUF607	PREDICTED: calcium uniporter protein 2, mitochondrial-like [Sesamum indicum]
LOC105157480	up	Cellular Component: membrane (GO:0016020);; Molecular Function: oxidoreductase activity (GO:0016491);; Molecular Function: metal ion binding (GO:0046872);;	--	--	Cytochrome P450	PREDICTED: cytochrome P450 71A9-like [Sesamum indicum]
LOC105164696	up	Biological Process: cellular process (GO:0009987);; Biological Process: single-organism process (GO:0044699);; Biological Process: regulation of biological process (GO:0050789);;	K12125|1.39042e-159|sot:102601288|protein EARLY FLOWERING 3-like; K12125 protein EARLY FLOWERING 3 (A)	Circadian rhythm - plant (ko04712)	--	PREDICTED: LOW QUALITY PROTEIN: protein EARLY FLOWERING 3 [Sesamum indicum]
LOC105164703	up	Molecular Function: hydrolase activity, hydrolyzing O-glycosyl compounds (GO:0004553);; Biological Process: carbohydrate metabolic process (GO:0005975);; Cellular Component: anchored component of membrane (GO:0031225);; Molecular Function: cation binding (GO:0043169);;	--	--	Glycosyl hydrolases family 17	PREDICTED: glucan endo-1,3-beta-glucosidase 14-like [Sesamum indicum]
LOC105160277	up	Molecular Function: structural constituent of ribosome (GO:0003735);; Cellular Component: ribosome (GO:0005840);; Biological Process: translation (GO:0006412);; Cellular Component: chloroplast thylakoid (GO:0009534);; Cellular Component: chloroplast stroma (GO:0009570);;	--	--	Sigma 54 modulation protein / S30EA ribosomal protein	PREDICTED: ribosome-binding factor PSRP1, chloroplastic [Sesamum indicum]
LOC105163625	up	Cellular Component: nucleus (GO:0005634);; Biological Process: embryo development (GO:0009790);; Biological Process: seed development (GO:0048316);; Biological Process: regulation of biological process (GO:0050789);;	K08064|1.47389e-94|sot:102600754|nuclear transcription factor Y subunit A-1-like; K08064 nuclear transcription factor Y, alpha (A)	--	CCAAT-binding transcription factor (CBF-B/NF-YA) subunit B	PREDICTED: nuclear transcription factor Y subunit A-1-like isoform X2 [Sesamum indicum]
LOC105166142	up	Molecular Function: iron ion binding (GO:0005506);; Cellular Component: plasma membrane (GO:0005886);; Molecular Function: methyltransferase activity (GO:0008168);; Molecular Function: FMN binding (GO:0010181);; Molecular Function: oxidoreductase activity (GO:0016491);; Molecular Function: adenyl nucleotide binding (GO:0030554);; Biological Process: methylation (GO:0032259);; Molecular Function: …	K16302|0|sot:102591073|DUF21 domain-containing protein At1g47330-like; K16302 metal transporter CNNM (A)	--	Domain of unknown function DUF21;; CBS domain	PREDICTED: DUF21 domain-containing protein At1g47330 [Sesamum indicum]
LOC105164467	up	Molecular Function: organic cyclic compound binding (GO:0097159);; Molecular Function: heterocyclic compound binding (GO:1901363);;	--	--	Ataxin-2 C-terminal region;; RNA recognition motif (a.k.a. RRM, RBD, or RNP domain);; RNA recognition motif. (a.k.a. RRM, RBD, or RNP domain)	PREDICTED: polyadenylate-binding protein-interacting protein 11 [Sesamum indicum]
LOC105175802	up	--	--	--	--	PREDICTED: uncharacterized protein LOC105175802 [Sesamum indicum]
LOC105166845	up	--	--	--	--	PREDICTED: uncharacterized protein LOC105166845, partial [Sesamum indicum]
LOC105178827	up	Biological Process: very long-chain fatty acid metabolic process (GO:0000038);; Cellular Component: endoplasmic reticulum (GO:0005783);; Biological Process: response to wounding (GO:0009611);; Biological Process: coumarin biosynthetic process (GO:0009805);; Molecular Function: fatty acid elongase activity (GO:0009922);; Biological Process: wax biosynthetic process (GO:0010025);; Cellular Componen…	K15397|0|vvi:100247295|3-ketoacyl-CoA synthase 1; K15397 3-ketoacyl-CoA synthase [EC:2.3.1.199] (A)	Fatty acid elongation (ko00062)	FAE1/Type III polyketide synthase-like protein;; 3-Oxoacyl-[acyl-carrier-protein (ACP)] synthase III C terminal;; Chalcone and stilbene synthases, C-terminal domain;; Chalcone and stilbene synthases, N-terminal domain	PREDICTED: 3-ketoacyl-CoA synthase 1 [Sesamum indicum]
LOC105176126	up	Biological Process: mitotic cell cycle (GO:0000278);; Biological Process: RNA processing (GO:0006396);; Biological Process: protein folding (GO:0006457);; Biological Process: response to heat (GO:0009408);; Biological Process: response to high light intensity (GO:0009644);; Biological Process: response to hydrogen peroxide (GO:0042542);;	K13205|0|cic:CICLE_v10011939mg|hypothetical protein; K13205 A1 cistron-splicing factor AAR2 (A)	--	AAR2 protein	PREDICTED: protein AAR2 homolog [Sesamum indicum]
LOC105167450	up	--	--	--	Protein of unknown function (DUF581)	PREDICTED: uncharacterized protein LOC105167450 [Sesamum indicum]
LOC105177899	up	--	--	--	--	PREDICTED: nucleolin [Sesamum indicum]
LOC105179370	up	--	--	--	ABA/WDS induced protein	PREDICTED: abscisic stress-ripening protein 3-like [Sesamum indicum]
LOC105173548	up	Biological Process: malate metabolic process (GO:0006108);; Molecular Function: malate dehydrogenase (decarboxylating) (NAD+) activity (GO:0016619);; Molecular Function: metal ion binding (GO:0046872);; Molecular Function: NAD binding (GO:0051287);; Biological Process: oxidation-reduction process (GO:0055114);;	K00029|0|rcu:RCOM_1049930|malic enzyme, putative (EC:1.1.1.40); K00029 malate dehydrogenase (oxaloacetate-decarboxylating)(NADP+) [EC:1.1.1.40] (A)	Pyruvate metabolism (ko00620);; Carbon fixation in photosynthetic organisms (ko00710);; Carbon metabolism (ko01200)	Malic enzyme, NAD binding domain;; Malic enzyme, N-terminal domain	PREDICTED: NADP-dependent malic enzyme [Sesamum indicum]
LOC105170000	up	--	K13356|0|sly:101250126|fatty acyl-CoA reductase 3; K13356 fatty acyl-CoA reductase [EC:1.2.1.-] (A)	Cutin, suberine and wax biosynthesis (ko00073);; Peroxisome (ko04146)	Male sterility protein;; Male sterility protein;; NAD dependent epimerase/dehydratase family;; 3-beta hydroxysteroid dehydrogenase/isomerase family;; RmlD substrate binding domain;; Polysaccharide biosynthesis protein	PREDICTED: alcohol-forming fatty acyl-CoA reductase-like isoform X1 [Sesamum indicum]
LOC105161787	up	--	K13508|0|tcc:TCM_004855|Glycerol-3-phosphate acyltransferase 3, putative; K13508 glycerol-3-phosphate acyltransferase [EC:2.3.1.15] (A)	Glycerolipid metabolism (ko00561);; Glycerophospholipid metabolism (ko00564)	Acyltransferase	PREDICTED: probable glycerol-3-phosphate acyltransferase 3 [Sesamum indicum]
LOC105171316	up	Cellular Component: plasma membrane (GO:0005886);; Molecular Function: S-adenosylmethionine-homocysteine S-methyltransferase activity (GO:0008898);; Biological Process: methylation (GO:0032259);;	K00547|2.83166e-179|cic:CICLE_v10005328mg|hypothetical protein; K00547 homocysteine S-methyltransferase [EC:2.1.1.10] (A)	Cysteine and methionine metabolism (ko00270)	Homocysteine S-methyltransferase	PREDICTED: homocysteine S-methyltransferase 2 [Sesamum indicum]
LOC105159871	up	Biological Process: response to stress (GO:0006950);; Biological Process: response to abiotic stimulus (GO:0009628);; Biological Process: cellular process (GO:0009987);; Biological Process: response to inorganic substance (GO:0010035);; Biological Process: single-organism process (GO:0044699);;	--	--	Ataxin-2 C-terminal region	PREDICTED: protein EARLY RESPONSIVE TO DEHYDRATION 15-like [Sesamum indicum]
LOC105169951	up	Biological Process: cell death (GO:0008219);; Cellular Component: chloroplast thylakoid (GO:0009534);; Cellular Component: chloroplast inner membrane (GO:0009706);; Biological Process: embryo development ending in seed dormancy (GO:0009793);; Biological Process: defense response to bacterium, incompatible interaction (GO:0009816);; Biological Process: leaf morphogenesis (GO:0009965);; Biological …	K13071|0|cic:CICLE_v10028147mg|hypothetical protein; K13071 pheophorbide a oxygenase [EC:1.14.12.20] (A)	Porphyrin and chlorophyll metabolism (ko00860)	Pheophorbide a oxygenase;; Rieske [2Fe-2S] domain	PREDICTED: LOW QUALITY PROTEIN: pheophorbide a oxygenase, chloroplastic [Sesamum indicum]
LOC105157778	up	--	K18749|1.40208e-51|cic:CICLE_v10011410mg|hypothetical protein; K18749 protein LSM14 (A)	--	FDF domain	PREDICTED: decapping 5-like protein [Sesamum indicum]
LOC105172478	up	--	--	--	--	PREDICTED: uncharacterized protein LOC105172478 [Sesamum indicum]
LOC105172927	up	--	--	--	B-box zinc finger	PREDICTED: B-box zinc finger protein 19 isoform X1 [Sesamum indicum]
LOC105178134	up	Cellular Component: nucleosome (GO:0000786);; Molecular Function: DNA binding (GO:0003677);; Cellular Component: nucleus (GO:0005634);; Biological Process: nucleosome assembly (GO:0006334);; Biological Process: response to stress (GO:0006950);;	K11275|6.02091e-40|pop:POPTR_0005s11860g|HISTONE H1-3 family protein; K11275 histone H1/5 (A)	--	linker histone H1 and H5 family	PREDICTED: histone H1 [Sesamum indicum]
LOC105159227	up	--	--	--	--	PREDICTED: uncharacterized protein LOC105159227 [Sesamum indicum]
LOC105156057	up	--	--	--	WRC;; QLQ	PREDICTED: growth-regulating factor 8 isoform X1 [Sesamum indicum]
LOC105168482	up	Biological Process: transcription, DNA-templated (GO:0006351);;	--	--	AP2 domain	PREDICTED: ethylene-responsive transcription factor ERF113 isoform X1 [Sesamum indicum]
LOC105160642	up	Cellular Component: intracellular (GO:0005622);; Biological Process: signal transduction (GO:0007165);;	--	--	RhoGAP domain	PREDICTED: uncharacterized Rho GTPase-activating protein At5g61530-like isoform X1 [Sesamum indicum]
LOC105174443	up	--	--	--	--	PREDICTED: cyclin-dependent protein kinase inhibitor SMR3-like [Sesamum indicum]
LOC105171625	up	--	--	--	Cytochrome P450	PREDICTED: cytochrome P450 CYP72A219-like [Sesamum indicum]
LOC105161319	up	Molecular Function: N-acetyltransferase activity (GO:0008080);; Biological Process: metabolic process (GO:0008152);; Cellular Component: chloroplast (GO:0009507);; Molecular Function: tyramine N-feruloyltransferase activity (GO:0050366);;	--	--	Acetyltransferase (GNAT) family;; Acetyltransferase (GNAT) domain;; Acetyltransferase (GNAT) domain;; FR47-like protein	PREDICTED: probable acetyltransferase NATA1-like [Sesamum indicum]
LOC105164400	up	Cellular Component: monolayer-surrounded lipid storage body (GO:0012511);; Cellular Component: integral component of membrane (GO:0016021);;	--	--	Oleosin	PREDICTED: oleosin 1-like [Sesamum indicum]
LOC105173055	up	Molecular Function: 3-methyl-2-oxobutanoate hydroxymethyltransferase activity (GO:0003864);; Cellular Component: mitochondrion (GO:0005739);; Molecular Function: methyltransferase activity (GO:0008168);; Molecular Function: zinc ion binding (GO:0008270);; Cellular Component: chloroplast (GO:0009507);; Biological Process: pantothenate biosynthetic process (GO:0015940);; Biological Process: methyla…	K00606|0|pop:POPTR_0014s08620g|POPTRDRAFT_572313; ketopantoate hydroxymethyltransferase family protein; K00606 3-methyl-2-oxobutanoate hydroxymethyltransferase [EC:2.1.2.11] (A)	Pantothenate and CoA biosynthesis (ko00770)	Ketopantoate hydroxymethyltransferase	PREDICTED: 3-methyl-2-oxobutanoate hydroxymethyltransferase 1, mitochondrial [Sesamum indicum]
LOC105170511	up	--	--	--	FAR1 DNA-binding domain	PREDICTED: protein FAR1-RELATED SEQUENCE 5-like isoform X1 [Sesamum indicum]
LOC105167891	up	--	--	--	Dormancy/auxin associated protein	PREDICTED: auxin-repressed 12.5 kDa protein-like [Sesamum indicum]
LOC105176254	up	Molecular Function: voltage-gated chloride channel activity (GO:0005247);; Biological Process: chloride transport (GO:0006821);; Molecular Function: nitrate:proton symporter activity (GO:0009671);; Cellular Component: plant-type vacuole membrane (GO:0009705);; Biological Process: response to nitrate (GO:0010167);; Biological Process: nitrate transport (GO:0015706);; Cellular Component: integral c…	K05016|0|cit:102628105|chloride channel protein CLC-b-like; K05016 chloride channel 7 (A)	--	Voltage gated chloride channel;; CBS domain	PREDICTED: chloride channel protein CLC-b-like [Sesamum indicum]
LOC105169813	up	Biological Process: amino acid transmembrane transport (GO:0003333);; Molecular Function: amino acid transmembrane transporter activity (GO:0015171);; Cellular Component: integral component of membrane (GO:0016021);;	--	--	Amino acid permease;; Amino acid permease	PREDICTED: probable polyamine transporter At1g31830 isoform X1 [Sesamum indicum]
LOC105174250	up	Molecular Function: zinc ion binding (GO:0008270);;	K10144|7.65341e-167|vvi:100241783|RING finger and CHY zinc finger domain-containing protein 1; K10144 RING finger and CHY zinc finger domain-containing protein 1 [EC:6.3.2.19] (A)	Ubiquitin mediated proteolysis (ko04120)	Zinc-ribbon;; CHY zinc finger;; Ring finger domain;; Zinc finger, C3HC4 type (RING finger);; Zinc finger, C3HC4 type (RING finger);; Zinc finger, C3HC4 type (RING finger)	PREDICTED: RING finger and CHY zinc finger domain-containing protein 1-like [Sesamum indicum]
LOC105169901	up	--	--	--	WD domain, G-beta repeat;; PQQ-like domain	PREDICTED: guanine nucleotide-binding protein subunit beta-like protein [Sesamum indicum]
LOC105171337	up	Biological Process: metabolic process (GO:0008152);; Molecular Function: hydrolase activity (GO:0016787);;	K07025|1.44931e-138|pop:POPTR_0008s15110g|POPTRDRAFT_564828; putative phosphatase family protein; K07025 putative hydrolase of the HAD superfamily (A)	--	Haloacid dehalogenase-like hydrolase;; HAD-hyrolase-like	PREDICTED: uncharacterized protein LOC105171337 [Sesamum indicum]
LOC105168102	up	Molecular Function: sequence-specific DNA binding transcription factor activity (GO:0003700);; Biological Process: regulation of transcription, DNA-templated (GO:0006355);; Cellular Component: CCAAT-binding factor complex (GO:0016602);; Molecular Function: sequence-specific DNA binding (GO:0043565);; Molecular Function: protein heterodimerization activity (GO:0046982);;	K08066|2.91286e-101|pper:PRUPE_ppa009720mg|hypothetical protein; K08066 nuclear transcription factor Y, gamma (A)	--	Histone-like transcription factor (CBF/NF-Y) and archaeal histone;; Core histone H2A/H2B/H3/H4	PREDICTED: nuclear transcription factor Y subunit C-2-like [Sesamum indicum]
LOC105169717	up	Cellular Component: cytosol (GO:0005829);; Biological Process: metabolic process (GO:0008152);; Molecular Function: glycopeptide alpha-N-acetylgalactosaminidase activity (GO:0033926);;	--	--	Alkaline and neutral invertase;; Amylo-alpha-1,6-glucosidase	PREDICTED: alkaline/neutral invertase CINV2-like [Sesamum indicum]
LOC105174823	up	--	--	--	--	PREDICTED: uncharacterized protein LOC105174823 isoform X1 [Sesamum indicum]
LOC105166256	up	--	K14499|1.55117e-54|mdm:103421135|BRI1 kinase inhibitor 1-like; K14499 BRI1 kinase inhibitor 1 (A)	Plant hormone signal transduction (ko04075)	--	PREDICTED: BRI1 kinase inhibitor 1-like [Sesamum indicum]
LOC105175191	up	Biological Process: sodium ion transport (GO:0006814);; Biological Process: regulation of pH (GO:0006885);; Molecular Function: sodium:proton antiporter activity (GO:0015385);; Cellular Component: integral component of membrane (GO:0016021);; Biological Process: transmembrane transport (GO:0055085);;	K14724|0|pmum:103324395|sodium/hydrogen exchanger 6-like; K14724 solute carrier family 9 (sodium/hydrogen exchanger), member 8 (A)	--	Sodium/hydrogen exchanger family	PREDICTED: sodium/hydrogen exchanger 6-like isoform X1 [Sesamum indicum]
LOC105178581	up	--	--	--	Cysteine-rich TM module stress tolerance	PREDICTED: cysteine-rich and transmembrane domain-containing protein A-like [Sesamum indicum]
LOC105176115	up	Molecular Function: protein serine/threonine kinase activity (GO:0004674);; Molecular Function: ATP binding (GO:0005524);; Biological Process: protein phosphorylation (GO:0006468);;	K14498|0|cit:102629712|serine/threonine-protein kinase SRK2A-like; K14498 serine/threonine-protein kinase SRK2 [EC:2.7.11.1] (A)	Plant hormone signal transduction (ko04075)	Protein kinase domain;; Protein tyrosine kinase	PREDICTED: serine/threonine-protein kinase SAPK7 [Sesamum indicum]
LOC105164954	up	Molecular Function: ATP binding (GO:0005524);; Cellular Component: cytoplasm (GO:0005737);; Molecular Function: kinase activity (GO:0016301);; Biological Process: phosphorylation (GO:0016310);; Molecular Function: phosphotransferase activity, alcohol group as acceptor (GO:0016773);;	K12446|0|vvi:100267958|L-arabinokinase-like; K12446 L-arabinokinase [EC:2.7.1.46] (A)	Amino sugar and nucleotide sugar metabolism (ko00520)	Glycosyl transferase family 1;; GHMP kinases N terminal domain;; Galactokinase galactose-binding signature	PREDICTED: L-arabinokinase-like [Sesamum indicum]
LOC105159738	up	--	--	--	Transglutaminase-like superfamily;; Tetratricopeptide repeat	PREDICTED: uncharacterized protein LOC105159738 isoform X1 [Sesamum indicum]
LOC105170314	up	Cellular Component: Golgi apparatus (GO:0005794);; Cellular Component: plasma membrane (GO:0005886);; Molecular Function: protein transporter activity (GO:0008565);; Cellular Component: chloroplast (GO:0009507);; Biological Process: protein transport (GO:0015031);;	K09481|1.38868e-22|sot:102598588|protein transport protein Sec61 subunit beta-like; K09481 protein transport protein SEC61 subunit beta (A)	Protein export (ko03060);; Protein processing in endoplasmic reticulum (ko04141);; Phagosome (ko04145)	Sec61beta family	PREDICTED: protein transport protein Sec61 subunit beta [Sesamum indicum]
LOC105155811	up	Cellular Component: nuclear ubiquitin ligase complex (GO:0000152);; Biological Process: developmental process involved in reproduction (GO:0003006);; Molecular Function: protein serine/threonine kinase activity (GO:0004674);; Molecular Function: protein binding (GO:0005515);; Biological Process: glucose catabolic process (GO:0006007);; Biological Process: protein glycosylation (GO:0006486);; Biol…	K07198|0|vvi:100243154|SNF1-related protein kinase catalytic subunit alpha KIN10-like; K07198 5'-AMP-activated protein kinase, catalytic alpha subunit [EC:2.7.11.11] (A)	Regulation of autophagy (ko04140)	Protein kinase domain;; Protein tyrosine kinase;; Kinase associated domain 1;; Kinase-like;; RIO1 family	PREDICTED: SNF1-related protein kinase catalytic subunit alpha KIN10-like [Sesamum indicum]
LOC105172140	up	Molecular Function: hydrolase activity (GO:0016787);;	--	--	Alpha/beta hydrolase family;; Alpha/beta hydrolase family;; alpha/beta hydrolase fold	PREDICTED: pheophytinase, chloroplastic [Sesamum indicum]
LOC105156487	up	Molecular Function: ATP binding (GO:0005524);; Molecular Function: microtubule-severing ATPase activity (GO:0008568);;	--	--	ATPase family associated with various cellular activities (AAA);; AAA ATPase domain;; Holliday junction DNA helicase ruvB N-terminus;; AAA domain (dynein-related subfamily);; AAA domain;; TIP49 C-terminus;; Part of AAA domain;; AAA domain;; AAA domain (Cdc48 subfamily);; AAA domain;; AAA domain;; Viral (Superfamily 1) RNA helicase;; NTPase;; RNA helicase;; Protein of unknown function (DUF815)	PREDICTED: cell division control protein 48 homolog B [Sesamum indicum]
LOC105166357	up	--	--	--	Formin Homology 2 Domain;; C2 domain of PTEN tumour-suppressor protein	PREDICTED: formin-like protein 13 isoform X1 [Sesamum indicum]
LOC105162470	up	Molecular Function: nucleotide binding (GO:0000166);; Molecular Function: nucleic acid binding (GO:0003676);;	K12900|2.42589e-53|pda:103697325|serine/arginine-rich SC35-like splicing factor SCL33; K12900 FUS-interacting serine-arginine-rich protein 1 (A)	Spliceosome (ko03040)	RNA recognition motif. (a.k.a. RRM, RBD, or RNP domain);; RNA recognition motif (a.k.a. RRM, RBD, or RNP domain);; RNA recognition motif. (a.k.a. RRM, RBD, or RNP domain)	PREDICTED: serine/arginine-rich SC35-like splicing factor SCL33 [Sesamum indicum]
LOC105156885	up	Molecular Function: nucleotide binding (GO:0000166);; Molecular Function: 3-hydroxyacyl-CoA dehydrogenase activity (GO:0003857);; Molecular Function: enoyl-CoA hydratase activity (GO:0004300);; Cellular Component: cell wall (GO:0005618);; Cellular Component: nucleolus (GO:0005730);; Cellular Component: peroxisome (GO:0005777);; Biological Process: fatty acid beta-oxidation (GO:0006635);; Biologic…	K10527|0|sly:101263592|glyoxysomal fatty acid beta-oxidation multifunctional protein MFP-a; K10527 enoyl-CoA hydratase/3-hydroxyacyl-CoA dehydrogenase [EC:4.2.1.17 1.1.1.35 1.1.1.211] (A)	Fatty acid degradation (ko00071);; alpha-Linolenic acid metabolism (ko00592);; Fatty acid metabolism (ko01212)	3-hydroxyacyl-CoA dehydrogenase, NAD binding domain;; Enoyl-CoA hydratase/isomerase family;; 3-hydroxyacyl-CoA dehydrogenase, C-terminal domain	PREDICTED: glyoxysomal fatty acid beta-oxidation multifunctional protein MFP-a [Sesamum indicum]
LOC105156274	up	--	--	--	SAM dependent carboxyl methyltransferase	PREDICTED: probable S-adenosylmethionine-dependent methyltransferase At5g38780 isoform X1 [Sesamum indicum]
LOC105169215	up	Molecular Function: sugar:proton symporter activity (GO:0005351);; Cellular Component: integral component of membrane (GO:0016021);; Molecular Function: 2-alkenal reductase [NAD(P)] activity (GO:0032440);; Biological Process: carbohydrate transmembrane transport (GO:0034219);; Biological Process: oxidation-reduction process (GO:0055114);;	--	--	Sugar (and other) transporter;; Major Facilitator Superfamily	PREDICTED: sugar transporter ERD6-like 5 [Sesamum indicum]
LOC105164980	up	--	--	--	FBD;; F-box domain	PREDICTED: F-box/FBD/LRR-repeat protein At1g13570-like [Sesamum indicum]
LOC105177088	up	Biological Process: carbohydrate metabolic process (GO:0005975);; Molecular Function: isomerase activity (GO:0016853);; Molecular Function: carbohydrate binding (GO:0030246);;	K01792|2.7944e-174|pper:PRUPE_ppa009111mg|hypothetical protein; K01792 glucose-6-phosphate 1-epimerase [EC:5.1.3.15] (A)	Glycolysis / Gluconeogenesis (ko00010)	Aldose 1-epimerase	PREDICTED: putative glucose-6-phosphate 1-epimerase [Sesamum indicum]
LOC105171832	up	--	--	--	Lipase (class 3);; C2 domain	PREDICTED: uncharacterized protein LOC105171832 isoform X1 [Sesamum indicum]
LOC105174547	up	Molecular Function: 1-acylglycerol-3-phosphate O-acyltransferase activity (GO:0003841);; Biological Process: phosphatidylglycerol biosynthetic process (GO:0006655);; Biological Process: flower development (GO:0009908);; Biological Process: cutin biosynthetic process (GO:0010143);; Biological Process: dephosphorylation (GO:0016311);; Molecular Function: phosphatase activity (GO:0016791);; Molecula…	K13508|0|vvi:100264832|glycerol-3-phosphate 2-O-acyltransferase 6; K13508 glycerol-3-phosphate acyltransferase [EC:2.3.1.15] (A)	Glycerolipid metabolism (ko00561);; Glycerophospholipid metabolism (ko00564)	haloacid dehalogenase-like hydrolase;; Acyltransferase	PREDICTED: glycerol-3-phosphate 2-O-acyltransferase 6-like [Sesamum indicum]
LOC105157713	up	Molecular Function: acetylglucosaminyltransferase activity (GO:0008375);; Cellular Component: membrane (GO:0016020);;	--	--	Core-2/I-Branching enzyme	PREDICTED: uncharacterized protein LOC105157713 [Sesamum indicum]
LOC105155968	up	--	--	--	PLATZ transcription factor	PREDICTED: uncharacterized protein LOC105155968 [Sesamum indicum]
LOC105174255	up	Cellular Component: integral component of membrane (GO:0016021);; Biological Process: transmembrane transport (GO:0055085);;	--	--	Nodulin-like;; Major Facilitator Superfamily	PREDICTED: uncharacterized protein LOC105174255 [Sesamum indicum]
LOC105163237	up	Molecular Function: glutathione peroxidase activity (GO:0004602);; Biological Process: response to oxidative stress (GO:0006979);; Biological Process: oxidation-reduction process (GO:0055114);;	K00432|1.56099e-96|cmo:103491282|probable glutathione peroxidase 5; K00432 glutathione peroxidase [EC:1.11.1.9] (A)	Glutathione metabolism (ko00480);; Arachidonic acid metabolism (ko00590)	Glutathione peroxidase;; AhpC/TSA family;; Redoxin	PREDICTED: probable glutathione peroxidase 4 [Sesamum indicum]
LOC105168401	up	Molecular Function: ATP binding (GO:0005524);; Cellular Component: cytosol (GO:0005829);; Biological Process: gluconeogenesis (GO:0006094);; Biological Process: glycolytic process (GO:0006096);; Biological Process: protein folding (GO:0006457);; Biological Process: response to salt stress (GO:0009651);; Biological Process: plant-type cell wall organization (GO:0009664);; Biological Process: cell …	K09499|0|vvi:100245611|T-complex protein 1 subunit eta; K09499 T-complex protein 1 subunit eta (A)	--	TCP-1/cpn60 chaperonin family	PREDICTED: T-complex protein 1 subunit eta-like [Sesamum indicum]
LOC105174801	up	Molecular Function: sugar:proton symporter activity (GO:0005351);; Biological Process: fatty acid beta-oxidation (GO:0006635);; Biological Process: toxin catabolic process (GO:0009407);; Cellular Component: chloroplast thylakoid membrane (GO:0009535);; Cellular Component: plant-type vacuole membrane (GO:0009705);; Biological Process: response to cyclopentenone (GO:0010583);; Biological Process: n…	K08202|0|pxb:103946563|organic cation/carnitine transporter 4-like; K08202 MFS transporter, OCT family, solute carrier family 22 (organic cation transporter), member 4/5 (A)	--	Sugar (and other) transporter;; Major Facilitator Superfamily	PREDICTED: organic cation/carnitine transporter 4 [Sesamum indicum]
LOC105177766	up	Molecular Function: binding (GO:0005488);;	K09422|7.29576e-91|sly:101249225|transcription factor MYB44-like; K09422 myb proto-oncogene protein, plant (A)	--	Myb-like DNA-binding domain;; Myb-like DNA-binding domain	PREDICTED: transcription factor MYB44-like [Sesamum indicum]
LOC105161514	up	--	--	--	--	PREDICTED: uncharacterized protein LOC105161514 [Sesamum indicum]
LOC105164769	up	Cellular Component: intracellular membrane-bounded organelle (GO:0043231);;	--	--	BURP domain	PREDICTED: dehydration-responsive protein RD22 [Sesamum indicum]
LOC105159941	up	Molecular Function: nucleotide binding (GO:0000166);; Molecular Function: nucleic acid binding (GO:0003676);; Cellular Component: Golgi apparatus (GO:0005794);; Cellular Component: integral component of plasma membrane (GO:0005887);; Biological Process: postreplication repair (GO:0006301);; Molecular Function: sucrose:proton symporter activity (GO:0008506);; Biological Process: response to fungus…	--	--	RNA recognition motif. (a.k.a. RRM, RBD, or RNP domain);; RNA recognition motif (a.k.a. RRM, RBD, or RNP domain)	PREDICTED: protein vip1-like [Sesamum indicum]
LOC105157473	up	--	--	--	UBX domain;; UBA-like domain	PREDICTED: uncharacterized protein LOC105157473 [Sesamum indicum]
LOC105172429	up	Molecular Function: nicotianamine synthase activity (GO:0030410);; Biological Process: nicotianamine biosynthetic process (GO:0030418);;	K05953|8.28276e-156|vvi:100254544|nicotianamine synthase; K05953 nicotianamine synthase [EC:2.5.1.43] (A)	--	Nicotianamine synthase protein;; Methyltransferase domain	PREDICTED: nicotianamine synthase-like isoform X1 [Sesamum indicum]
LOC105163421	up	--	--	--	Frigida-like protein	PREDICTED: trichohyalin-like isoform X1 [Sesamum indicum]
LOC105159735	up	--	--	--	--	PREDICTED: uncharacterized protein LOC105159735 isoform X2 [Sesamum indicum]
LOC105177781	up	--	K06883|0|mdm:103455886|GPN-loop GTPase 2-like; K06883 (A)	--	Conserved hypothetical ATP binding protein	PREDICTED: GPN-loop GTPase 2 isoform X1 [Sesamum indicum]
LOC105162100	up	Molecular Function: protein serine/threonine kinase activity (GO:0004674);; Molecular Function: protein tyrosine kinase activity (GO:0004713);; Molecular Function: ATP binding (GO:0005524);; Biological Process: protein phosphorylation (GO:0006468);;	--	--	Protein tyrosine kinase;; Protein kinase domain	PREDICTED: putative receptor-like protein kinase At4g00960 [Sesamum indicum]
LOC105165272	up	Biological Process: cytokinesis (GO:0000910);; Molecular Function: receptor activity (GO:0004872);; Cellular Component: endoplasmic reticulum lumen (GO:0005788);; Molecular Function: zinc ion binding (GO:0008270);; Biological Process: auxin-activated signaling pathway (GO:0009734);; Biological Process: unidimensional cell growth (GO:0009826);; Molecular Function: auxin binding (GO:0010011);; Biol…	--	--	Auxin binding protein;; Cupin domain	PREDICTED: auxin-binding protein T92-like [Sesamum indicum]
LOC105169259	up	Molecular Function: oxidoreductase activity, acting on paired donors, with incorporation or reduction of molecular oxygen, 2-oxoglutarate as one donor, and incorporation of one atom each of oxygen into both donors (GO:0016706);; Biological Process: single-organism metabolic process (GO:0044710);;	--	--	non-haem dioxygenase in morphine synthesis N-terminal;; 2OG-Fe(II) oxygenase superfamily	PREDICTED: feruloyl CoA ortho-hydroxylase 1-like [Sesamum indicum]
LOC105171216	up	--	--	--	VQ motif	PREDICTED: uncharacterized protein LOC105171216 [Sesamum indicum]
LOC105162579	up	--	--	--	--	PREDICTED: uncharacterized protein LOC105162579 [Sesamum indicum]
LOC105163292	up	Molecular Function: protein serine/threonine phosphatase activity (GO:0004722);; Biological Process: protein dephosphorylation (GO:0006470);; Molecular Function: metal ion binding (GO:0046872);;	K14497|0|sot:102579707|protein phosphatase 2C 16-like; K14497 protein phosphatase 2C [EC:3.1.3.16] (A)	Plant hormone signal transduction (ko04075)	Protein phosphatase 2C;; Protein phosphatase 2C	PREDICTED: protein phosphatase 2C 16-like [Sesamum indicum]
LOC105162728	up	Molecular Function: protein kinase C binding (GO:0005080);; Cellular Component: peroxisome (GO:0005777);; Cellular Component: plasma membrane (GO:0005886);; Biological Process: sulfur compound metabolic process (GO:0006790);; Molecular Function: zinc ion binding (GO:0008270);; Biological Process: purine ribonucleotide metabolic process (GO:0009150);; Molecular Function: adenylylsulfatase activity…	--	--	HIT domain;; Scavenger mRNA decapping enzyme C-term binding	PREDICTED: 14 kDa zinc-binding protein-like isoform X1 [Sesamum indicum]
LOC105169175	up	--	K14432|5.28802e-37|vvi:100250466|ABSCISIC ACID-INSENSITIVE 5-like protein 5; K14432 ABA responsive element binding factor (A)	Plant hormone signal transduction (ko04075)	bZIP transcription factor;; Basic region leucine zipper	PREDICTED: G-box-binding factor 4-like [Sesamum indicum]
LOC105162947	up	--	--	--	Dormancy/auxin associated protein	PREDICTED: auxin-repressed 12.5 kDa protein-like [Sesamum indicum]
LOC105165814	up	Molecular Function: protein serine/threonine phosphatase activity (GO:0004722);; Biological Process: metabolic process (GO:0008152);;	K17506|6.40382e-143|sot:102593800|probable protein phosphatase 2C 39-like; K17506 protein phosphatase 1L [EC:3.1.3.16] (A)	--	Protein phosphatase 2C;; Stage II sporulation protein E (SpoIIE)	PREDICTED: probable protein phosphatase 2C 39 [Sesamum indicum]
LOC105166416	up	--	--	--	--	PREDICTED: uncharacterized protein LOC105166416 [Sesamum indicum]
LOC105176083	up	--	--	--	Glycosyl hydrolases family 28	PREDICTED: polygalacturonase-like [Sesamum indicum]
LOC105160823	up	Cellular Component: integral component of membrane (GO:0016021);;	--	--	Transmembrane amino acid transporter protein;; Tryptophan/tyrosine permease family	PREDICTED: probable sodium-coupled neutral amino acid transporter 6 [Sesamum indicum]
LOC105159874	up	Molecular Function: triglyceride lipase activity (GO:0004806);; Cellular Component: monolayer-surrounded lipid storage body (GO:0012511);; Biological Process: triglyceride catabolic process (GO:0019433);;	K14674|0|sly:101263951|triacylglycerol lipase SDP1; K14674 TAG lipase / steryl ester hydrolase / phospholipase A2 / LPA acyltransferase [EC:3.1.1.3 3.1.1.13 3.1.1.4 2.3.1.51] (A)	Steroid biosynthesis (ko00100);; Glycerolipid metabolism (ko00561);; Glycerophospholipid metabolism (ko00564);; Ether lipid metabolism (ko00565);; Arachidonic acid metabolism (ko00590);; Linoleic acid metabolism (ko00591);; alpha-Linolenic acid metabolism (ko00592)	Domain of unknown function (DUF3336);; Patatin-like phospholipase	PREDICTED: triacylglycerol lipase SDP1-like [Sesamum indicum]
LOC105163655	up	--	--	--	F-box-like	PREDICTED: F-box protein At4g18380-like [Sesamum indicum]
LOC105159641	up	--	--	--	Kelch motif;; Kelch motif;; Galactose oxidase, central domain;; Galactose oxidase, central domain;; Kelch motif;; F-box-like;; F-box domain	PREDICTED: F-box/kelch-repeat protein At2g44130-like [Sesamum indicum]
LOC105173559	up	--	K01301|0|tcc:TCM_037767|Peptidase M28 family protein isoform 1; K01301 N-acetylated-alpha-linked acidic dipeptidase [EC:3.4.17.21] (A)	--	Transferrin receptor-like dimerisation domain;; Peptidase family M28;; PA domain;; Nicastrin	PREDICTED: probable glutamate carboxypeptidase 2 isoform X1 [Sesamum indicum]
LOC105157462	up	Molecular Function: iron ion binding (GO:0005506);; Molecular Function: electron carrier activity (GO:0009055);; Molecular Function: (+)-abscisic acid 8'-hydroxylase activity (GO:0010295);; Molecular Function: heme binding (GO:0020037);; Biological Process: oxidation-reduction process (GO:0055114);;	K09843|0|vvi:100264783|HYD2; hypodontia, autosomal recessive (2) (EC:1.14.13.93); K09843 (+)-abscisic acid 8'-hydroxylase [EC:1.14.13.93] (A)	Carotenoid biosynthesis (ko00906)	Cytochrome P450	PREDICTED: abscisic acid 8&apos;-hydroxylase 1-like [Sesamum indicum]
LOC105174163	up	--	--	--	von Willebrand factor type A domain;; von Willebrand factor type A domain;; von Willebrand factor type A domain;; VWA / Hh protein intein-like;; Ring finger domain;; VWA domain containing CoxE-like protein;; Zinc finger, C3HC4 type (RING finger)	PREDICTED: uncharacterized protein LOC105174163 [Sesamum indicum]
LOC105177196	up	--	--	--	Protein of unknown function (DUF1336)	PREDICTED: uncharacterized protein LOC105177196 [Sesamum indicum]
LOC105178724	up	Molecular Function: 4-hydroxyphenylpyruvate dioxygenase activity (GO:0003868);; Cellular Component: cytoplasm (GO:0005737);; Biological Process: L-phenylalanine catabolic process (GO:0006559);; Biological Process: tyrosine catabolic process (GO:0006572);; Molecular Function: metal ion binding (GO:0046872);; Biological Process: oxidation-reduction process (GO:0055114);;	K00457|0|sot:102595018|4-hydroxyphenylpyruvate dioxygenase-like; K00457 4-hydroxyphenylpyruvate dioxygenase [EC:1.13.11.27] (A)	Ubiquinone and other terpenoid-quinone biosynthesis (ko00130);; Tyrosine metabolism (ko00350);; Phenylalanine metabolism (ko00360)	Glyoxalase/Bleomycin resistance protein/Dioxygenase superfamily	PREDICTED: 4-hydroxyphenylpyruvate dioxygenase isoform X1 [Sesamum indicum]
LOC105174022	up	--	--	--	B3 DNA binding domain	PREDICTED: B3 domain-containing protein At2g36080-like isoform X2 [Sesamum indicum]
LOC105156848	up	--	--	--	TENA/THI-4/PQQC family	PREDICTED: seed maturation protein PM36 [Sesamum indicum]
LOC105165629	up	--	--	--	--	PREDICTED: F-box/LRR-repeat MAX2 homolog A [Sesamum indicum]
LOC105156726	up	Molecular Function: enoyl-CoA hydratase activity (GO:0004300);; Cellular Component: peroxisome (GO:0005777);; Biological Process: fatty acid beta-oxidation (GO:0006635);; Molecular Function: delta3,5-delta2,4-dienoyl-CoA isomerase activity (GO:0051750);;	K12663|2.3852e-145|sot:102601569|delta(3,5)-Delta(2,4)-dienoyl-CoA isomerase, mitochondrial-like; K12663 delta(3,5)-Delta(2,4)-dienoyl-CoA isomerase [EC:5.3.3.-] (A)	Peroxisome (ko04146)	Enoyl-CoA hydratase/isomerase family	PREDICTED: delta(3,5)-Delta(2,4)-dienoyl-CoA isomerase, mitochondrial [Sesamum indicum]
LOC105170134	up	--	--	--	Protein of unknown function (DUF1675)	PREDICTED: AFP homolog 2-like [Sesamum indicum]
LOC105157040	up	Molecular Function: binding (GO:0005488);; Biological Process: transcription, DNA-templated (GO:0006351);;	K09422|2.65319e-128|vvi:100233018|MYB30; R2R3 Myb30 transcription factor; K09422 myb proto-oncogene protein, plant (A)	--	Myb-like DNA-binding domain;; Myb-like DNA-binding domain	PREDICTED: myb-related protein 306-like [Sesamum indicum]
LOC105168684	up	--	--	--	BAG domain;; IQ calmodulin-binding motif	PREDICTED: uncharacterized protein LOC105168684 [Sesamum indicum]
LOC105157192	up	--	--	--	U-box domain;; Armadillo/beta-catenin-like repeat;; Component of IIS longevity pathway SMK-1;; Zinc-finger of the MIZ type in Nse subunit	PREDICTED: U-box domain-containing protein 19-like [Sesamum indicum]
LOC105168142	up	--	--	--	Domain of unknown function (DUF1338)	PREDICTED: uncharacterized protein LOC105168142 [Sesamum indicum]
LOC105176850	up	Molecular Function: peptidase activity (GO:0008233);; Cellular Component: anchored component of membrane (GO:0031225);;	--	--	Xylanase inhibitor N-terminal;; Eukaryotic aspartyl protease;; Xylanase inhibitor C-terminal	PREDICTED: aspartic proteinase-like protein 1 [Sesamum indicum]
LOC105169586	up	Cellular Component: chloroplast (GO:0009507);; Biological Process: embryo development ending in seed dormancy (GO:0009793);;	--	--	--	PREDICTED: uncharacterized protein LOC105169586 [Sesamum indicum]
LOC105166064	up	Molecular Function: dioxygenase activity (GO:0051213);;	--	--	non-haem dioxygenase in morphine synthesis N-terminal;; 2OG-Fe(II) oxygenase superfamily	PREDICTED: protein SRG1-like isoform X1 [Sesamum indicum]
LOC105157965	up	Molecular Function: transporter activity (GO:0005215);; Biological Process: transport (GO:0006810);; Cellular Component: integral component of membrane (GO:0016021);;	K09872|0|sot:102577628|MIP1; major intrinsic protein 1-like protein; K09872 aquaporin PIP (A)	--	Major intrinsic protein	PREDICTED: probable aquaporin PIP-type pTOM75 [Sesamum indicum]
LOC105164057	up	Biological Process: metal ion transport (GO:0030001);; Molecular Function: metal ion binding (GO:0046872);;	--	--	Heavy-metal-associated domain	PREDICTED: putative late blight resistance protein homolog R1B-19 isoform X1 [Sesamum indicum]
LOC105163908	up	Molecular Function: protein serine/threonine kinase activity (GO:0004674);; Molecular Function: ATP binding (GO:0005524);; Biological Process: protein phosphorylation (GO:0006468);; Biological Process: signal transduction (GO:0007165);;	K07198|0|vvi:100243133|CIPK07; CBL-interacting protein kinase 07; K07198 5'-AMP-activated protein kinase, catalytic alpha subunit [EC:2.7.11.11] (A)	Regulation of autophagy (ko04140)	Protein kinase domain;; Protein tyrosine kinase;; NAF domain;; Kinase-like	PREDICTED: CBL-interacting protein kinase 18 [Sesamum indicum]
LOC105172411	up	Molecular Function: nucleic acid binding (GO:0003676);; Biological Process: nucleobase-containing compound metabolic process (GO:0006139);; Molecular Function: 3'-5' exonuclease activity (GO:0008408);;	--	--	3'-5' exonuclease	PREDICTED: exonuclease mut-7 [Sesamum indicum]
LOC105162464	up	--	--	--	--	PREDICTED: uncharacterized protein LOC105162464 [Sesamum indicum]
LOC105170316	up	Molecular Function: ATP binding (GO:0005524);; Cellular Component: mitochondrial matrix (GO:0005759);; Biological Process: leucine catabolic process (GO:0006552);; Molecular Function: isovaleryl-CoA dehydrogenase activity (GO:0008470);; Biological Process: response to sucrose (GO:0009744);; Biological Process: response to fructose (GO:0009750);; Molecular Function: flavin adenine dinucleotide bin…	K00253|0|vvi:100265639|isovaleryl-CoA dehydrogenase, mitochondrial; K00253 isovaleryl-CoA dehydrogenase [EC:1.3.8.4] (A)	Valine, leucine and isoleucine degradation (ko00280)	Acyl-CoA dehydrogenase, C-terminal domain;; Acyl-CoA dehydrogenase, N-terminal domain;; Acyl-CoA dehydrogenase, middle domain;; Acyl-CoA dehydrogenase, C-terminal domain	PREDICTED: isovaleryl-CoA dehydrogenase, mitochondrial isoform X1 [Sesamum indicum]
LOC105165118	up	Molecular Function: binding (GO:0005488);; Biological Process: transcription, DNA-templated (GO:0006351);; Biological Process: response to hormone (GO:0009725);; Biological Process: regulation of cellular process (GO:0050794);;	K14486|0|rcu:RCOM_1311830|hypothetical protein; K14486 auxin response factor (A)	Plant hormone signal transduction (ko04075)	Auxin response factor;; AUX/IAA family;; B3 DNA binding domain	PREDICTED: auxin response factor 9 [Sesamum indicum]
LOC105172566	up	--	--	--	Plant protein of unknown function (DUF639)	PREDICTED: uncharacterized protein LOC105172566 isoform X1 [Sesamum indicum]
LOC105176576	up	Molecular Function: dimethylallyltranstransferase activity (GO:0004161);; Molecular Function: geranyltranstransferase activity (GO:0004337);; Biological Process: isoprenoid biosynthetic process (GO:0008299);;	K00787|0|sly:101259377|farnesyl pyrophosphate synthase 1-like; K00787 farnesyl diphosphate synthase [EC:2.5.1.1 2.5.1.10] (A)	Terpenoid backbone biosynthesis (ko00900)	Polyprenyl synthetase	PREDICTED: farnesyl pyrophosphate synthase-like [Sesamum indicum]
LOC105164127	up	Molecular Function: nucleic acid binding (GO:0003676);; Molecular Function: RNA helicase activity (GO:0003724);; Molecular Function: ATP binding (GO:0005524);; Cellular Component: mitochondrion (GO:0005739);; Molecular Function: ATP-dependent helicase activity (GO:0008026);; Biological Process: plasmodesma organization (GO:0009663);; Biological Process: embryo development ending in seed dormancy …	--	--	DEAD/DEAH box helicase;; Helicase conserved C-terminal domain	PREDICTED: DEAD-box ATP-dependent RNA helicase 47A [Sesamum indicum]
LOC105160500	up	--	K09419|1.48463e-123|tcc:TCM_015119|Heat shock transcription factor B2A, putative; K09419 heat shock transcription factor, other eukaryote (A)	--	HSF-type DNA-binding	PREDICTED: heat stress transcription factor B-2a-like [Sesamum indicum]
LOC105170945	up	Molecular Function: translation initiation factor activity (GO:0003743);; Biological Process: translational initiation (GO:0006413);;	K11593|0|sot:102589875|protein argonaute 4-like; K11593 eukaryotic translation initiation factor 2C (A)	--	Piwi domain;; PAZ domain;; Domain of unknown function (DUF1785)	PREDICTED: protein argonaute 4-like [Sesamum indicum]
LOC105169894	up	Molecular Function: protein serine/threonine kinase activity (GO:0004674);; Molecular Function: calcium ion binding (GO:0005509);; Molecular Function: ATP binding (GO:0005524);; Cellular Component: plasma membrane (GO:0005886);; Biological Process: protein phosphorylation (GO:0006468);;	--	--	Protein kinase domain;; Protein tyrosine kinase;; Lipopolysaccharide kinase (Kdo/WaaP) family	PREDICTED: CDPK-related protein kinase-like [Sesamum indicum]
LOC105160131	up	--	--	--	--	PREDICTED: UPF0664 stress-induced protein C29B12.11c [Sesamum indicum]
LOC105176799	up	Biological Process: metabolic process (GO:0008152);; Molecular Function: transferase activity, transferring acyl groups other than amino-acyl groups (GO:0016747);;	K14457|3.58283e-159|sot:102582278|diacylglycerol O-acyltransferase 2-like; K14457 2-acylglycerol O-acyltransferase 2 [EC:2.3.1.22] (A)	Glycerolipid metabolism (ko00561)	Diacylglycerol acyltransferase	PREDICTED: diacylglycerol O-acyltransferase 2 [Sesamum indicum]
LOC105160903	up	Molecular Function: transporter activity (GO:0005215);; Biological Process: transport (GO:0006810);; Cellular Component: integral component of membrane (GO:0016021);;	K09872|0|mus:104000197|probable aquaporin PIP1-2; K09872 aquaporin PIP (A)	--	Major intrinsic protein	PREDICTED: probable aquaporin PIP1-5 [Sesamum indicum]
LOC105159453	up	Biological Process: primary metabolic process (GO:0044238);; Biological Process: cellular macromolecule metabolic process (GO:0044260);; Biological Process: single-organism cellular process (GO:0044763);;	--	--	--	PREDICTED: mediator-associated protein 2-like [Sesamum indicum]
LOC105161886	up	--	K14497|1.66315e-177|sly:101261835|probable protein phosphatase 2C 6; K14497 protein phosphatase 2C [EC:3.1.3.16] (A)	Plant hormone signal transduction (ko04075)	Protein phosphatase 2C	PREDICTED: probable protein phosphatase 2C 50 [Sesamum indicum]
LOC105177211	up	Cellular Component: endoplasmic reticulum (GO:0005783);; Biological Process: pollen development (GO:0009555);; Molecular Function: auxin:proton symporter activity (GO:0009672);; Biological Process: auxin polar transport (GO:0009926);; Biological Process: auxin homeostasis (GO:0010252);; Biological Process: auxin efflux (GO:0010315);; Biological Process: proton transport (GO:0015992);; Cellular Co…	K13947|4.05079e-158|pper:PRUPE_ppa021573mg|hypothetical protein; K13947 auxin efflux carrier family (A)	--	Membrane transport protein	PREDICTED: probable auxin efflux carrier component 2 isoform X1 [Sesamum indicum]
LOC105167515	up	--	K13963|1.10488e-117|rcu:RCOM_0790520|Protein Z, putative; K13963 serpin B (A)	--	Serpin (serine protease inhibitor)	PREDICTED: serpin-ZXA-like [Sesamum indicum]
LOC105156711	up	Molecular Function: phosphorelay sensor kinase activity (GO:0000155);; Molecular Function: phosphorelay response regulator activity (GO:0000156);; Biological Process: phosphorelay signal transduction system (GO:0000160);; Molecular Function: osmosensor activity (GO:0005034);; Molecular Function: ATP binding (GO:0005524);; Cellular Component: plasma membrane (GO:0005886);; Biological Process: regu…	K14489|0|tcc:TCM_008737|Histidine kinase 1; K14489 arabidopsis histidine kinase 2/3/4 (cytokinin receptor) [EC:2.7.13.3] (A)	Plant hormone signal transduction (ko04075)	CHASE domain;; Histidine kinase-, DNA gyrase B-, and HSP90-like ATPase;; Response regulator receiver domain;; His Kinase A (phospho-acceptor) domain	PREDICTED: histidine kinase 3 isoform X1 [Sesamum indicum]
LOC105168545	up	--	K11000|0|sot:102595703|callose synthase 2-like; K11000 callose synthase [EC:2.4.1.-] (A)	--	1,3-beta-glucan synthase component;; 1,3-beta-glucan synthase subunit FKS1, domain-1;; Vta1 like	PREDICTED: callose synthase 1 [Sesamum indicum]
LOC105159742	up	--	--	--	Remorin, C-terminal region	PREDICTED: uncharacterized protein LOC105159742 [Sesamum indicum]
LOC105158531	up	--	--	--	Protein of unknown function (DUF506)	PREDICTED: uncharacterized protein LOC105158531 [Sesamum indicum]
LOC105163025	up	--	--	--	--	PREDICTED: uncharacterized protein LOC105163025 [Sesamum indicum]
LOC105177379	up	Molecular Function: GTPase activity (GO:0003924);; Molecular Function: GTP binding (GO:0005525);; Biological Process: GTP catabolic process (GO:0006184);;	K06949|0|sly:101267706|uncharacterized LOC101267706; K06949 ribosome biogenesis GTPase [EC:3.6.1.-] (A)	--	Protein of unknown function, DUF258;; 50S ribosome-binding GTPase	PREDICTED: uncharacterized protein LOC105177379 [Sesamum indicum]
LOC105164209	up	Biological Process: metabolic process (GO:0008152);; Molecular Function: methyltransferase activity (GO:0008168);;	K06980|0|sot:102580480|putative transferase CAF17 homolog, mitochondrial-like; K06980 (A)	--	Aminomethyltransferase folate-binding domain;; Glycine cleavage T-protein C-terminal barrel domain	PREDICTED: putative transferase CAF17 homolog, mitochondrial [Sesamum indicum]
LOC105168194	up	Molecular Function: calcium ion binding (GO:0005509);; Cellular Component: plastid (GO:0009536);;	--	--	--	PREDICTED: uncharacterized protein LOC105168194 isoform X1 [Sesamum indicum]
LOC105165829	up	Molecular Function: oxidoreductase activity (GO:0016491);; Molecular Function: metal ion binding (GO:0046872);;	--	--	Cytochrome P450	PREDICTED: cytochrome P450 CYP72A219-like [Sesamum indicum]
LOC105168756	up	Molecular Function: protein serine/threonine kinase activity (GO:0004674);; Molecular Function: calcium ion binding (GO:0005509);; Molecular Function: ATP binding (GO:0005524);; Cellular Component: plasma membrane (GO:0005886);; Biological Process: protein phosphorylation (GO:0006468);;	K13412|0|sly:101055527|Hop-interacting protein THI080; K13412 calcium-dependent protein kinase [EC:2.7.11.1] (A)	Plant-pathogen interaction (ko04626)	Protein kinase domain;; EF hand;; Protein tyrosine kinase;; EF-hand domain pair;; EF-hand domain pair;; EF-hand domain;; EF hand;; Cytoskeletal-regulatory complex EF hand;; Lipopolysaccharide kinase (Kdo/WaaP) family	PREDICTED: calcium-dependent protein kinase 10 [Sesamum indicum]
LOC105155796	up	--	--	--	VQ motif	PREDICTED: uncharacterized protein LOC105155796 [Sesamum indicum]
LOC105172604	up	Cellular Component: mitochondrial inner membrane (GO:0005743);; Biological Process: respiratory gaseous exchange (GO:0007585);; Molecular Function: alternative oxidase activity (GO:0009916);; Biological Process: alternative respiration (GO:0010230);; Cellular Component: integral component of membrane (GO:0016021);; Biological Process: electron transport chain (GO:0022900);; Molecular Function: me…	K17893|0|pper:PRUPE_ppa008213mg|hypothetical protein; K17893 ubiquinol oxidase [EC:1.10.3.11] (A)	--	Alternative oxidase	PREDICTED: ubiquinol oxidase, mitochondrial [Sesamum indicum]
LOC105172198	up	Molecular Function: oxoglutarate dehydrogenase (succinyl-transferring) activity (GO:0004591);; Cellular Component: mitochondrion (GO:0005739);; Biological Process: tricarboxylic acid cycle (GO:0006099);; Molecular Function: zinc ion binding (GO:0008270);; Molecular Function: thiamine pyrophosphate binding (GO:0030976);; Biological Process: response to cadmium ion (GO:0046686);; Molecular Function…	K00164|0|rcu:RCOM_0465620|2-oxoglutarate dehydrogenase, putative (EC:1.2.4.2); K00164 2-oxoglutarate dehydrogenase E1 component [EC:1.2.4.2] (A)	Citrate cycle (TCA cycle) (ko00020);; Lysine degradation (ko00310);; Tryptophan metabolism (ko00380);; Carbon metabolism (ko01200)	Transketolase, pyrimidine binding domain;; Dehydrogenase E1 component	PREDICTED: 2-oxoglutarate dehydrogenase, mitochondrial-like [Sesamum indicum]
LOC110012832	up	--	--	--	--	hypothetical protein MIMGU_mgv1a017616mg [Erythranthe guttata]
LOC105166634	up	--	--	--	Vps53-like, N-terminal	PREDICTED: vacuolar protein sorting-associated protein 53 A-like isoform X1 [Sesamum indicum]
LOC105156184	up	Molecular Function: alpha,alpha-trehalose-phosphate synthase (UDP-forming) activity (GO:0003825);; Molecular Function: trehalose-phosphatase activity (GO:0004805);; Biological Process: trehalose biosynthetic process (GO:0005992);;	K16055|0|sly:101259279|alpha,alpha-trehalose-phosphate synthase [UDP-forming] 6; K16055 trehalose 6-phosphate synthase/phosphatase [EC:2.4.1.15 3.1.3.12] (A)	Starch and sucrose metabolism (ko00500)	Glycosyltransferase family 20;; Trehalose-phosphatase;; haloacid dehalogenase-like hydrolase	PREDICTED: alpha,alpha-trehalose-phosphate synthase [UDP-forming] 6 [Sesamum indicum]
LOC105161889	up	Molecular Function: mRNA binding (GO:0003729);; Cellular Component: mRNA cleavage factor complex (GO:0005849);; Biological Process: mRNA polyadenylation (GO:0006378);; Biological Process: organ senescence (GO:0010260);; Molecular Function: hydrolase activity (GO:0016787);;	K14397|4.12468e-109|tcc:TCM_037594|CFIM-25 isoform 1; K14397 cleavage and polyadenylation specificity factor subunit 5 (A)	mRNA surveillance pathway (ko03015)	Nucleotide hydrolase	PREDICTED: pre-mRNA cleavage factor Im 25 kDa subunit 1 [Sesamum indicum]
LOC105166165	up	Molecular Function: nucleic acid binding (GO:0003676);; Molecular Function: metal ion binding (GO:0046872);;	--	--	Zinc-finger double-stranded RNA-binding;; Zinc finger, C2H2 type;; C2H2-type zinc finger;; Zinc-finger of C2H2 type	PREDICTED: zinc finger protein NUTCRACKER-like [Sesamum indicum]
LOC105161335	up	Molecular Function: nucleotide binding (GO:0000166);; Cellular Component: membrane (GO:0016020);; Molecular Function: ATPase activity, coupled to transmembrane movement of substances (GO:0042626);;	--	--	ABC transporter	PREDICTED: ABC transporter G family member 24-like [Sesamum indicum]
LOC105176689	up	Molecular Function: copper ion binding (GO:0005507);; Cellular Component: cytosol (GO:0005829);; Biological Process: gluconeogenesis (GO:0006094);; Biological Process: glycolytic process (GO:0006096);; Biological Process: citrate metabolic process (GO:0006101);; Biological Process: isocitrate metabolic process (GO:0006102);; Biological Process: protein N-linked glycosylation (GO:0006487);; Biolog…	K01681|0|cit:102628904|aconitate hydratase 2, mitochondrial-like; K01681 aconitate hydratase [EC:4.2.1.3] (A)	Citrate cycle (TCA cycle) (ko00020);; Glyoxylate and dicarboxylate metabolism (ko00630);; Carbon metabolism (ko01200);; 2-Oxocarboxylic acid metabolism (ko01210);; Biosynthesis of amino acids (ko01230)	Aconitase family (aconitate hydratase);; Aconitase C-terminal domain	PREDICTED: putative aconitate hydratase, cytoplasmic [Sesamum indicum]
LOC105168782	up	--	--	--	Thioredoxin	PREDICTED: thioredoxin-like 1-1, chloroplastic [Sesamum indicum]
LOC105161926	up	--	--	--	--	PREDICTED: uncharacterized protein LOC105161926 [Sesamum indicum]
LOC105156431	up	Biological Process: tricarboxylic acid cycle (GO:0006099);; Molecular Function: phosphoenolpyruvate carboxylase activity (GO:0008964);; Biological Process: carbon fixation (GO:0015977);;	K01595|0|tcc:TCM_011892|Phosphoenolpyruvate carboxylase 4 isoform 1; K01595 phosphoenolpyruvate carboxylase [EC:4.1.1.31] (A)	Pyruvate metabolism (ko00620);; Carbon fixation in photosynthetic organisms (ko00710);; Carbon metabolism (ko01200)	Phosphoenolpyruvate carboxylase	PREDICTED: phosphoenolpyruvate carboxylase 4 [Sesamum indicum]
LOC105171166	up	--	--	--	Helix-loop-helix DNA-binding domain	PREDICTED: transcription factor bHLH130-like [Sesamum indicum]
LOC105176394	up	Biological Process: MAPK cascade (GO:0000165);; Molecular Function: translation repressor activity, nucleic acid binding (GO:0000900);; Molecular Function: DNA binding (GO:0003677);; Molecular Function: sequence-specific DNA binding transcription factor activity (GO:0003700);; Cellular Component: nucleus (GO:0005634);; Biological Process: protein targeting to membrane (GO:0006612);; Biological Pr…	--	--	SRF-type transcription factor (DNA-binding and dimerisation domain);; K-box region	PREDICTED: MADS-box protein JOINTLESS [Sesamum indicum]
LOC105174503	up	--	--	--	Probable lipid transfer;; Protease inhibitor/seed storage/LTP family	PREDICTED: uncharacterized protein LOC105174503 [Sesamum indicum]
LOC105177139	up	Cellular Component: mitochondrion (GO:0005739);; Molecular Function: formate dehydrogenase (NAD+) activity (GO:0008863);; Cellular Component: chloroplast (GO:0009507);; Cellular Component: thylakoid (GO:0009579);; Biological Process: response to wounding (GO:0009611);; Molecular Function: oxidoreductase activity, acting on the CH-OH group of donors, NAD or NADP as acceptor (GO:0016616);; Molecula…	K00122|0|sot:102577429|FDH, FDH1; mitochondrial formate dehydrogenase precursor (EC:1.2.1.2); K00122 formate dehydrogenase [EC:1.2.1.2] (A)	Glyoxylate and dicarboxylate metabolism (ko00630);; Carbon metabolism (ko01200)	D-isomer specific 2-hydroxyacid dehydrogenase, NAD binding domain;; D-isomer specific 2-hydroxyacid dehydrogenase, catalytic domain	PREDICTED: formate dehydrogenase, mitochondrial-like [Sesamum indicum]
LOC105178269	up	Molecular Function: carboxypeptidase activity (GO:0004180);;	K16296|0|vvi:100242950|serine carboxypeptidase-like 18; K16296 serine carboxypeptidase-like clade I [EC:3.4.16.-] (A)	--	Serine carboxypeptidase	PREDICTED: serine carboxypeptidase-like 13 [Sesamum indicum]
LOC105168285	up	Molecular Function: protein serine/threonine kinase activity (GO:0004674);; Molecular Function: non-membrane spanning protein tyrosine kinase activity (GO:0004715);; Molecular Function: ATP binding (GO:0005524);; Biological Process: protein phosphorylation (GO:0006468);;	--	--	Salt stress response/antifungal;; Protein tyrosine kinase;; Protein kinase domain;; Protein tyrosine kinase;; Protein kinase domain	PREDICTED: cysteine-rich receptor-like protein kinase 3 [Sesamum indicum]
LOC105169202	up	Biological Process: RNA methylation (GO:0001510);; Molecular Function: methyltransferase activity (GO:0008168);; Biological Process: 7-methylguanosine RNA capping (GO:0009452);;	K14292|1.11608e-114|sot:102588042|trimethylguanosine synthase-like; K14292 trimethylguanosine synthase [EC:2.1.1.-] (A)	RNA transport (ko03013)	RNA cap guanine-N2 methyltransferase;; Methyltransferase domain;; Met-10+ like-protein;; Putative RNA methylase family UPF0020	PREDICTED: trimethylguanosine synthase [Sesamum indicum]
LOC105167902	up	--	K09422|1.41981e-136|rcu:RCOM_0622120|r2r3-myb transcription factor, putative; K09422 myb proto-oncogene protein, plant (A)	--	Myb-like DNA-binding domain;; Myb-like DNA-binding domain	PREDICTED: transcription factor GAMYB-like isoform X1 [Sesamum indicum]
LOC105166546	up	Molecular Function: binding (GO:0005488);;	--	--	Myb-like DNA-binding domain;; Myb-like DNA-binding domain	PREDICTED: transcription factor DIVARICATA-like [Sesamum indicum]
LOC105165270	up	--	--	--	Zinc finger, C3HC4 type (RING finger)	PREDICTED: putative E3 ubiquitin-protein ligase RF4 [Sesamum indicum]
LOC105162125	up	Biological Process: metabolic process (GO:0008152);; Cellular Component: plasmodesma (GO:0009506);; Biological Process: response to sucrose (GO:0009744);; Biological Process: response to fructose (GO:0009750);; Molecular Function: raffinose alpha-galactosidase activity (GO:0052692);;	K06617|0|tcc:TCM_038146|Raffinose synthase family protein isoform 1; K06617 raffinose synthase [EC:2.4.1.82] (A)	Galactose metabolism (ko00052)	Raffinose synthase or seed imbibition protein Sip1	PREDICTED: probable galactinol--sucrose galactosyltransferase 6 [Sesamum indicum]
LOC105159835	up	Molecular Function: transferase activity, transferring glycosyl groups (GO:0016757);;	--	--	Protein of unknown function (DUF563)	PREDICTED: uncharacterized protein LOC105159835 [Sesamum indicum]
LOC105161658	up	--	--	--	--	PREDICTED: uncharacterized protein LOC105161658 [Sesamum indicum]
LOC105164568	up	Molecular Function: protein kinase activity (GO:0004672);; Molecular Function: ATP binding (GO:0005524);; Biological Process: protein phosphorylation (GO:0006468);; Cellular Component: chloroplast (GO:0009507);; Biological Process: organ senescence (GO:0010260);;	--	--	Protein kinase domain;; Protein tyrosine kinase	PREDICTED: E3 ubiquitin-protein ligase KEG [Sesamum indicum]
LOC105167751	up	--	--	--	PPR repeat family;; PPR repeat;; PPR repeat;; Pentatricopeptide repeat domain;; Mitochondrial 28S ribosomal protein S27;; Replication factor C C-terminal domain	PREDICTED: putative pentatricopeptide repeat-containing protein At1g09680 [Sesamum indicum]
LOC105177017	up	--	--	--	WD domain, G-beta repeat	PREDICTED: uncharacterized WD repeat-containing protein C2A9.03-like isoform X1 [Sesamum indicum]
LOC105176559	up	Cellular Component: integral component of membrane (GO:0016021);;	--	--	Transmembrane amino acid transporter protein;; Tryptophan/tyrosine permease family	PREDICTED: probable amino acid permease 7 [Sesamum indicum]
LOC105158085	up	--	--	--	Protein of unknown function (DUF3537)	PREDICTED: uncharacterized protein LOC105158085 [Sesamum indicum]
LOC105160458	up	--	--	--	--	PREDICTED: uncharacterized protein LOC105160458 [Sesamum indicum]
LOC105167106	up	--	--	--	UDP-glucoronosyl and UDP-glucosyl transferase	PREDICTED: 7-deoxyloganetic acid glucosyltransferase-like [Sesamum indicum]
LOC105166745	up	Cellular Component: cytosol (GO:0005829);; Biological Process: proteolysis (GO:0006508);; Molecular Function: serine-type peptidase activity (GO:0008236);; Cellular Component: membrane (GO:0016020);;	K01278|0|sot:102605642|dipeptidyl peptidase 8-like; K01278 dipeptidyl-peptidase 4 [EC:3.4.14.5] (A)	--	Dipeptidyl peptidase IV (DPP IV) N-terminal region;; Prolyl oligopeptidase family;; X-Pro dipeptidyl-peptidase (S15 family);; Alpha/beta hydrolase family;; BAAT / Acyl-CoA thioester hydrolase C terminal	PREDICTED: dipeptidyl peptidase 9 [Sesamum indicum]
LOC105178500	up	Molecular Function: transferase activity, transferring glycosyl groups (GO:0016757);;	--	--	Protein of unknown function, DUF604;; Fringe-like	PREDICTED: uncharacterized protein LOC105178500 [Sesamum indicum]
LOC105158312	up	Molecular Function: protein serine/threonine kinase activity (GO:0004674);; Molecular Function: ATP binding (GO:0005524);; Biological Process: protein phosphorylation (GO:0006468);; Biological Process: signal transduction (GO:0007165);;	K07198|0|sly:101258074|CBL-interacting serine/threonine-protein kinase 25-like (A)	Regulation of autophagy (ko04140)	Protein kinase domain;; Protein tyrosine kinase;; NAF domain;; Kinase-like	PREDICTED: CBL-interacting serine/threonine-protein kinase 5-like [Sesamum indicum]
LOC105168551	up	Cellular Component: chloroplast (GO:0009507);;	K15032|0|sly:101262193|uncharacterized LOC101262193; K15032 mTERF domain-containing protein, mitochondrial (A)	--	mTERF	PREDICTED: uncharacterized protein LOC105168551 [Sesamum indicum]
LOC105178752	up	--	--	--	F-box domain;; F-box-like	PREDICTED: F-box protein At3g07870-like [Sesamum indicum]
LOC105157787	up	Cellular Component: integral component of membrane (GO:0016021);; Biological Process: transmembrane transport (GO:0055085);;	K15121|0|vvi:100258363|solute carrier family 25 member 44-like; K15121 solute carrier family 25, member 44 (A)	--	Mitochondrial carrier protein	PREDICTED: solute carrier family 25 member 44-like [Sesamum indicum]
LOC105165169	up	Molecular Function: nucleotide binding (GO:0000166);; Molecular Function: RNA binding (GO:0003723);; Biological Process: response to high light intensity (GO:0009644);; Biological Process: regulation of RNA splicing (GO:0043484);;	--	--	RNA recognition motif. (a.k.a. RRM, RBD, or RNP domain);; RNA recognition motif (a.k.a. RRM, RBD, or RNP domain);; RNA recognition motif. (a.k.a. RRM, RBD, or RNP domain)	PREDICTED: serine/arginine-rich splicing factor SR45a [Sesamum indicum]
LOC105157994	up	Biological Process: response to stress (GO:0006950);; Biological Process: response to abiotic stimulus (GO:0009628);; Biological Process: response to abscisic acid (GO:0009737);; Biological Process: hormone-mediated signaling pathway (GO:0009755);;	--	--	--	PREDICTED: uncharacterized protein LOC105157994 [Sesamum indicum]
LOC105169206	up	Biological Process: protein peptidyl-prolyl isomerization (GO:0000413);; Molecular Function: peptidyl-prolyl cis-trans isomerase activity (GO:0003755);; Molecular Function: calmodulin binding (GO:0005516);; Biological Process: protein folding (GO:0006457);; Biological Process: cellulose biosynthetic process (GO:0030244);; Biological Process: Golgi vesicle transport (GO:0048193);; Biological Proce…	--	--	TPR repeat;; FKBP-type peptidyl-prolyl cis-trans isomerase;; Tetratricopeptide repeat;; Tetratricopeptide repeat;; Tetratricopeptide repeat	PREDICTED: peptidyl-prolyl cis-trans isomerase FKBP42 [Sesamum indicum]
LOC105174281	up	--	--	--	UDP-glucoronosyl and UDP-glucosyl transferase	PREDICTED: UDP-glycosyltransferase 86A1-like [Sesamum indicum]
LOC105158447	up	Molecular Function: oxidoreductase activity, acting on paired donors, with incorporation or reduction of molecular oxygen, 2-oxoglutarate as one donor, and incorporation of one atom each of oxygen into both donors (GO:0016706);; Biological Process: oxidation-reduction process (GO:0055114);;	--	--	2OG-Fe(II) oxygenase superfamily;; non-haem dioxygenase in morphine synthesis N-terminal	PREDICTED: 1-aminocyclopropane-1-carboxylate oxidase homolog 1-like [Sesamum indicum]
LOC105176746	up	--	--	--	--	PREDICTED: uncharacterized protein LOC105176746 isoform X1 [Sesamum indicum]
LOC105162193	up	--	--	--	Plant transposase (Ptta/En/Spm family)	PREDICTED: uncharacterized protein LOC105162193 [Sesamum indicum]
LOC105175857	up	Molecular Function: nucleic acid binding (GO:0003676);; Molecular Function: zinc ion binding (GO:0008270);;	--	--	IBR domain;; Reverse transcriptase-like	PREDICTED: uncharacterized protein LOC105175857 [Sesamum indicum]
LOC105158666	up	Molecular Function: Rab GTPase activator activity (GO:0005097);; Biological Process: positive regulation of Rab GTPase activity (GO:0032851);;	--	--	Rab-GTPase-TBC domain	PREDICTED: TBC1 domain family member 13 isoform X1 [Sesamum indicum]
LOC105165426	up	--	--	--	Sodium/calcium exchanger protein;; EF-hand domain pair;; EF hand	PREDICTED: uncharacterized protein LOC105165426 [Sesamum indicum]
LOC105159258	up	Molecular Function: nuclease activity (GO:0004518);; Biological Process: defense response to fungus (GO:0050832);; Biological Process: nucleic acid phosphodiester bond hydrolysis (GO:0090305);;	--	--	Bifunctional nuclease	PREDICTED: bifunctional nuclease 2-like [Sesamum indicum]
LOC105164153	up	Cellular Component: integral component of membrane (GO:0016021);; Biological Process: transmembrane transport (GO:0055085);;	--	--	Major Facilitator Superfamily;; SPX domain	PREDICTED: SPX domain-containing membrane protein At4g22990-like [Sesamum indicum]
LOC105162078	up	Molecular Function: catalytic activity (GO:0003824);; Biological Process: cellular metabolic process (GO:0044237);; Biological Process: primary metabolic process (GO:0044238);; Biological Process: organic substance metabolic process (GO:0071704);;	--	--	U-box domain;; WD domain, G-beta repeat;; Zinc-finger of the MIZ type in Nse subunit	PREDICTED: LOW QUALITY PROTEIN: putative E3 ubiquitin-protein ligase LIN [Sesamum indicum]
LOC105157703	up	--	--	--	--	PREDICTED: protein CHUP1, chloroplastic [Sesamum indicum]
LOC105169580	up	Molecular Function: iron ion binding (GO:0005506);; Molecular Function: oxidoreductase activity, acting on paired donors, with incorporation or reduction of molecular oxygen, 2-oxoglutarate as one donor, and incorporation of one atom each of oxygen into both donors (GO:0016706);; Biological Process: oxidation-reduction process (GO:0055114);;	--	--	non-haem dioxygenase in morphine synthesis N-terminal;; 2OG-Fe(II) oxygenase superfamily	PREDICTED: codeine O-demethylase-like [Sesamum indicum]
LOC105176982	up	--	--	--	Plastocyanin-like domain	PREDICTED: early nodulin-like protein 1 [Sesamum indicum]
LOC105161075	up	--	--	--	PPR repeat family;; PPR repeat;; Pentatricopeptide repeat domain;; PPR repeat;; DYW family of nucleic acid deaminases	PREDICTED: pentatricopeptide repeat-containing protein At4g21065 [Sesamum indicum]
LOC105160088	up	Molecular Function: DNA binding (GO:0003677);;	--	--	WRKY DNA -binding domain	PREDICTED: probable WRKY transcription factor 4 [Sesamum indicum]
LOC105167630	up	--	K05391|0|cam:101498905|cyclic nucleotide-gated ion channel 2-like; K05391 cyclic nucleotide gated channel, other eukaryote (A)	Plant-pathogen interaction (ko04626)	Cyclic nucleotide-binding domain	PREDICTED: cyclic nucleotide-gated ion channel 2-like isoform X1 [Sesamum indicum]
LOC105158569	up	Molecular Function: sequence-specific DNA binding transcription factor activity (GO:0003700);; Cellular Component: nucleus (GO:0005634);; Biological Process: regulation of transcription, DNA-templated (GO:0006355);; Molecular Function: sequence-specific DNA binding (GO:0043565);;	K09338|2.89959e-96|vvi:100267724|homeobox-leucine zipper protein HAT22; K09338 homeobox-leucine zipper protein (A)	--	Homeobox domain;; Homeobox associated leucine zipper	PREDICTED: homeobox-leucine zipper protein HAT22-like isoform X1 [Sesamum indicum]
LOC105175044	up	Molecular Function: protein serine/threonine kinase activity (GO:0004674);; Molecular Function: ATP binding (GO:0005524);; Biological Process: protein phosphorylation (GO:0006468);; Cellular Component: integral component of membrane (GO:0016021);;	--	--	Leucine rich repeat;; Leucine Rich repeats (2 copies);; Protein kinase domain;; Protein tyrosine kinase;; Leucine Rich Repeat;; Leucine Rich repeat;; Leucine rich repeat;; Leucine rich repeat N-terminal domain	PREDICTED: receptor-like protein kinase BRI1-like 3 [Sesamum indicum]
LOC105165908	up	--	--	--	PLATZ transcription factor	PREDICTED: uncharacterized protein LOC105165908 isoform X1 [Sesamum indicum]
LOC105173654	up	Biological Process: lipid metabolic process (GO:0006629);; Molecular Function: O-acyltransferase activity (GO:0008374);;	K00679|0|sot:102597924|phospholipid:diacylglycerol acyltransferase 1-like; K00679 phospholipid:diacylglycerol acyltransferase [EC:2.3.1.158] (A)	Glycerolipid metabolism (ko00561)	Lecithin:cholesterol acyltransferase	PREDICTED: phospholipid:diacylglycerol acyltransferase 1-like isoform X1 [Sesamum indicum]
LOC105157307	up	Molecular Function: nucleotide binding (GO:0000166);; Molecular Function: nucleic acid binding (GO:0003676);; Molecular Function: catalytic activity (GO:0003824);; Biological Process: metabolic process (GO:0008152);;	--	--	Raffinose synthase or seed imbibition protein Sip1	PREDICTED: probable galactinol--sucrose galactosyltransferase 2 [Sesamum indicum]
LOC105177303	up	--	--	--	PPR repeat family;; PPR repeat;; Pentatricopeptide repeat domain;; PPR repeat;; Tetratricopeptide repeat;; Bacterial transcriptional activator domain	PREDICTED: pentatricopeptide repeat-containing protein At3g29290 [Sesamum indicum]
LOC105160494	up	--	--	--	Methyl-CpG binding domain	PREDICTED: methyl-CpG-binding domain-containing protein 13-like isoform X1 [Sesamum indicum]
LOC105159948	up	--	--	--	--	PREDICTED: uncharacterized protein LOC105159948 [Sesamum indicum]
LOC105155630	up	--	--	--	--	PREDICTED: protein FLX-like 4 [Sesamum indicum]
LOC105168163	up	--	--	--	--	PREDICTED: tetratricopeptide repeat protein 38 [Sesamum indicum]
LOC105175311	up	Biological Process: response to stress (GO:0006950);; Biological Process: response to abiotic stimulus (GO:0009628);; Biological Process: response to oxygen-containing compound (GO:1901700);;	--	--	Protein of unknown function (DUF3537)	PREDICTED: uncharacterized protein LOC105175311 [Sesamum indicum]
LOC105175735	up	Biological Process: transition metal ion transport (GO:0000041);; Cellular Component: nucleus (GO:0005634);; Cellular Component: vacuole (GO:0005773);; Cellular Component: peroxisome (GO:0005777);; Molecular Function: glycolate oxidase activity (GO:0008891);; Cellular Component: chloroplast stroma (GO:0009570);; Molecular Function: FMN binding (GO:0010181);; Biological Process: defense response s…	K11517|0|sot:102606127|peroxisomal (S)-2-hydroxy-acid oxidase GLO1-like; K11517 (S)-2-hydroxy-acid oxidase [EC:1.1.3.15] (A)	Glyoxylate and dicarboxylate metabolism (ko00630);; Peroxisome (ko04146)	FMN-dependent dehydrogenase;; IMP dehydrogenase / GMP reductase domain;; Nitronate monooxygenase;; Thiazole biosynthesis protein ThiG;; Conserved region in glutamate synthase	PREDICTED: peroxisomal (S)-2-hydroxy-acid oxidase [Sesamum indicum]
LOC105164144	up	--	--	--	LIM-domain binding protein	PREDICTED: probable transcriptional regulator SLK3 isoform X1 [Sesamum indicum]
LOC105158349	up	--	--	--	Leucine Rich repeats (2 copies);; Leucine Rich repeat;; Leucine rich repeat;; Leucine Rich Repeat	PREDICTED: F-box/LRR-repeat protein 14 [Sesamum indicum]
LOC105175741	up	Molecular Function: ornithine-oxo-acid transaminase activity (GO:0004587);; Cellular Component: mitochondrion (GO:0005739);; Biological Process: proline biosynthetic process (GO:0006561);; Biological Process: ornithine catabolic process (GO:0006593);; Biological Process: fatty acid beta-oxidation (GO:0006635);; Biological Process: peroxisome organization (GO:0007031);; Molecular Function: zinc io…	K00819|0|rcu:RCOM_0631280|ornithine aminotransferase, putative (EC:2.6.1.13); K00819 ornithine--oxo-acid transaminase [EC:2.6.1.13] (A)	Arginine and proline metabolism (ko00330)	Aminotransferase class-III	PREDICTED: ornithine aminotransferase, mitochondrial [Sesamum indicum]
LOC105171301	up	Cellular Component: chloroplast (GO:0009507);; Biological Process: guard cell differentiation (GO:0010052);;	--	--	--	PREDICTED: EPIDERMAL PATTERNING FACTOR-like protein 4 [Sesamum indicum]
LOC105177980	up	Biological Process: response to stress (GO:0006950);; Biological Process: response to water (GO:0009415);;	--	--	Dehydrin	PREDICTED: dehydrin ERD14-like [Sesamum indicum]
LOC105176512	up	--	--	--	TPR repeat;; Tetratricopeptide repeat;; Tetratricopeptide repeat;; Tetratricopeptide repeat;; Tetratricopeptide repeat;; Tetratricopeptide repeat;; Anaphase-promoting complex, cyclosome, subunit 3;; Tetratricopeptide repeat;; Tetratricopeptide repeat	PREDICTED: FK506-binding protein 59-like [Sesamum indicum]
LOC105163725	up	Molecular Function: AMP-activated protein kinase activity (GO:0004679);; Biological Process: response to sucrose (GO:0009744);; Biological Process: response to fructose (GO:0009750);; Biological Process: phosphorylation (GO:0016310);;	K07199|1.01139e-126|vvi:100266800|SNF1-related protein kinase regulatory subunit beta-1; K07199 5'-AMP-activated protein kinase, regulatory beta subunit (A)	--	5'-AMP-activated protein kinase beta subunit, interation domain	PREDICTED: SNF1-related protein kinase regulatory subunit beta-1 [Sesamum indicum]
LOC105172636	up	--	--	--	CCT motif;; GATA zinc finger;; tify domain;; Divergent CCT motif	PREDICTED: GATA transcription factor 24-like isoform X2 [Sesamum indicum]
LOC105161880	up	Molecular Function: protein kinase activity (GO:0004672);; Biological Process: cellular protein modification process (GO:0006464);;	--	--	Protein tyrosine kinase;; Protein kinase domain;; U-box domain;; Phosphotransferase enzyme family	PREDICTED: U-box domain-containing protein 34 [Sesamum indicum]
LOC105166167	up	--	--	--	Ricin-type beta-trefoil lectin domain-like	PREDICTED: formin-1 isoform X2 [Sesamum indicum]
LOC105166057	up	--	--	--	Thaumatin family	PREDICTED: thaumatin-like protein 1b [Sesamum indicum]
LOC105167396	up	Molecular Function: ATP binding (GO:0005524);; Biological Process: protein folding (GO:0006457);; Biological Process: response to stress (GO:0006950);; Molecular Function: unfolded protein binding (GO:0051082);;	K09487|0|sly:101254814|heat shock protein 83; K09487 heat shock protein 90kDa beta (A)	Protein processing in endoplasmic reticulum (ko04141);; Plant-pathogen interaction (ko04626)	Hsp90 protein;; Histidine kinase-, DNA gyrase B-, and HSP90-like ATPase;; Histidine kinase-, DNA gyrase B-, and HSP90-like ATPase	PREDICTED: heat shock protein 83 [Sesamum indicum]
LOC105163571	up	Molecular Function: xanthine oxidase activity (GO:0004855);; Molecular Function: iron ion binding (GO:0005506);; Molecular Function: UDP-N-acetylmuramate dehydrogenase activity (GO:0008762);; Molecular Function: electron carrier activity (GO:0009055);; Molecular Function: flavin adenine dinucleotide binding (GO:0050660);; Molecular Function: 2 iron, 2 sulfur cluster binding (GO:0051537);; Biologi…	K00106|0|cit:102622737|xanthine dehydrogenase 1-like; K00106 xanthine dehydrogenase/oxidase [EC:1.17.1.4 1.17.3.2] (A)	Purine metabolism (ko00230);; Caffeine metabolism (ko00232);; Peroxisome (ko04146)	Molybdopterin-binding domain of aldehyde dehydrogenase;; FAD binding domain in molybdopterin dehydrogenase;; CO dehydrogenase flavoprotein C-terminal domain;; Aldehyde oxidase and xanthine dehydrogenase, a/b hammerhead domain;; [2Fe-2S] binding domain;; 2Fe-2S iron-sulfur cluster binding domain;; Molybdopterin-binding domain of aldehyde dehydrogenase	PREDICTED: xanthine dehydrogenase 1-like [Sesamum indicum]
LOC105157460	up	--	--	--	NB-ARC domain	PREDICTED: putative late blight resistance protein homolog R1A-3 [Sesamum indicum]
LOC105167354	up	--	--	--	Protein of unknown function (DUF789)	PREDICTED: uncharacterized protein LOC105167354 [Sesamum indicum]
LOC105158150	up	Molecular Function: catalytic activity (GO:0003824);; Biological Process: metabolic process (GO:0008152);;	--	--	Histidine phosphatase superfamily (branch 1)	PREDICTED: phosphoglycerate mutase-like protein AT74H isoform X1 [Sesamum indicum]
LOC105173279	up	Biological Process: amino acid transmembrane transport (GO:0003333);; Cellular Component: vacuolar membrane (GO:0005774);; Biological Process: fatty acid beta-oxidation (GO:0006635);; Molecular Function: basic amino acid transmembrane transporter activity (GO:0015326);; Cellular Component: integral component of membrane (GO:0016021);; Biological Process: protein import into peroxisome matrix (GO:…	K03294|0|vvi:100253107|cationic amino acid transporter 9, chloroplastic; K03294 basic amino acid/polyamine antiporter, APA family (A)	--	Amino acid permease;; Amino acid permease;; C-terminus of AA_permease	PREDICTED: cationic amino acid transporter 9, chloroplastic-like [Sesamum indicum]
LOC105156710	up	--	--	--	SBP domain	PREDICTED: squamosa promoter-binding-like protein 3 [Sesamum indicum]
LOC105172911	up	Molecular Function: DNA binding (GO:0003677);; Molecular Function: sequence-specific DNA binding transcription factor activity (GO:0003700);; Biological Process: glycolytic process (GO:0006096);; Biological Process: chromatin assembly or disassembly (GO:0006333);; Biological Process: regulation of transcription, DNA-templated (GO:0006355);; Biological Process: fatty acid beta-oxidation (GO:000663…	--	--	BAH domain;; PHD-finger	PREDICTED: chromatin structure-remodeling complex subunit RSC1-like [Sesamum indicum]
LOC105170525	up	--	--	--	Uncharacterised ACR, COG2135	PREDICTED: embryonic stem cell-specific 5-hydroxymethylcytosine-binding protein [Sesamum indicum]
LOC105163281	up	Cellular Component: cytoplasm (GO:0005737);; Biological Process: embryo development ending in seed dormancy (GO:0009793);;	--	--	Seed maturation protein	PREDICTED: late embryogenesis abundant protein D-34-like [Sesamum indicum]
LOC105171139	up	Molecular Function: catalytic activity (GO:0003824);; Biological Process: cellular metabolic process (GO:0044237);; Molecular Function: coenzyme binding (GO:0050662);;	--	--	NAD dependent epimerase/dehydratase family;; NADH(P)-binding;; Male sterility protein	PREDICTED: cinnamoyl-CoA reductase 1-like [Sesamum indicum]
LOC105175841	up	--	K09285|4.72925e-171|sot:102583111|AP2-like ethylene-responsive transcription factor At2g41710-like; K09285 AP2-like factor, ANT lineage (A)	--	AP2 domain	PREDICTED: AP2-like ethylene-responsive transcription factor At2g41710 isoform X1 [Sesamum indicum]
LOC105162121	up	Molecular Function: phospholipase D activity (GO:0004630);; Molecular Function: calcium ion binding (GO:0005509);; Cellular Component: vacuole (GO:0005773);; Cellular Component: endoplasmic reticulum (GO:0005783);; Cellular Component: plasma membrane (GO:0005886);; Cellular Component: plastid (GO:0009536);; Biological Process: lipid catabolic process (GO:0016042);; Biological Process: phosphatidy…	K01115|0|sly:101257989|TPLD; phospholipase D alpha 1-like; K01115 phospholipase D1/2 [EC:3.1.4.4] (A)	Glycerophospholipid metabolism (ko00564);; Ether lipid metabolism (ko00565);; Endocytosis (ko04144)	Phospholipase D C terminal;; Phospholipase D Active site motif;; C2 domain;; PLD-like domain	PREDICTED: phospholipase D alpha 1-like [Sesamum indicum]
LOC105176448	up	--	--	--	--	PREDICTED: EPIDERMAL PATTERNING FACTOR-like protein 1 [Sesamum indicum]
LOC105170803	up	Molecular Function: DNA binding (GO:0003677);; Molecular Function: sequence-specific DNA binding transcription factor activity (GO:0003700);; Biological Process: regulation of transcription, DNA-templated (GO:0006355);; Cellular Component: CCAAT-binding factor complex (GO:0016602);;	K08064|6.66965e-104|sot:102595987|nuclear transcription factor Y subunit A-1-like; K08064 nuclear transcription factor Y, alpha (A)	--	CCAAT-binding transcription factor (CBF-B/NF-YA) subunit B	PREDICTED: nuclear transcription factor Y subunit A-1-like isoform X1 [Sesamum indicum]
LOC105159140	up	Molecular Function: DNA binding (GO:0003677);; Molecular Function: sequence-specific DNA binding transcription factor activity (GO:0003700);; Cellular Component: nucleus (GO:0005634);; Biological Process: regulation of transcription, DNA-templated (GO:0006355);;	K09286|4.52685e-73|sly:101248770|ethylene-responsive transcription factor ERF010-like; K09286 EREBP-like factor (A)	--	AP2 domain	PREDICTED: ethylene-responsive transcription factor ERF008-like [Sesamum indicum]
LOC105164952	up	--	--	--	--	PREDICTED: uncharacterized protein LOC105164952 [Sesamum indicum]
LOC105172347	up	Biological Process: mitotic cell cycle (GO:0000278);; Biological Process: long-chain fatty acid metabolic process (GO:0001676);; Biological Process: defense response to insect (GO:0002213);; Molecular Function: long-chain fatty acid-CoA ligase activity (GO:0004467);; Cellular Component: peroxisome (GO:0005777);; Biological Process: RNA processing (GO:0006396);; Biological Process: fatty acid bios…	K01897|0|sly:101268145|long chain acyl-CoA synthetase 6, peroxisomal-like; K01897 long-chain acyl-CoA synthetase [EC:6.2.1.3] (A)	Fatty acid biosynthesis (ko00061);; Fatty acid degradation (ko00071);; Fatty acid metabolism (ko01212);; Peroxisome (ko04146)	AMP-binding enzyme	PREDICTED: long chain acyl-CoA synthetase 6, peroxisomal-like [Sesamum indicum]
LOC105177138	up	Cellular Component: mitochondrion (GO:0005739);; Molecular Function: formate dehydrogenase (NAD+) activity (GO:0008863);; Cellular Component: chloroplast (GO:0009507);; Cellular Component: thylakoid (GO:0009579);; Biological Process: response to wounding (GO:0009611);; Molecular Function: oxidoreductase activity, acting on the CH-OH group of donors, NAD or NADP as acceptor (GO:0016616);; Molecula…	K00122|0|tcc:TCM_016872|Formate dehydrogenase; K00122 formate dehydrogenase [EC:1.2.1.2] (A)	Glyoxylate and dicarboxylate metabolism (ko00630);; Carbon metabolism (ko01200)	D-isomer specific 2-hydroxyacid dehydrogenase, NAD binding domain;; D-isomer specific 2-hydroxyacid dehydrogenase, catalytic domain;; NAD binding domain of 6-phosphogluconate dehydrogenase	PREDICTED: formate dehydrogenase, mitochondrial [Sesamum indicum]
LOC105174903	up	Cellular Component: mitochondrial inner membrane (GO:0005743);; Biological Process: glycolytic process (GO:0006096);; Biological Process: protein targeting to vacuole (GO:0006623);; Biological Process: mitochondrial pyruvate transport (GO:0006850);; Biological Process: aerobic respiration (GO:0009060);; Biological Process: response to cadmium ion (GO:0046686);;	--	--	Uncharacterised protein family (UPF0041)	PREDICTED: mitochondrial pyruvate carrier 2-like [Sesamum indicum]
LOC105167263	up	Molecular Function: DNA binding (GO:0003677);; Molecular Function: sequence-specific DNA binding transcription factor activity (GO:0003700);; Biological Process: regulation of transcription, DNA-templated (GO:0006355);; Cellular Component: CCAAT-binding factor complex (GO:0016602);;	K08064|1.27927e-85|cit:102608084|nuclear transcription factor Y subunit A-7-like; K08064 nuclear transcription factor Y, alpha (A)	--	CCAAT-binding transcription factor (CBF-B/NF-YA) subunit B	PREDICTED: nuclear transcription factor Y subunit A-7-like isoform X2 [Sesamum indicum]
LOC105161541	up	Molecular Function: hydrolase activity (GO:0016787);;	--	--	GDSL-like Lipase/Acylhydrolase;; GDSL-like Lipase/Acylhydrolase family	PREDICTED: GDSL esterase/lipase CPRD49-like [Sesamum indicum]
LOC105171403	up	Cellular Component: membrane (GO:0016020);;	--	--	Serine incorporator (Serinc)	PREDICTED: probable serine incorporator [Sesamum indicum]
LOC105169858	up	--	--	--	PPR repeat;; PPR repeat family;; PPR repeat;; Pentatricopeptide repeat domain;; Domain of unknown function (DUF3368);; Tetratricopeptide repeat;; PPR repeat family;; PPR repeat;; PPR repeat;; Pentatricopeptide repeat domain	PREDICTED: LOW QUALITY PROTEIN: pentatricopeptide repeat-containing protein At2g17140-like [Sesamum indicum]
LOC105162860	up	Cellular Component: vacuolar membrane (GO:0005774);; Cellular Component: endoplasmic reticulum (GO:0005783);; Cellular Component: Golgi apparatus (GO:0005794);; Cellular Component: plasma membrane (GO:0005886);; Biological Process: pentose-phosphate shunt (GO:0006098);; Molecular Function: xylose isomerase activity (GO:0009045);; Biological Process: D-xylose metabolic process (GO:0042732);; Molec…	K01805|0|sot:102582159|xylose isomerase-like; K01805 xylose isomerase [EC:5.3.1.5] (A)	Pentose and glucuronate interconversions (ko00040);; Fructose and mannose metabolism (ko00051)	Xylose isomerase-like TIM barrel	PREDICTED: xylose isomerase [Sesamum indicum]
LOC105158130	up	Molecular Function: DNA binding (GO:0003677);; Molecular Function: ATP-dependent DNA helicase activity (GO:0004003);; Molecular Function: ATP binding (GO:0005524);; Biological Process: nucleotide-excision repair (GO:0006289);;	K10843|0|sot:102589513|DNA repair helicase XPB1-like; K10843 DNA excision repair protein ERCC-3 [EC:3.6.4.12] (A)	Basal transcription factors (ko03022);; Nucleotide excision repair (ko03420)	Helicase conserved C-terminal domain;; Type III restriction enzyme, res subunit;; Helicase conserved C-terminal domain;; SNF2 family N-terminal domain	PREDICTED: DNA repair helicase XPB1 isoform X1 [Sesamum indicum]
LOC105162971	up	--	--	--	Protein of unknown function, DUF617	PREDICTED: protein MIZU-KUSSEI 1-like [Sesamum indicum]
LOC105178642	up	Biological Process: metabolic process (GO:0008152);; Molecular Function: transferase activity, transferring hexosyl groups (GO:0016758);;	--	--	UDP-glucoronosyl and UDP-glucosyl transferase	PREDICTED: anthocyanidin 3-O-glucosyltransferase 2-like [Sesamum indicum]
LOC105178312	up	--	K15201|0|sly:101258763|general transcription factor 3C polypeptide 3; K15201 general transcription factor 3C polypeptide 3 (transcription factor C subunit 4) (A)	--	TPR repeat;; Tetratricopeptide repeat;; Tetratricopeptide repeat;; Tetratricopeptide repeat;; Tetratricopeptide repeat;; Tetratricopeptide repeat;; Tetratricopeptide repeat;; Tetratricopeptide repeat;; Tetratricopeptide repeat;; Tetratricopeptide repeat;; Tetratricopeptide repeat;; Tetratricopeptide repeat;; Tetratricopeptide repeat	PREDICTED: general transcription factor 3C polypeptide 3 isoform X1 [Sesamum indicum]
LOC105164929	up	--	--	--	--	PREDICTED: uncharacterized protein LOC105164929 isoform X1 [Sesamum indicum]
LOC105169537	up	Molecular Function: biotin carboxylase activity (GO:0004075);; Molecular Function: methylcrotonoyl-CoA carboxylase activity (GO:0004485);; Cellular Component: mitochondrial matrix (GO:0005759);; Biological Process: leucine catabolic process (GO:0006552);; Molecular Function: zinc ion binding (GO:0008270);; Biological Process: virus induced gene silencing (GO:0009616);; Biological Process: vegetat…	K01969|0|cmo:103495245|methylcrotonoyl-CoA carboxylase beta chain, mitochondrial; K01969 3-methylcrotonyl-CoA carboxylase beta subunit [EC:6.4.1.4] (A)	Valine, leucine and isoleucine degradation (ko00280)	Carboxyl transferase domain;; Malonate decarboxylase gamma subunit (MdcE)	PREDICTED: methylcrotonoyl-CoA carboxylase beta chain, mitochondrial [Sesamum indicum]
LOC105160530	up	--	--	--	LysM domain	PREDICTED: uncharacterized protein LOC105160530 [Sesamum indicum]
LOC105180001	up	--	--	--	Galactose oxidase, central domain;; Galactose oxidase, central domain;; Kelch motif;; Kelch motif;; Kelch motif;; Kelch motif	PREDICTED: RING finger protein B-like isoform X1 [Sesamum indicum]
LOC105174067	up	--	--	--	Protease inhibitor/seed storage/LTP family;; Cys-rich Gliadin N-terminal	PREDICTED: 2S albumin-like [Sesamum indicum]
LOC105169362	up	--	K13348|5.43727e-102|sot:102591541|PXMP2/4 family protein 4-like; K13348 protein Mpv17 (A)	Peroxisome (ko04146)	Mpv17 / PMP22 family	PREDICTED: PXMP2/4 family protein 4-like [Sesamum indicum]
LOC105174580	up	Molecular Function: phosphatidylinositol-4,5-bisphosphate 5-phosphatase activity (GO:0004439);; Cellular Component: endoplasmic reticulum (GO:0005783);; Biological Process: inositol trisphosphate metabolic process (GO:0032957);; Biological Process: inositol phosphate dephosphorylation (GO:0046855);;	--	--	SacI homology domain	PREDICTED: LOW QUALITY PROTEIN: phosphoinositide phosphatase SAC8 [Sesamum indicum]
LOC105159329	up	Biological Process: single-organism cellular process (GO:0044763);;	--	--	TLD	PREDICTED: uncharacterized protein LOC105159329 isoform X1 [Sesamum indicum]
LOC105166009	up	--	--	--	bZIP transcription factor;; Basic region leucine zipper	PREDICTED: transcription factor VIP1-like isoform X1 [Sesamum indicum]
LOC105161173	up	Molecular Function: protein serine/threonine kinase activity (GO:0004674);; Biological Process: phosphorylation (GO:0016310);;	--	--	Protein kinase domain;; Protein tyrosine kinase	PREDICTED: somatic embryogenesis receptor kinase 2-like [Sesamum indicum]
LOC105178079	up	--	K15340|0|vvi:100254013|5' exonuclease Apollo; K15340 DNA cross-link repair 1A protein (A)	--	DNA repair metallo-beta-lactamase;; Beta-lactamase superfamily domain	PREDICTED: 5&apos; exonuclease Apollo [Sesamum indicum]
LOC105159163	up	Biological Process: response to water deprivation (GO:0009414);; Biological Process: response to salt stress (GO:0009651);; Biological Process: abscisic acid-activated signaling pathway (GO:0009738);;	K14432|2.7936e-142|sly:544204|AREB, LeAREB; AREB-like protein; K14432 ABA responsive element binding factor (A)	Plant hormone signal transduction (ko04075)	bZIP transcription factor;; Basic region leucine zipper	PREDICTED: ABSCISIC ACID-INSENSITIVE 5-like protein 5 [Sesamum indicum]
LOC105175472	up	Molecular Function: nucleotide binding (GO:0000166);; Molecular Function: protein kinase activity (GO:0004672);; Biological Process: phosphorylation (GO:0016310);; Biological Process: primary metabolic process (GO:0044238);; Biological Process: cellular macromolecule metabolic process (GO:0044260);;	--	--	Protein tyrosine kinase;; Protein kinase domain;; S-locus glycoprotein family;; D-mannose binding lectin;; PAN-like domain;; Domain of unknown function (DUF3403)	PREDICTED: uncharacterized protein LOC105175472 [Sesamum indicum]
LOC105175549	up	--	K14409|0|sly:101254445|protein SMG7L (A)	mRNA surveillance pathway (ko03015)	Est1 DNA/RNA binding domain;; Telomerase activating protein Est1	PREDICTED: protein SMG7L [Sesamum indicum]
LOC105169277	up	Molecular Function: hydrolase activity (GO:0016787);;	K08596|1.47506e-130|cit:102624819|probable ubiquitin-like-specific protease 2B-like; K08596 sentrin-specific protease 7 [EC:3.4.22.68] (A)	--	Ulp1 protease family, C-terminal catalytic domain	PREDICTED: probable ubiquitin-like-specific protease 2A [Sesamum indicum]
LOC105173560	up	--	K01887|0|sot:102578336|arginine--tRNA ligase, cytoplasmic-like; K01887 arginyl-tRNA synthetase [EC:6.1.1.19] (A)	Aminoacyl-tRNA biosynthesis (ko00970)	tRNA synthetases class I (R);; DALR anticodon binding domain;; Arginyl tRNA synthetase N terminal domain	PREDICTED: arginine--tRNA ligase, cytoplasmic-like isoform X1 [Sesamum indicum]
LOC105157959	up	--	--	--	Mitochondrial-associated sphingomyelin phosphodiesterase	PREDICTED: uncharacterized protein LOC105157959 [Sesamum indicum]
LOC105173277	up	--	--	--	--	PREDICTED: uncharacterized protein LOC105173277 [Sesamum indicum]
LOC105163929	up	Biological Process: regulation of transcription, DNA-templated (GO:0006355);; Biological Process: developmental process (GO:0032502);; Biological Process: regulation of gene expression, epigenetic (GO:0040029);; Biological Process: single-organism process (GO:0044699);;	--	--	Protein of unknown function (DUF1762)	PREDICTED: RNA-directed DNA methylation 4 [Sesamum indicum]
LOC105172582	up	--	K14432|4.94511e-69|vvi:100250466|ABSCISIC ACID-INSENSITIVE 5-like protein 5; K14432 ABA responsive element binding factor (A)	Plant hormone signal transduction (ko04075)	bZIP transcription factor;; Basic region leucine zipper	PREDICTED: G-box-binding factor 4-like [Sesamum indicum]
LOC105156670	up	Biological Process: regulation of cellular process (GO:0050794);;	K14491|0|vvi:100246057|RRB5; two-component response regulator ARR11; K14491 two-component response regulator ARR-B family (A)	Plant hormone signal transduction (ko04075)	Response regulator receiver domain;; Myb-like DNA-binding domain	PREDICTED: two-component response regulator ARR11-like [Sesamum indicum]
LOC105167814	up	Molecular Function: DNA binding (GO:0003677);;	K09338|0|csv:101205899|homeobox-leucine zipper protein HDG11-like; K09338 homeobox-leucine zipper protein (A)	--	START domain;; Homeobox domain;; Homeobox KN domain	PREDICTED: homeobox-leucine zipper protein ROC8-like isoform X2 [Sesamum indicum]
LOC105169871	up	--	--	--	PPR repeat family	PREDICTED: pentatricopeptide repeat-containing protein At1g62350-like [Sesamum indicum]
LOC105163296	up	Molecular Function: biotin carboxylase activity (GO:0004075);; Molecular Function: methylcrotonoyl-CoA carboxylase activity (GO:0004485);; Molecular Function: ATP binding (GO:0005524);; Cellular Component: mitochondrion (GO:0005739);; Biological Process: leucine catabolic process (GO:0006552);; Biological Process: response to sucrose (GO:0009744);; Biological Process: response to fructose (GO:000…	K01968|0|vvi:100853875|methylcrotonoyl-CoA carboxylase subunit alpha, mitochondrial; K01968 3-methylcrotonyl-CoA carboxylase alpha subunit [EC:6.4.1.4] (A)	Valine, leucine and isoleucine degradation (ko00280)	Carbamoyl-phosphate synthase L chain, ATP binding domain;; Carbamoyl-phosphate synthase L chain, N-terminal domain;; Biotin carboxylase C-terminal domain;; Biotin-requiring enzyme;; ATP-grasp domain;; D-ala D-ala ligase C-terminus;; Biotin-lipoyl like	PREDICTED: methylcrotonoyl-CoA carboxylase subunit alpha, mitochondrial isoform X1 [Sesamum indicum]
LOC105167118	up	Biological Process: polar nucleus fusion (GO:0010197);;	--	--	D123	PREDICTED: cell division cycle protein 123 homolog [Sesamum indicum]
LOC105158301	up	--	K17499|0|sly:101256659|probable protein phosphatase 2C 60; K17499 protein phosphatase 1G [EC:3.1.3.16] (A)	--	Protein phosphatase 2C;; Protein phosphatase 2C;; Stage II sporulation protein E (SpoIIE)	PREDICTED: probable protein phosphatase 2C 60 isoform X1 [Sesamum indicum]
LOC105177692	up	Molecular Function: hydrolase activity (GO:0016787);;	--	--	Alpha/beta hydrolase family;; Alpha/beta hydrolase family;; alpha/beta hydrolase fold	hypothetical protein MIMGU_mgv1a012023mg [Erythranthe guttata]
LOC110011218	up	Molecular Function: ion binding (GO:0043167);;	--	--	Transcription factor regulating root and shoot growth via Pin3	PREDICTED: protein Brevis radix-like 1 [Sesamum indicum]
LOC105169991	up	Molecular Function: cytochrome-c oxidase activity (GO:0004129);; Cellular Component: mitochondrial respiratory chain (GO:0005746);; Molecular Function: electron carrier activity (GO:0009055);;	--	--	Cytochrome c oxidase subunit VIIa	PREDICTED: uncharacterized protein LOC105169991 [Sesamum indicum]
LOC105160153	up	--	K14001|1.36827e-158|vvi:100266149|hsp70 nucleotide exchange factor FES1; K14001 nucleotide exchange factor SIL1 (A)	Protein processing in endoplasmic reticulum (ko04141)	Nucleotide exchange factor Fes1;; V-ATPase subunit H	PREDICTED: hsp70 nucleotide exchange factor FES1 [Sesamum indicum]
LOC105176242	up	Molecular Function: nucleic acid binding (GO:0003676);; Cellular Component: intracellular (GO:0005622);; Molecular Function: zinc ion binding (GO:0008270);;	--	--	--	PREDICTED: zinc finger protein 511 [Sesamum indicum]
LOC105173854	up	Biological Process: mitotic G2 phase (GO:0000085);; Biological Process: mRNA splicing, via spliceosome (GO:0000398);; Molecular Function: nucleic acid binding (GO:0003676);; Molecular Function: RNA helicase activity (GO:0003724);; Molecular Function: ATP binding (GO:0005524);; Cellular Component: cytosol (GO:0005829);; Biological Process: cell adhesion (GO:0007155);; Molecular Function: ATP-depen…	K12598|0|vvi:100246661|superkiller viralicidic activity 2-like 2; K12598 ATP-dependent RNA helicase DOB1 [EC:3.6.4.13] (A)	RNA degradation (ko03018)	rRNA-processing arch domain;; DSHCT (NUC185) domain;; DEAD/DEAH box helicase;; Helicase conserved C-terminal domain	PREDICTED: superkiller viralicidic activity 2-like 2 isoform X1 [Sesamum indicum]
LOC105168925	up	Molecular Function: DNA binding (GO:0003677);; Molecular Function: zinc ion binding (GO:0008270);;	--	--	A20-like zinc finger;; AN1-like Zinc finger	PREDICTED: zinc finger A20 and AN1 domain-containing stress-associated protein 8-like isoform X1 [Sesamum indicum]
LOC105158296	up	--	K04706|0|sly:101255315|uncharacterized LOC101255315; K04706 E3 SUMO-protein ligase PIAS1 [EC:6.3.2.-] (A)	Ubiquitin mediated proteolysis (ko04120)	MIZ/SP-RING zinc finger;; Zinc-finger of the MIZ type in Nse subunit	PREDICTED: E3 SUMO-protein ligase pli1 isoform X1 [Sesamum indicum]
LOC105167304	up	--	--	--	--	PREDICTED: transcription factor bHLH144-like [Sesamum indicum]
LOC105168794	up	Molecular Function: binding (GO:0005488);; Biological Process: transcription, DNA-templated (GO:0006351);;	K09422|1.59632e-120|sot:102601468|myb-related protein 306-like; K09422 myb proto-oncogene protein, plant (A)	--	Myb-like DNA-binding domain;; Myb-like DNA-binding domain	PREDICTED: myb-related protein 306-like [Sesamum indicum]
LOC105163723	up	Molecular Function: N-acetyltransferase activity (GO:0008080);; Biological Process: metabolic process (GO:0008152);;	--	--	Acetyltransferase (GNAT) family;; FR47-like protein;; Acetyltransferase (GNAT) domain	PREDICTED: uncharacterized protein LOC105163723 [Sesamum indicum]
LOC105171047	up	--	--	--	Alpha/beta hydrolase family;; Alpha/beta hydrolase family;; alpha/beta hydrolase fold	PREDICTED: uncharacterized protein LOC105171047 [Sesamum indicum]
LOC105159130	up	Molecular Function: monooxygenase activity (GO:0004497);; Molecular Function: oxidoreductase activity, acting on paired donors, with incorporation or reduction of molecular oxygen (GO:0016705);; Molecular Function: metal ion binding (GO:0046872);;	--	--	Cytochrome P450	PREDICTED: cytochrome P450 81E8-like [Sesamum indicum]
LOC105172372	up	Molecular Function: serine-type endopeptidase activity (GO:0004252);; Biological Process: proteolysis (GO:0006508);; Molecular Function: 2-alkenal reductase [NAD(P)] activity (GO:0032440);; Biological Process: oxidation-reduction process (GO:0055114);;	--	--	Trypsin-like peptidase domain;; Trypsin;; PDZ domain	PREDICTED: putative protease Do-like 14 isoform X1 [Sesamum indicum]
LOC105163032	up	Molecular Function: heme binding (GO:0020037);; Cellular Component: intracellular membrane-bounded organelle (GO:0043231);; Cellular Component: cytoplasmic part (GO:0044444);;	--	--	Ethylbenzene dehydrogenase	PREDICTED: uncharacterized protein LOC105163032 [Sesamum indicum]
LOC105159123	up	--	--	--	--	PREDICTED: keratin-associated protein 6-2 [Sesamum indicum]
LOC105175227	up	Molecular Function: acetyl-CoA C-acetyltransferase activity (GO:0003985);; Biological Process: sterol biosynthetic process (GO:0016126);; Biological Process: pentacyclic triterpenoid biosynthetic process (GO:0019745);;	K00626|0|pop:POPTR_0006s00630g|POPTRDRAFT_652350; truncated acetyl Co-A acetyltransferase-like family protein; K00626 acetyl-CoA C-acetyltransferase [EC:2.3.1.9] (A)	Fatty acid degradation (ko00071);; Synthesis and degradation of ketone bodies (ko00072);; Valine, leucine and isoleucine degradation (ko00280);; Lysine degradation (ko00310);; Tryptophan metabolism (ko00380);; Pyruvate metabolism (ko00620);; Glyoxylate and dicarboxylate metabolism (ko00630);; Propanoate metabolism (ko00640);; Butanoate metabolism (ko00650);; Terpenoid backbone biosynthesis (ko009…	Thiolase, N-terminal domain;; Thiolase, C-terminal domain	PREDICTED: acetyl-CoA acetyltransferase, cytosolic 1 isoform X1 [Sesamum indicum]
LOC105164930	up	--	--	--	Plant calmodulin-binding domain	PREDICTED: ABC transporter F family member 4 [Sesamum indicum]
LOC105174773	up	Biological Process: cellular process (GO:0009987);; Biological Process: single-organism process (GO:0044699);; Biological Process: regulation of biological process (GO:0050789);;	K12125|2.47006e-149|sot:102601288|protein EARLY FLOWERING 3-like; K12125 protein EARLY FLOWERING 3 (A)	Circadian rhythm - plant (ko04712)	--	PREDICTED: protein EARLY FLOWERING 3-like [Sesamum indicum]
LOC105176291	up	Molecular Function: oxidoreductase activity (GO:0016491);; Biological Process: oxidation-reduction process (GO:0055114);;	K10251|0|sly:101255347|very-long-chain 3-oxoacyl-CoA reductase 1; K10251 17beta-estradiol 17-dehydrogenase / very-long-chain 3-oxoacyl-CoA reductase [EC:1.1.1.62 1.1.1.330] (A)	Fatty acid elongation (ko00062);; Biosynthesis of unsaturated fatty acids (ko01040);; Fatty acid metabolism (ko01212)	short chain dehydrogenase;; Enoyl-(Acyl carrier protein) reductase;; KR domain	PREDICTED: very-long-chain 3-oxoacyl-CoA reductase 1-like [Sesamum indicum]
LOC105172014	up	Molecular Function: electron-transferring-flavoprotein dehydrogenase activity (GO:0004174);; Cellular Component: mitochondrial envelope (GO:0005740);; Biological Process: leucine catabolic process (GO:0006552);; Molecular Function: electron carrier activity (GO:0009055);; Biological Process: thiamine biosynthetic process (GO:0009228);; Biological Process: methylglyoxal catabolic process to D-lact…	K00311|0|vvi:100244062|electron transfer flavoprotein-ubiquinone oxidoreductase, mitochondrial; K00311 electron-transferring-flavoprotein dehydrogenase [EC:1.5.5.1] (A)	--	Electron transfer flavoprotein-ubiquinone oxidoreductase;; NAD(P)-binding Rossmann-like domain;; FAD dependent oxidoreductase;; FAD binding domain;; Thi4 family;; FAD-NAD(P)-binding	PREDICTED: electron transfer flavoprotein-ubiquinone oxidoreductase, mitochondrial [Sesamum indicum]
LOC105176946	up	--	--	--	--	PREDICTED: uncharacterized protein LOC105176946 isoform X1 [Sesamum indicum]
LOC105173473	up	Molecular Function: DNA binding (GO:0003677);; Molecular Function: zinc ion binding (GO:0008270);;	--	--	A20-like zinc finger;; AN1-like Zinc finger	PREDICTED: zinc finger A20 and AN1 domain-containing stress-associated protein 8-like isoform X1 [Sesamum indicum]
LOC105163548	up	Molecular Function: transferase activity, transferring hexosyl groups (GO:0016758);;	--	--	UDP-glucoronosyl and UDP-glucosyl transferase;; Glycosyltransferase family 28 C-terminal domain	PREDICTED: UDP-glycosyltransferase 92A1-like [Sesamum indicum]
LOC105170812	up	--	--	--	--	PREDICTED: uncharacterized protein LOC105170812 [Sesamum indicum]
LOC105156044	up	--	--	--	--	PREDICTED: uncharacterized protein LOC105156044 [Sesamum indicum]
LOC105173377	up	Molecular Function: zinc ion binding (GO:0008270);;	K10666|3.33565e-95|sot:102598553|uncharacterized LOC102598553; K10666 E3 ubiquitin-protein ligase RNF5 [EC:6.3.2.19] (A)	Protein processing in endoplasmic reticulum (ko04141)	Zinc finger, C3HC4 type (RING finger);; Zinc finger, C3HC4 type (RING finger);; zinc-RING finger domain;; Ring finger domain;; Zinc finger, C3HC4 type (RING finger)	PREDICTED: uncharacterized protein LOC105173377 [Sesamum indicum]
LOC105170330	up	Molecular Function: RNA ligase (ATP) activity (GO:0003972);; Molecular Function: 2',3'-cyclic-nucleotide 3'-phosphodiesterase activity (GO:0004113);; Molecular Function: ATP binding (GO:0005524);; Biological Process: tRNA splicing, via endonucleolytic cleavage and ligation (GO:0006388);; Molecular Function: polynucleotide 5'-hydroxyl-kinase activity (GO:0051731);;	--	--	Fungal tRNA ligase phosphodiesterase domain	PREDICTED: uncharacterized protein LOC105170330 [Sesamum indicum]
LOC105168237	up	Molecular Function: catalytic activity (GO:0003824);; Biological Process: trehalose biosynthetic process (GO:0005992);;	K16055|0|sot:102585196|probable alpha,alpha-trehalose-phosphate synthase [UDP-forming] 9-like; K16055 trehalose 6-phosphate synthase/phosphatase [EC:2.4.1.15 3.1.3.12] (A)	Starch and sucrose metabolism (ko00500)	Glycosyltransferase family 20;; Trehalose-phosphatase;; haloacid dehalogenase-like hydrolase	PREDICTED: probable alpha,alpha-trehalose-phosphate synthase [UDP-forming] 10 [Sesamum indicum]
LOC105173385	up	Biological Process: lipid transport (GO:0006869);; Molecular Function: lipid binding (GO:0008289);;	--	--	Probable lipid transfer;; Protease inhibitor/seed storage/LTP family	PREDICTED: protein YLS3-like [Sesamum indicum]
LOC105175489	up	Molecular Function: zinc ion binding (GO:0008270);;	--	--	Zinc finger, C3HC4 type (RING finger);; Ring finger domain;; Zinc finger, C3HC4 type (RING finger);; Zinc finger, C3HC4 type (RING finger)	PREDICTED: peroxisome biogenesis factor 10-like [Sesamum indicum]
LOC105170387	up	--	--	--	--	PREDICTED: uncharacterized protein LOC105170387 isoform X1 [Sesamum indicum]
LOC105163598	up	--	--	--	--	PREDICTED: myb-like protein X [Sesamum indicum]
LOC105168403	up	Molecular Function: catalytic activity (GO:0003824);; Biological Process: metabolic process (GO:0008152);; Cellular Component: membrane (GO:0016020);;	--	--	Exostosin family	PREDICTED: probable arabinosyltransferase ARAD1 [Sesamum indicum]
LOC105166213	up	Molecular Function: iron ion binding (GO:0005506);; Cellular Component: endoplasmic reticulum (GO:0005783);; Molecular Function: electron carrier activity (GO:0009055);; Biological Process: gibberellin biosynthetic process (GO:0009686);; Cellular Component: chloroplast outer membrane (GO:0009707);; Biological Process: gibberellic acid mediated signaling pathway (GO:0009740);; Biological Process: …	K04122|0|sly:101267112|ent-kaurene oxidase, chloroplastic; K04122 ent-kaurene oxidase [EC:1.14.13.78] (A)	Diterpenoid biosynthesis (ko00904)	Cytochrome P450	PREDICTED: ent-kaurene oxidase, chloroplastic-like [Sesamum indicum]
LOC105166133	up	Biological Process: carbohydrate transport (GO:0008643);; Cellular Component: integral component of membrane (GO:0016021);; Molecular Function: substrate-specific transmembrane transporter activity (GO:0022891);; Molecular Function: 2-alkenal reductase [NAD(P)] activity (GO:0032440);; Biological Process: transmembrane transport (GO:0055085);; Biological Process: oxidation-reduction process (GO:00…	K08145|0|sot:102593088|sugar transporter ERD6-like 4-like; K08145 MFS transporter, SP family, solute carrier family 2 (facilitated glucose transporter), member 8 (A)	--	Sugar (and other) transporter;; Major Facilitator Superfamily	PREDICTED: sugar transporter ERD6-like 6 [Sesamum indicum]
LOC105177600	up	Biological Process: transcription, DNA-templated (GO:0006351);;	K09284|1.43129e-175|vvi:100268051|AP2; transcription factor APETALA2; K09284 AP2-like factor, euAP2 lineage (A)	--	AP2 domain	PREDICTED: floral homeotic protein APETALA 2-like isoform X1 [Sesamum indicum]
LOC105174794	up	Molecular Function: shikimate kinase activity (GO:0004765);; Molecular Function: ATP binding (GO:0005524);; Biological Process: carbohydrate metabolic process (GO:0005975);; Biological Process: phosphorylation (GO:0016310);;	K00851|4.76421e-70|vvi:100264923|probable gluconokinase; K00851 gluconokinase [EC:2.7.1.12] (A)	Pentose phosphate pathway (ko00030);; Carbon metabolism (ko01200)	Shikimate kinase;; AAA domain;; AAA domain	PREDICTED: probable gluconokinase isoform X1 [Sesamum indicum]
LOC105170294	up	Molecular Function: sequence-specific DNA binding transcription factor activity (GO:0003700);; Cellular Component: nucleus (GO:0005634);; Biological Process: regulation of transcription, DNA-templated (GO:0006355);; Biological Process: cell adhesion (GO:0007155);; Molecular Function: lipid binding (GO:0008289);; Biological Process: determination of bilateral symmetry (GO:0009855);; Biological Pro…	K09338|0|vvi:100243208|homeobox-leucine zipper protein REVOLUTA; K09338 homeobox-leucine zipper protein (A)	--	MEKHLA domain;; START domain;; Homeobox domain	PREDICTED: homeobox-leucine zipper protein REVOLUTA-like [Sesamum indicum]
LOC105164161	up	Molecular Function: sequence-specific DNA binding transcription factor activity (GO:0003700);; Cellular Component: nucleus (GO:0005634);; Biological Process: regulation of transcription, DNA-templated (GO:0006355);; Molecular Function: sequence-specific DNA binding (GO:0043565);;	--	--	KNOX2 domain;; KNOX1 domain;; Homeobox KN domain;; ELK domain;; Homeobox domain	PREDICTED: homeobox protein HD1-like [Sesamum indicum]
LOC105161543	up	Molecular Function: zinc ion binding (GO:0008270);; Biological Process: chlorophyll catabolic process (GO:0015996);;	--	--	Zinc finger, C3HC4 type (RING finger);; Ring finger domain;; zinc-RING finger domain;; Zinc finger, C3HC4 type (RING finger);; Prokaryotic RING finger family 4;; Zinc finger, C3HC4 type (RING finger)	PREDICTED: uncharacterized protein LOC105161543 isoform X1 [Sesamum indicum]
LOC105176699	up	Molecular Function: acid phosphatase activity (GO:0003993);; Molecular Function: protein serine/threonine phosphatase activity (GO:0004722);; Cellular Component: extracellular region (GO:0005576);; Biological Process: proline transport (GO:0015824);;	--	--	Iron/zinc purple acid phosphatase-like protein C;; Calcineurin-like phosphoesterase	PREDICTED: purple acid phosphatase 18-like [Sesamum indicum]
LOC105177108	up	Cellular Component: mitochondrial respiratory chain (GO:0005746);; Cellular Component: integral component of membrane (GO:0016021);;	--	--	--	PREDICTED: cytochrome c oxidase subunit 5C isoform X1 [Sesamum indicum]
LOC105173173	up	Cellular Component: mitochondrion (GO:0005739);;	--	--	--	PREDICTED: uncharacterized protein LOC105173173 [Sesamum indicum]
LOC105177733	up	Molecular Function: zinc ion binding (GO:0008270);;	K10666|3.88636e-68|sly:101256837|E3 ubiquitin-protein ligase RNF185-like; K10666 E3 ubiquitin-protein ligase RNF5 [EC:6.3.2.19] (A)	Protein processing in endoplasmic reticulum (ko04141)	Zinc finger, C3HC4 type (RING finger);; Zinc finger, C3HC4 type (RING finger);; Zinc finger, C3HC4 type (RING finger);; zinc-RING finger domain;; Ring finger domain	PREDICTED: E3 ubiquitin-protein ligase RNF5-like [Sesamum indicum]
LOC105169383	up	Biological Process: single-organism process (GO:0044699);;	--	--	--	PREDICTED: myosin-2 heavy chain [Sesamum indicum]
LOC105167817	up	Molecular Function: transferase activity, transferring phosphorus-containing groups (GO:0016772);;	K08869|0|sly:101259529|uncharacterized aarF domain-containing protein kinase 1; K08869 aarF domain-containing kinase (A)	--	ABC1 family	PREDICTED: uncharacterized aarF domain-containing protein kinase 1 [Sesamum indicum]
LOC105156430	up	--	K15168|1.03546e-73|cit:102624904|mediator of RNA polymerase II transcription subunit 25-like; K15168 mediator of RNA polymerase II transcription subunit 25 (A)	--	--	PREDICTED: mediator of RNA polymerase II transcription subunit 25-like [Sesamum indicum]
LOC105166828	up	--	K09419|7.55528e-172|tcc:TCM_025482|Heat shock factor protein HSF8, putative; K09419 heat shock transcription factor, other eukaryote (A)	--	HSF-type DNA-binding	PREDICTED: heat stress transcription factor A-1-like [Sesamum indicum]
LOC105160452	up	Biological Process: drug transmembrane transport (GO:0006855);; Molecular Function: drug transmembrane transporter activity (GO:0015238);; Molecular Function: antiporter activity (GO:0015297);; Cellular Component: membrane (GO:0016020);;	K03327|0|sot:102600655|protein TRANSPARENT TESTA 12-like; K03327 multidrug resistance protein, MATE family (A)	--	MatE	PREDICTED: protein TRANSPARENT TESTA 12-like [Sesamum indicum]
LOC105165537	up	Molecular Function: DNA binding (GO:0003677);; Molecular Function: chromatin binding (GO:0003682);; Molecular Function: zinc ion binding (GO:0008270);;	--	--	Myb-like DNA-binding domain;; Myb-like DNA-binding domain	PREDICTED: telomeric repeat-binding factor 1-like [Sesamum indicum]
LOC105174342	up	Molecular Function: ligase activity (GO:0016874);;	K10590|0|sot:102581024|E3 ubiquitin-protein ligase UPL4-like; K10590 E3 ubiquitin-protein ligase TRIP12 [EC:6.3.2.19] (A)	Ubiquitin mediated proteolysis (ko04120)	HECT-domain (ubiquitin-transferase);; Armadillo/beta-catenin-like repeat	PREDICTED: E3 ubiquitin-protein ligase UPL4 isoform X1 [Sesamum indicum]
LOC105175703	up	Molecular Function: organic cyclic compound binding (GO:0097159);; Molecular Function: heterocyclic compound binding (GO:1901363);;	K15191|1.63954e-141|sot:102582212|la-related protein 7-like (A)	--	La domain;; RNA recognition motif. (a.k.a. RRM, RBD, or RNP domain);; RNA recognition motif (a.k.a. RRM, RBD, or RNP domain);; RNA recognition motif. (a.k.a. RRM, RBD, or RNP domain)	PREDICTED: la-related protein 6A [Sesamum indicum]
LOC105176299	up	--	--	--	Alpha/beta hydrolase family;; Alpha/beta hydrolase family;; Prolyl oligopeptidase family;; alpha/beta hydrolase fold;; Serine hydrolase (FSH1);; Dienelactone hydrolase family	PREDICTED: alpha/beta hydrolase domain-containing protein 17B-like [Sesamum indicum]
LOC105161822	up	--	--	--	Domain of unknown function (DUF3444);; DnaJ domain	PREDICTED: LOW QUALITY PROTEIN: E3 ubiquitin-protein ligase BRE1A [Sesamum indicum]
LOC105166345	up	Cellular Component: integral component of membrane (GO:0016021);;	K17086|0|vvi:100241540|transmembrane 9 superfamily member 10; K17086 transmembrane 9 superfamily member 2/4 (A)	--	Endomembrane protein 70	PREDICTED: transmembrane 9 superfamily member 8 [Sesamum indicum]
LOC105166084	up	Molecular Function: beta-galactosidase activity (GO:0004565);; Biological Process: carbohydrate metabolic process (GO:0005975);; Biological Process: acetyl-CoA metabolic process (GO:0006084);; Biological Process: polyamine catabolic process (GO:0006598);; Biological Process: plant-type cell wall organization (GO:0009664);; Biological Process: phenylpropanoid metabolic process (GO:0009698);; Biolo…	--	--	Glycosyl hydrolases family 35;; Galactose binding lectin domain;; Beta-galactosidase jelly roll domain;; Beta-galactosidase;; Glycosyl hydrolases family 2, sugar binding domain	PREDICTED: beta-galactosidase 3-like [Sesamum indicum]
LOC105176679	up	Biological Process: phosphate-containing compound metabolic process (GO:0006796);; Molecular Function: kinase activity (GO:0016301);; Biological Process: organophosphate metabolic process (GO:0019637);; Biological Process: single-organism metabolic process (GO:0044710);; Biological Process: carbohydrate derivative metabolic process (GO:1901135);;	--	--	Tetraacyldisaccharide-1-P 4'-kinase	PREDICTED: probable tetraacyldisaccharide 4&apos;-kinase, mitochondrial isoform X1 [Sesamum indicum]
LOC105175783	up	Molecular Function: nucleic acid binding (GO:0003676);; Molecular Function: endonuclease activity (GO:0004519);; Biological Process: mRNA polyadenylation (GO:0006378);; Molecular Function: metal ion binding (GO:0046872);;	K14404|0|tcc:TCM_006095|Cleavage and polyadenylation specificity factor 30; K14404 cleavage and polyadenylation specificity factor subunit 4 (A)	mRNA surveillance pathway (ko03015)	YT521-B-like domain	PREDICTED: 30-kDa cleavage and polyadenylation specificity factor 30-like [Sesamum indicum]
LOC105177447	up	Biological Process: transmembrane transport (GO:0055085);;	--	--	OPT oligopeptide transporter protein	PREDICTED: probable metal-nicotianamine transporter YSL6 isoform X1 [Sesamum indicum]
LOC105177769	up	--	--	--	--	PREDICTED: uncharacterized protein LOC105177769 isoform X1 [Sesamum indicum]
LOC105169483	up	--	--	--	WD domain, G-beta repeat;; Leucine Rich repeats (2 copies);; Leucine rich repeat	PREDICTED: uncharacterized protein LOC105169483 [Sesamum indicum]
LOC105176910	up	Molecular Function: nucleotide binding (GO:0000166);; Cellular Component: cytosol (GO:0005829);; Molecular Function: dTDP-glucose 4,6-dehydratase activity (GO:0008460);; Molecular Function: dTDP-4-dehydrorhamnose reductase activity (GO:0008831);; Cellular Component: plasmodesma (GO:0009506);; Biological Process: response to sucrose (GO:0009744);; Biological Process: response to UV-B (GO:0010224);…	K12450|0|vvi:100260586|trifunctional UDP-glucose 4,6-dehydratase/UDP-4-keto-6-deoxy-D-glucose 3,5-epimerase/UDP-4-keto-L-rhamnose-reductase RHM1; K12450 UDP-glucose 4,6-dehydratase [EC:4.2.1.76] (A)	Amino sugar and nucleotide sugar metabolism (ko00520)	NAD dependent epimerase/dehydratase family;; RmlD substrate binding domain;; Male sterility protein;; 3-beta hydroxysteroid dehydrogenase/isomerase family;; Polysaccharide biosynthesis protein;; short chain dehydrogenase;; NADH(P)-binding	PREDICTED: trifunctional UDP-glucose 4,6-dehydratase/UDP-4-keto-6-deoxy-D-glucose 3,5-epimerase/UDP-4-keto-L-rhamnose-reductase RHM1-like [Sesamum indicum]
LOC105168946	up	--	--	--	Stress-induced protein Di19, C-terminal;; Drought induced 19 protein (Di19), zinc-binding	PREDICTED: protein DEHYDRATION-INDUCED 19 homolog 3-like isoform X1 [Sesamum indicum]
LOC105177259	up	--	--	--	--	PREDICTED: uncharacterized protein LOC105177259 [Sesamum indicum]
LOC105168815	up	--	--	--	Armadillo/beta-catenin-like repeat;; U-box domain;; Kinesin-associated protein (KAP)	PREDICTED: U-box domain-containing protein 38-like [Sesamum indicum]
LOC105176385	up	--	--	--	SGT1 protein	hypothetical protein MIMGU_mgv1a002759mg [Erythranthe guttata]
LOC105161841	up	--	--	--	Tetraspanin family	PREDICTED: tetraspanin-2 [Sesamum indicum]
LOC105171437	up	Molecular Function: sequence-specific DNA binding transcription factor activity (GO:0003700);; Cellular Component: cytosol (GO:0005829);; Cellular Component: plasma membrane (GO:0005886);; Molecular Function: phosphoric diester hydrolase activity (GO:0008081);; Cellular Component: plastid (GO:0009536);; Biological Process: response to fungus (GO:0009620);; Biological Process: response to salt str…	--	--	Tub family;; F-box domain	PREDICTED: tubby-like F-box protein 6 [Sesamum indicum]
LOC105157937	up	--	K17943|0|vvi:100254662|pumilio domain-containing protein PPD1-like; K17943 pumilio RNA-binding family (A)	--	Pumilio-family RNA binding repeat;; Nucleic acid binding protein NABP	PREDICTED: pumilio homolog 5 isoform X1 [Sesamum indicum]
LOC105177098	up	--	--	--	--	PREDICTED: uncharacterized protein LOC105177098 [Sesamum indicum]
LOC105173197	up	Molecular Function: zinc ion binding (GO:0008270);;	--	--	Ring finger domain;; RING-H2 zinc finger;; Zinc finger, C3HC4 type (RING finger);; Zinc finger, C3HC4 type (RING finger);; Zinc finger, C3HC4 type (RING finger);; zinc-RING finger domain;; Anaphase-promoting complex subunit 11 RING-H2 finger	PREDICTED: RING-H2 finger protein ATL5-like [Sesamum indicum]
LOC105177548	up	Molecular Function: DNA binding (GO:0003677);; Molecular Function: sequence-specific DNA binding transcription factor activity (GO:0003700);; Cellular Component: nucleus (GO:0005634);; Biological Process: regulation of transcription, DNA-templated (GO:0006355);; Molecular Function: protein dimerization activity (GO:0046983);; Biological Process: ovule development (GO:0048481);;	K09264|1.32726e-89|vvi:100232953|VFUL-L, FUL; FUL-like protein; K09264 MADS-box transcription factor, plant (A)	--	K-box region;; SRF-type transcription factor (DNA-binding and dimerisation domain)	PREDICTED: truncated transcription factor CAULIFLOWER A [Sesamum indicum]
LOC105166272	up	Molecular Function: zinc ion binding (GO:0008270);; Biological Process: hormone-mediated signaling pathway (GO:0009755);; Biological Process: photoperiodism, flowering (GO:0048573);;	--	--	Zinc finger, C3HC4 type (RING finger)	PREDICTED: probable BOI-related E3 ubiquitin-protein ligase 3 [Sesamum indicum]
LOC105156037	up	--	--	--	HIT zinc finger;; SHQ1 protein	PREDICTED: zinc finger HIT domain-containing protein 2 [Sesamum indicum]
LOC105167456	up	--	--	--	--	PREDICTED: uncharacterized protein LOC105167456 isoform X1 [Sesamum indicum]
LOC105179388	up	Molecular Function: ATP binding (GO:0005524);; Cellular Component: cell wall (GO:0005618);; Cellular Component: nuclear envelope (GO:0005635);; Cellular Component: nucleolus (GO:0005730);; Cellular Component: spindle (GO:0005819);; Cellular Component: plasma membrane (GO:0005886);; Cellular Component: phragmoplast (GO:0009524);; Biological Process: pollen germination (GO:0009846);; Biological Pro…	K13525|0|vvi:100258668|cell division cycle protein 48 homolog; K13525 transitional endoplasmic reticulum ATPase (A)	Protein processing in endoplasmic reticulum (ko04141)	ATPase family associated with various cellular activities (AAA);; Cell division protein 48 (CDC48), N-terminal domain;; AAA ATPase domain;; AAA domain;; Holliday junction DNA helicase ruvB N-terminus;; AAA domain;; AAA domain (Cdc48 subfamily);; AAA domain;; Cell division protein 48 (CDC48), domain 2;; AAA domain (dynein-related subfamily);; AAA domain;; Zeta toxin;; AAA domain;; TIP49 C-terminus…	PREDICTED: cell division cycle protein 48 homolog [Sesamum indicum]
LOC105159514	up	Molecular Function: adenyl-nucleotide exchange factor activity (GO:0000774);; Molecular Function: ribulose-phosphate 3-epimerase activity (GO:0004750);; Molecular Function: copper ion binding (GO:0005507);; Cellular Component: mitochondrial matrix (GO:0005759);; Biological Process: protein folding (GO:0006457);; Cellular Component: chloroplast stroma (GO:0009570);; Biological Process: embryo deve…	--	--	GrpE	PREDICTED: grpE protein homolog, mitochondrial [Sesamum indicum]
LOC105168919	up	--	K10532|0|fve:101308689|heparan-alpha-glucosaminide N-acetyltransferase-like; K10532 heparan-alpha-glucosaminide N-acetyltransferase [EC:2.3.1.78] (A)	Glycosaminoglycan degradation (ko00531)	--	PREDICTED: heparan-alpha-glucosaminide N-acetyltransferase isoform X1 [Sesamum indicum]
LOC105166166	up	Molecular Function: hydrolase activity (GO:0016787);;	K17508|0|sly:101244356|probable protein phosphatase 2C 55; K17508 protein phosphatase 2C homolog 7 [EC:3.1.3.16] (A)	--	Stage II sporulation protein E (SpoIIE);; Protein phosphatase 2C;; Protein phosphatase 2C	PREDICTED: probable protein phosphatase 2C 55 isoform X1 [Sesamum indicum]
LOC105180075	up	Molecular Function: kinase activity (GO:0016301);; Biological Process: phosphorylation (GO:0016310);; Molecular Function: phosphotransferase activity, alcohol group as acceptor (GO:0016773);;	--	--	Phosphatidylinositol 3- and 4-kinase	PREDICTED: phosphatidylinositol 4-kinase gamma 5-like [Sesamum indicum]
LOC105161915	up	--	--	--	DENN (AEX-3) domain;; Stabilization of polarity axis	PREDICTED: uncharacterized protein LOC105161915 [Sesamum indicum]
LOC105168494	up	--	--	--	--	PREDICTED: uncharacterized protein LOC105168494 [Sesamum indicum]
LOC105177624	up	Biological Process: nucleobase-containing compound metabolic process (GO:0006139);; Biological Process: chlorophyll metabolic process (GO:0015994);; Biological Process: regulation of programmed cell death (GO:0043067);; Biological Process: cellular catabolic process (GO:0044248);; Biological Process: cellular biosynthetic process (GO:0044249);; Biological Process: cellular macromolecule metabolic…	K13545|3.57957e-119|pmum:103339882|red chlorophyll catabolite reductase, chloroplastic; K13545 red chlorophyll catabolite reductase [EC:1.3.1.80] (A)	Porphyrin and chlorophyll metabolism (ko00860)	Red chlorophyll catabolite reductase (RCC reductase)	PREDICTED: red chlorophyll catabolite reductase-like [Sesamum indicum]
LOC105165448	up	Molecular Function: sequence-specific DNA binding (GO:0043565);;	K03627|7.19446e-89|sot:102577581|multiprotein bridging factor 1; K03627 putative transcription factor (A)	--	Multiprotein bridging factor 1;; Helix-turn-helix	PREDICTED: multiprotein-bridging factor 1b-like [Sesamum indicum]
LOC105179427	up	--	K14432|4.93203e-44|sly:101244482|G-box-binding factor 4; K14432 ABA responsive element binding factor (A)	Plant hormone signal transduction (ko04075)	bZIP transcription factor;; Basic region leucine zipper	PREDICTED: G-box-binding factor 4 [Sesamum indicum]
LOC105155723	up	--	--	--	GTP1/OBG;; 50S ribosome-binding GTPase;; Ferrous iron transport protein B;; ADP-ribosylation factor family	PREDICTED: probable GTP-binding protein OBGM, mitochondrial isoform X1 [Sesamum indicum]
LOC105168309	up	Molecular Function: phosphoprotein phosphatase activity (GO:0004721);;	--	--	Leucine rich repeat;; Leucine Rich repeats (2 copies);; Leucine Rich Repeat;; Leucine rich repeat;; Leucine Rich repeat	PREDICTED: plant intracellular Ras-group-related LRR protein 3-like [Sesamum indicum]
LOC105156517	up	--	--	--	--	PREDICTED: uncharacterized protein LOC105156517 [Sesamum indicum]
LOC105178551	up	--	--	--	DDE superfamily endonuclease;; Plant transposon protein	PREDICTED: uncharacterized protein LOC105178551 [Sesamum indicum]
LOC105158862	up	Molecular Function: nucleotide binding (GO:0000166);; Molecular Function: nucleic acid binding (GO:0003676);;	--	--	RNA recognition motif. (a.k.a. RRM, RBD, or RNP domain);; RNA recognition motif (a.k.a. RRM, RBD, or RNP domain);; RNA recognition motif. (a.k.a. RRM, RBD, or RNP domain)	PREDICTED: RNA-binding protein 24-B [Sesamum indicum]
LOC105176851	up	Biological Process: single-organism transport (GO:0044765);;	--	--	--	PREDICTED: LOW QUALITY PROTEIN: uncharacterized protein LOC105176851 [Sesamum indicum]
LOC105169968	up	--	--	--	NPH3 family;; BTB/POZ domain	PREDICTED: BTB/POZ domain-containing protein At3g44820 [Sesamum indicum]
LOC105161644	up	--	K17943|0|vvi:100253825|pumilio 5-like; K17943 pumilio RNA-binding family (A)	--	Pumilio-family RNA binding repeat	PREDICTED: pumilio homolog 5-like isoform X1 [Sesamum indicum]
LOC105167582	up	--	--	--	Patatin-like phospholipase	hypothetical protein MIMGU_mgv1a024220mg [Erythranthe guttata]
LOC105160318	up	--	--	--	--	PREDICTED: sarcoplasmic reticulum histidine-rich calcium-binding protein [Sesamum indicum]
LOC105167046	up	Molecular Function: protein kinase activity (GO:0004672);; Biological Process: protein phosphorylation (GO:0006468);;	--	--	Protein kinase domain;; Protein tyrosine kinase	PREDICTED: LOW QUALITY PROTEIN: dual specificity tyrosine-phosphorylation-regulated kinase 4 [Sesamum indicum]
LOC105160284	up	--	--	--	Domain of unknown function (DUF4228)	PREDICTED: uncharacterized protein LOC105160284 [Sesamum indicum]
LOC105159489	up	--	--	--	CobW/HypB/UreG, nucleotide-binding domain;; Cobalamin synthesis protein cobW C-terminal domain	PREDICTED: COBW domain-containing protein 1-like [Sesamum indicum]
LOC105172485	up	Cellular Component: cytoplasm (GO:0005737);; Biological Process: aromatic amino acid family metabolic process (GO:0009072);; Molecular Function: maleylacetoacetate isomerase activity (GO:0016034);; Molecular Function: transferase activity (GO:0016740);;	K01800|6.35467e-112|sly:101248052|glutathione S-transferase zeta class-like; K01800 maleylacetoacetate isomerase [EC:5.2.1.2] (A)	Tyrosine metabolism (ko00350)	Glutathione S-transferase, N-terminal domain;; Glutathione S-transferase, N-terminal domain;; Glutathione S-transferase, N-terminal domain;; Glutathione S-transferase, C-terminal domain	PREDICTED: glutathione S-transferase 2-like [Sesamum indicum]
LOC105161687	up	--	--	--	--	PREDICTED: uncharacterized protein LOC105161687 isoform X1 [Sesamum indicum]
LOC105159804	up	--	K10801|1.72981e-80|cit:102607342|transcriptional regulator ATRX homolog; K10801 methyl-CpG-binding domain protein 4 [EC:3.2.2.-] (A)	Base excision repair (ko03410)	HhH-GPD superfamily base excision DNA repair protein	PREDICTED: uncharacterized protein LOC105159804 [Sesamum indicum]
LOC105168560	up	--	K00573|4.97367e-136|sot:102598632|protein-L-isoaspartate O-methyltransferase-like; K00573 protein-L-isoaspartate(D-aspartate) O-methyltransferase [EC:2.1.1.77] (A)	--	Protein-L-isoaspartate(D-aspartate) O-methyltransferase (PCMT);; Methyltransferase domain;; Methyltransferase domain;; Ribosomal protein L11 methyltransferase (PrmA)	PREDICTED: protein-L-isoaspartate O-methyltransferase 1 isoform X1 [Sesamum indicum]
LOC105161252	up	--	K15168|0|tcc:TCM_011854|Phytochrome and flowering time regulatory protein isoform 1; K15168 mediator of RNA polymerase II transcription subunit 25 (A)	--	Mediator complex subunit 25 von Willebrand factor type A	PREDICTED: mediator of RNA polymerase II transcription subunit 25-like [Sesamum indicum]
LOC105178356	up	Molecular Function: rDNA binding (GO:0000182);; Molecular Function: translation initiation factor activity (GO:0003743);; Biological Process: DNA-templated transcription, initiation (GO:0006352);; Biological Process: regulation of transcription, DNA-templated (GO:0006355);; Biological Process: translational initiation (GO:0006413);; Molecular Function: zinc ion binding (GO:0008270);; Cellular Com…	K03124|0|vvi:100256546|uncharacterized LOC100256546; K03124 transcription initiation factor TFIIB (A)	Basal transcription factors (ko03022)	Transcription factor TFIIB repeat	PREDICTED: uncharacterized protein LOC105178356 [Sesamum indicum]
LOC105175379	up	Cellular Component: nucleus (GO:0005634);; Biological Process: DNA repair (GO:0006281);; Biological Process: virus induced gene silencing (GO:0009616);; Biological Process: vegetative phase change (GO:0010050);; Molecular Function: 3'-tyrosyl-DNA phosphodiesterase activity (GO:0017005);;	K10862|0|sot:102604923|tyrosyl-DNA phosphodiesterase 1-like; K10862 tyrosyl-DNA phosphodiesterase 1 [EC:3.1.4.-] (A)	--	Tyrosyl-DNA phosphodiesterase	PREDICTED: LOW QUALITY PROTEIN: tyrosyl-DNA phosphodiesterase 1 [Sesamum indicum]
LOC105160904	up	Molecular Function: transporter activity (GO:0005215);; Biological Process: transport (GO:0006810);; Cellular Component: integral component of membrane (GO:0016021);;	K09872|0|sot:102581374|probable aquaporin PIP1-2-like; K09872 aquaporin PIP (A)	--	Major intrinsic protein	PREDICTED: probable aquaporin PIP1-5 [Sesamum indicum]
LOC105168928	up	Molecular Function: nucleotide binding (GO:0000166);; Molecular Function: mRNA binding (GO:0003729);; Cellular Component: spliceosomal complex (GO:0005681);; Biological Process: mRNA splice site selection (GO:0006376);; Cellular Component: nuclear speck (GO:0016607);; Cellular Component: interchromatin granule (GO:0035061);; Biological Process: regulation of mRNA splicing, via spliceosome (GO:004…	K12890|1.94331e-76|vvi:100249315|serine/arginine-rich splicing factor SR30-like; K12890 splicing factor, arginine/serine-rich 1/9 (A)	Spliceosome (ko03040)	RNA recognition motif. (a.k.a. RRM, RBD, or RNP domain);; RNA recognition motif (a.k.a. RRM, RBD, or RNP domain);; RNA recognition motif. (a.k.a. RRM, RBD, or RNP domain)	PREDICTED: serine/arginine-rich splicing factor SR30-like [Sesamum indicum]
LOC105167480	up	--	--	--	Protein of unknown function, DUF547;; Leucine-zipper of ternary complex factor MIP1	PREDICTED: uncharacterized protein LOC105167480 isoform X1 [Sesamum indicum]
LOC105167752	up	Molecular Function: aspartic-type endopeptidase activity (GO:0004190);; Biological Process: proteolysis (GO:0006508);;	--	--	Xylanase inhibitor N-terminal;; Xylanase inhibitor C-terminal;; Eukaryotic aspartyl protease	PREDICTED: aspartic proteinase PCS1 [Sesamum indicum]
LOC105168063	down	--	--	--	C2 domain;; GRAM domain	PREDICTED: C2 and GRAM domain-containing protein At1g03370-like [Sesamum indicum]
LOC105164598	down	--	--	--	Domain of unknown function (DUF1771);; Smr domain	PREDICTED: polyadenylate-binding protein-interacting protein 7 isoform X1 [Sesamum indicum]
LOC105177366	down	--	--	--	CCT motif	PREDICTED: uncharacterized protein LOC105177366 isoform X1 [Sesamum indicum]
LOC105176373	down	Molecular Function: zinc ion binding (GO:0008270);; Molecular Function: geraniol dehydrogenase activity (GO:0047924);; Biological Process: oxidation-reduction process (GO:0055114);;	K00083|0|vvi:100855415|probable mannitol dehydrogenase; K00083 cinnamyl-alcohol dehydrogenase [EC:1.1.1.195] (A)	Phenylpropanoid biosynthesis (ko00940)	Alcohol dehydrogenase GroES-like domain;; Zinc-binding dehydrogenase	PREDICTED: 8-hydroxygeraniol dehydrogenase [Sesamum indicum]
LOC105156557	down	--	--	--	Strictosidine synthase;; SMP-30/Gluconolaconase/LRE-like region	PREDICTED: protein STRICTOSIDINE SYNTHASE-LIKE 12-like [Sesamum indicum]
LOC105171119	down	Molecular Function: zinc ion binding (GO:0008270);; Cellular Component: integral component of membrane (GO:0016021);; Molecular Function: cellulose synthase (UDP-forming) activity (GO:0016760);; Biological Process: cellulose biosynthetic process (GO:0030244);;	K10999|0|pop:POPTR_0007s07120g|POPTRDRAFT_819877A, POPTRDRAFT_819877B; cellulose synthase family protein; K10999 cellulose synthase A [EC:2.4.1.12] (A)	--	Cellulose synthase;; Zinc-binding RING-finger;; Glycosyltransferase like family 2;; Glycosyl transferase family group 2	PREDICTED: cellulose synthase A catalytic subunit 2 [UDP-forming] [Sesamum indicum]
LOC105158804	down	Molecular Function: cysteine synthase activity (GO:0004124);; Biological Process: cysteine biosynthetic process from serine (GO:0006535);; Molecular Function: transferase activity (GO:0016740);;	K01738|0|mdm:103436725|cysteine synthase-like; K01738 cysteine synthase A [EC:2.5.1.47] (A)	Cysteine and methionine metabolism (ko00270);; Sulfur metabolism (ko00920);; Carbon metabolism (ko01200);; Biosynthesis of amino acids (ko01230)	Pyridoxal-phosphate dependent enzyme	PREDICTED: cysteine synthase, chloroplastic/chromoplastic isoform X1 [Sesamum indicum]
LOC105158049	down	Cellular Component: phosphopyruvate hydratase complex (GO:0000015);; Molecular Function: magnesium ion binding (GO:0000287);; Molecular Function: phosphopyruvate hydratase activity (GO:0004634);; Biological Process: glycolytic process (GO:0006096);;	K01689|0|sot:102602244|enolase 1, chloroplastic-like; K01689 enolase [EC:4.2.1.11] (A)	Glycolysis / Gluconeogenesis (ko00010);; Carbon metabolism (ko01200);; Biosynthesis of amino acids (ko01230);; RNA degradation (ko03018)	Enolase, C-terminal TIM barrel domain;; Enolase, N-terminal domain	PREDICTED: enolase 1, chloroplastic [Sesamum indicum]
LOC105158844	down	Biological Process: response to nematode (GO:0009624);; Cellular Component: integral component of membrane (GO:0016021);;	--	--	Triose-phosphate Transporter family;; EamA-like transporter family;; UAA transporter family	PREDICTED: UDP-galactose transporter 2 [Sesamum indicum]
LOC105168785	down	Cellular Component: chloroplast thylakoid membrane (GO:0009535);; Biological Process: photosynthesis, light harvesting (GO:0009765);; Cellular Component: chloroplast envelope (GO:0009941);; Cellular Component: plastoglobule (GO:0010287);; Molecular Function: chlorophyll binding (GO:0016168);; Biological Process: cysteine biosynthetic process (GO:0019344);; Biological Process: cellular cation home…	K08910|2.30757e-166|sly:101268669|chlorophyll a-b binding protein 4, chloroplastic; K08910 light-harvesting complex I chlorophyll a/b binding protein 4 (A)	Photosynthesis - antenna proteins (ko00196)	Chlorophyll A-B binding protein	PREDICTED: chlorophyll a-b binding protein 4, chloroplastic [Sesamum indicum]
LOC105178037	down	Molecular Function: structural constituent of ribosome (GO:0003735);; Cellular Component: ribosome (GO:0005840);; Biological Process: translation (GO:0006412);;	K02971|8.41552e-52|vvi:100246017|40S ribosomal protein S21; K02971 small subunit ribosomal protein S21e (A)	Ribosome (ko03010)	Ribosomal protein S21e	PREDICTED: 40S ribosomal protein S21 [Sesamum indicum]
LOC105155360	down	--	--	--	Plant protein of unknown function (DUF869)	PREDICTED: filament-like plant protein [Sesamum indicum]
LOC105163149	down	Molecular Function: glutathione transferase activity (GO:0004364);; Biological Process: auxin-activated signaling pathway (GO:0009734);;	K00799|1.91032e-97|sot:102583107|glutathione S-transferase-like; K00799 glutathione S-transferase [EC:2.5.1.18] (A)	Glutathione metabolism (ko00480)	Glutathione S-transferase, N-terminal domain;; Glutathione S-transferase, N-terminal domain;; Glutathione S-transferase, C-terminal domain;; Glutathione S-transferase, N-terminal domain;; Glutathione S-transferase, C-terminal domain	PREDICTED: glutathione S-transferase-like [Sesamum indicum]
LOC105162369	down	--	--	--	GDP-fucose protein O-fucosyltransferase	PREDICTED: uncharacterized protein At1g04910-like [Sesamum indicum]
LOC105161259	down	Biological Process: metabolic process (GO:0008152);; Cellular Component: chloroplast (GO:0009507);; Molecular Function: hydrolase activity (GO:0016787);;	--	--	Haloacid dehalogenase-like hydrolase	PREDICTED: uncharacterized protein LOC105161259 isoform X1 [Sesamum indicum]
LOC105159034	down	--	--	--	--	PREDICTED: putative leucine-rich repeat-containing protein DDB_G0290503 [Sesamum indicum]
LOC105166293	down	Biological Process: fatty acid biosynthetic process (GO:0006633);; Cellular Component: membrane (GO:0016020);; Molecular Function: transferase activity, transferring acyl groups other than amino-acyl groups (GO:0016747);;	K15397|0|sly:101263606|3-ketoacyl-CoA synthase 4; K15397 3-ketoacyl-CoA synthase [EC:2.3.1.199] (A)	Fatty acid elongation (ko00062)	FAE1/Type III polyketide synthase-like protein;; 3-Oxoacyl-[acyl-carrier-protein (ACP)] synthase III C terminal;; Chalcone and stilbene synthases, C-terminal domain;; 3-Oxoacyl-[acyl-carrier-protein (ACP)] synthase III;; Chalcone and stilbene synthases, N-terminal domain	PREDICTED: 3-ketoacyl-CoA synthase 4 [Sesamum indicum]
LOC105176565	down	Molecular Function: uridine kinase activity (GO:0004849);; Molecular Function: ATP binding (GO:0005524);; Biological Process: phosphorylation (GO:0016310);; Molecular Function: transferase activity, transferring glycosyl groups (GO:0016757);; Molecular Function: phosphotransferase activity, alcohol group as acceptor (GO:0016773);; Biological Process: UMP salvage (GO:0044206);; Biological Process:…	K00876|0|vvi:100259975|uridine kinase-like protein 3; K00876 uridine kinase [EC:2.7.1.48] (A)	Pyrimidine metabolism (ko00240)	Uracil phosphoribosyltransferase;; Phosphoribulokinase / Uridine kinase family;; AAA domain	PREDICTED: uridine kinase-like protein 3 isoform X1 [Sesamum indicum]
LOC105170415	down	Cellular Component: thylakoid (GO:0009579);; Biological Process: cellular process (GO:0009987);; Cellular Component: chloroplast part (GO:0044434);; Biological Process: single-organism process (GO:0044699);;	--	--	Thylakoid soluble phosphoprotein TSP9	PREDICTED: uncharacterized protein LOC105170415 [Sesamum indicum]
LOC105162924	down	Molecular Function: serine-type carboxypeptidase activity (GO:0004185);; Biological Process: proteolysis (GO:0006508);;	K16297|0|tcc:TCM_037034|Alpha/beta-Hydrolases superfamily protein; K16297 serine carboxypeptidase-like clade II [EC:3.4.16.-] (A)	--	Serine carboxypeptidase	PREDICTED: serine carboxypeptidase 24 [Sesamum indicum]
LOC105175152	down	--	--	--	Protein kinase domain;; Protein tyrosine kinase	PREDICTED: mitogen-activated protein kinase kinase kinase 2 [Sesamum indicum]
LOC105168996	down	Molecular Function: protein serine/threonine kinase activity (GO:0004674);; Molecular Function: ATP binding (GO:0005524);; Biological Process: protein phosphorylation (GO:0006468);;	--	--	Protein kinase domain;; Protein tyrosine kinase	PREDICTED: probable receptor-like protein kinase At5g18500 [Sesamum indicum]
LOC105163354	down	Molecular Function: nucleic acid binding (GO:0003676);; Molecular Function: ATP binding (GO:0005524);; Molecular Function: ATP-dependent helicase activity (GO:0008026);;	K03257|0|cit:102621232|eukaryotic initiation factor 4A-8-like; K03257 translation initiation factor 4A (A)	RNA transport (ko03013)	DEAD/DEAH box helicase;; Helicase conserved C-terminal domain	PREDICTED: eukaryotic initiation factor 4A-8 [Sesamum indicum]
LOC105163377	down	Molecular Function: magnesium ion binding (GO:0000287);; Molecular Function: phospholipid-translocating ATPase activity (GO:0004012);; Molecular Function: ATP binding (GO:0005524);; Biological Process: cation transport (GO:0006812);; Biological Process: phospholipid transport (GO:0015914);; Cellular Component: integral component of membrane (GO:0016021);; Molecular Function: cation-transporting A…	K01530|0|rcu:RCOM_0654980|Phospholipid-transporting ATPase, putative (EC:3.6.3.1); K01530 phospholipid-translocating ATPase [EC:3.6.3.1] (A)	--	E1-E2 ATPase;; haloacid dehalogenase-like hydrolase;; haloacid dehalogenase-like hydrolase;; Putative hydrolase of sodium-potassium ATPase alpha subunit	PREDICTED: putative phospholipid-transporting ATPase 4 [Sesamum indicum]
LOC105175778	down	Molecular Function: ATP binding (GO:0005524);; Biological Process: ATP catabolic process (GO:0006200);; Cellular Component: integral component of membrane (GO:0016021);; Molecular Function: ATPase activity, coupled to transmembrane movement of substances (GO:0042626);; Biological Process: transmembrane transport (GO:0055085);;	--	--	ABC transporter transmembrane region;; ABC transporter;; AAA domain;; Miro-like protein;; 50S ribosome-binding GTPase;; Dynamin family	PREDICTED: ABC transporter C family member 2-like [Sesamum indicum]
LOC105169326	down	Molecular Function: magnesium ion binding (GO:0000287);; Molecular Function: inorganic diphosphatase activity (GO:0004427);; Biological Process: phosphate-containing compound metabolic process (GO:0006796);; Cellular Component: chloroplast stroma (GO:0009570);; Cellular Component: thylakoid (GO:0009579);; Biological Process: response to salt stress (GO:0009651);; Cellular Component: chloroplast e…	K01507|0|sot:102600433|soluble inorganic pyrophosphatase 1, chloroplastic-like; K01507 inorganic pyrophosphatase [EC:3.6.1.1] (A)	Oxidative phosphorylation (ko00190)	Inorganic pyrophosphatase	PREDICTED: soluble inorganic pyrophosphatase 1, chloroplastic-like [Sesamum indicum]
LOC105178542	down	Biological Process: rRNA processing (GO:0006364);; Biological Process: regulation of translation (GO:0006417);; Biological Process: phosphatidylglycerol biosynthetic process (GO:0006655);; Biological Process: G-protein coupled receptor signaling pathway (GO:0007186);; Cellular Component: photosystem II (GO:0009523);; Cellular Component: plastid outer membrane (GO:0009527);; Cellular Component: pl…	--	--	Thylakoid formation protein	PREDICTED: protein THYLAKOID FORMATION1, chloroplastic [Sesamum indicum]
LOC105170532	down	--	--	--	Protein of unknown function (DUF568)	PREDICTED: auxin-induced in root cultures protein 12-like [Sesamum indicum]
LOC105169087	down	--	--	--	Adaptor complexes medium subunit family	PREDICTED: coatomer subunit delta-like [Sesamum indicum]
LOC105158465	down	--	--	--	Putative S-adenosyl-L-methionine-dependent methyltransferase;; Methyltransferase domain	PREDICTED: probable methyltransferase PMT3 [Sesamum indicum]
LOC105156282	down	Cellular Component: mitochondrial proton-transporting ATP synthase complex, catalytic core F(1) (GO:0000275);; Molecular Function: ATP binding (GO:0005524);; Biological Process: ATP catabolic process (GO:0006200);; Biological Process: ATP synthesis coupled proton transport (GO:0015986);; Biological Process: ATP hydrolysis coupled proton transport (GO:0015991);; Molecular Function: proton-transpor…	K02133|0|sita:101763014|uncharacterized LOC101763014; K02133 F-type H+-transporting ATPase subunit beta [EC:3.6.3.14] (A)	Oxidative phosphorylation (ko00190)	ATP synthase alpha/beta family, nucleotide-binding domain;; ATP synthase alpha/beta chain, C terminal domain;; ATP synthase alpha/beta family, beta-barrel domain;; ATP synthase F1 beta subunit	PREDICTED: ATP synthase subunit beta, mitochondrial-like [Sesamum indicum]
LOC105159639	down	Molecular Function: dimethylallyltranstransferase activity (GO:0004161);; Cellular Component: chloroplast envelope (GO:0009941);; Biological Process: plastoquinone biosynthetic process (GO:0010236);; Molecular Function: homogentisate farnesyltransferase activity (GO:0010355);; Molecular Function: homogentisate geranylgeranyltransferase activity (GO:0010356);; Molecular Function: homogentisate sol…	K12501|1.25308e-179|sly:101261100|homogentisate solanesyltransferase, chloroplastic; K12501 homogentisate solanesyltransferase [EC:2.5.1.117] (A)	Ubiquinone and other terpenoid-quinone biosynthesis (ko00130)	UbiA prenyltransferase family	PREDICTED: homogentisate solanesyltransferase, chloroplastic [Sesamum indicum]
LOC105166823	down	Biological Process: phenylpropanoid metabolic process (GO:0009698);; Biological Process: anthocyanin-containing compound biosynthetic process (GO:0009718);; Biological Process: response to sucrose (GO:0009744);; Biological Process: response to UV-B (GO:0010224);; Biological Process: pollen exine formation (GO:0010584);; Molecular Function: 4-coumarate-CoA ligase activity (GO:0016207);; Molecular …	K01904|0|vvi:100245991|4CL; 4-coumarate:CoA ligase; K01904 4-coumarate--CoA ligase [EC:6.2.1.12] (A)	Ubiquinone and other terpenoid-quinone biosynthesis (ko00130);; Phenylalanine metabolism (ko00360);; Phenylpropanoid biosynthesis (ko00940)	AMP-binding enzyme;; AMP-binding enzyme C-terminal domain	PREDICTED: 4-coumarate--CoA ligase 2 [Sesamum indicum]
LOC105158099	down	--	--	--	Sin3 binding region of histone deacetylase complex subunit SAP30	PREDICTED: uncharacterized protein LOC105158099 [Sesamum indicum]
LOC105165662	down	Molecular Function: structural constituent of ribosome (GO:0003735);; Cellular Component: ribosome (GO:0005840);; Biological Process: translation (GO:0006412);;	K02875|8.00758e-86|sot:102591316|60S ribosomal protein L14-1-like; K02875 large subunit ribosomal protein L14e (A)	Ribosome (ko03010)	Ribosomal protein L14	PREDICTED: 60S ribosomal protein L14-2 [Sesamum indicum]
LOC105162813	down	Cellular Component: mitochondrial respiratory chain (GO:0005746);;	--	--	--	PREDICTED: probable cytochrome c oxidase subunit 5C-1 [Sesamum indicum]
LOC105173790	down	Cellular Component: mitochondrion (GO:0005739);; Cellular Component: membrane (GO:0016020);;	--	--	--	PREDICTED: uncharacterized protein LOC105173790 isoform X1 [Sesamum indicum]
LOC105166445	down	--	--	--	Alpha/beta hydrolase family;; Alpha/beta hydrolase family;; Alpha/beta hydrolase family	PREDICTED: probable strigolactone esterase D14 homolog [Sesamum indicum]
LOC105165330	down	Cellular Component: chloroplast (GO:0009507);; Cellular Component: photosystem II (GO:0009523);; Biological Process: photosynthesis (GO:0015979);;	K02721|8.05392e-44|sot:102581428|photosystem II reaction center W protein, chloroplastic-like; K02721 photosystem II PsbW protein (A)	Photosynthesis (ko00195)	Photosystem II reaction centre W protein (PsbW)	PREDICTED: photosystem II reaction center W protein, chloroplastic-like [Sesamum indicum]
LOC105177964	down	Molecular Function: catalytic activity (GO:0003824);;	K17508|1.89989e-144|vvi:100261557|probable protein phosphatase 2C 55; K17508 protein phosphatase 2C homolog 7 [EC:3.1.3.16] (A)	--	Stage II sporulation protein E (SpoIIE);; Protein phosphatase 2C;; Protein phosphatase 2C	PREDICTED: probable protein phosphatase 2C 55 [Sesamum indicum]
LOC105171065	down	Molecular Function: transporter activity (GO:0005215);; Cellular Component: mitochondrial inner membrane (GO:0005743);; Cellular Component: integral component of membrane (GO:0016021);; Biological Process: transmembrane transport (GO:0055085);;	K05863|0|vvi:100260298|ADP,ATP carrier protein, mitochondrial; K05863 solute carrier family 25 (mitochondrial adenine nucleotide translocator), member 4/5/6/31 (A)	--	Mitochondrial carrier protein	PREDICTED: ADP,ATP carrier protein, mitochondrial [Sesamum indicum]
LOC105175878	down	Cellular Component: glycine cleavage complex (GO:0005960);; Biological Process: glycine decarboxylation via glycine cleavage system (GO:0019464);;	K02437|2.80473e-90|vvi:100252595|glycine cleavage system H protein 2, mitochondrial; K02437 glycine cleavage system H protein (A)	Glycine, serine and threonine metabolism (ko00260);; Glyoxylate and dicarboxylate metabolism (ko00630)	Glycine cleavage H-protein	PREDICTED: glycine cleavage system H protein 2, mitochondrial [Sesamum indicum]
LOC105170026	down	--	--	--	Protein of unknown function (DUF3049)	PREDICTED: uncharacterized protein LOC105170026 [Sesamum indicum]
LOC105161434	down	Molecular Function: catalytic activity (GO:0003824);; Biological Process: cellular metabolic process (GO:0044237);; Molecular Function: coenzyme binding (GO:0050662);;	--	--	NAD dependent epimerase/dehydratase family;; 3-beta hydroxysteroid dehydrogenase/isomerase family;; RmlD substrate binding domain;; Male sterility protein;; Polysaccharide biosynthesis protein	PREDICTED: UDP-glucuronic acid decarboxylase 1-like [Sesamum indicum]
LOC105160000	down	Molecular Function: bis(5'-nucleosyl)-tetraphosphatase (asymmetrical) activity (GO:0004081);; Biological Process: oligopeptide transport (GO:0006857);; Molecular Function: guanosine-3',5'-bis(diphosphate) 3'-diphosphatase activity (GO:0008893);; Biological Process: diadenosine tetraphosphate catabolic process (GO:0015967);; Biological Process: methylglyoxal catabolic process to D-lactate (GO:0019…	--	--	NUDIX domain	PREDICTED: nudix hydrolase 25-like [Sesamum indicum]
LOC105175388	down	Molecular Function: calcium ion binding (GO:0005509);; Cellular Component: chloroplast thylakoid membrane (GO:0009535);; Cellular Component: chloroplast thylakoid lumen (GO:0009543);; Cellular Component: chloroplast stroma (GO:0009570);; Cellular Component: photosystem II oxygen evolving complex (GO:0009654);; Biological Process: photosynthesis (GO:0015979);; Cellular Component: extrinsic compone…	K08901|1.67993e-107|pmum:103324586|oxygen-evolving enhancer protein 3, chloroplastic; K08901 photosystem II oxygen-evolving enhancer protein 3 (A)	Photosynthesis (ko00195)	Oxygen evolving enhancer protein 3 (PsbQ)	PREDICTED: oxygen-evolving enhancer protein 3, chloroplastic [Sesamum indicum]
LOC105166533	down	Molecular Function: glycine hydroxymethyltransferase activity (GO:0004372);; Biological Process: glycine metabolic process (GO:0006544);; Biological Process: L-serine metabolic process (GO:0006563);; Molecular Function: pyridoxal phosphate binding (GO:0030170);; Biological Process: tetrahydrofolate interconversion (GO:0035999);;	K00600|0|sly:101256090|serine hydroxymethyltransferase 4; K00600 glycine hydroxymethyltransferase [EC:2.1.2.1] (A)	Glycine, serine and threonine metabolism (ko00260);; Cyanoamino acid metabolism (ko00460);; Glyoxylate and dicarboxylate metabolism (ko00630);; One carbon pool by folate (ko00670);; Carbon metabolism (ko01200);; Biosynthesis of amino acids (ko01230)	Serine hydroxymethyltransferase	PREDICTED: serine hydroxymethyltransferase 4 [Sesamum indicum]
LOC105168347	down	Biological Process: nitrogen compound metabolic process (GO:0006807);; Cellular Component: photosystem II (GO:0009523);; Cellular Component: chloroplast thylakoid membrane (GO:0009535);; Biological Process: cellular component organization (GO:0016043);; Biological Process: photosynthesis, light reaction (GO:0019684);; Biological Process: cellular component biogenesis (GO:0044085);; Biological Pro…	K02723|1.81299e-50|vvi:100252545|photosystem II core complex proteins psbY, chloroplastic; K02723 photosystem II PsbY protein (A)	Photosynthesis (ko00195)	Photosystem II protein Y (PsbY)	PREDICTED: photosystem II core complex proteins psbY, chloroplastic [Sesamum indicum]
LOC105170604	down	Molecular Function: catalytic activity (GO:0003824);; Biological Process: metabolic process (GO:0008152);;	--	--	AMP-binding enzyme	PREDICTED: probable acyl-activating enzyme 18, peroxisomal isoform X1 [Sesamum indicum]
LOC105158450	down	--	--	--	Helix-loop-helix DNA-binding domain	PREDICTED: transcription factor bHLH104 [Sesamum indicum]
LOC105162737	down	Molecular Function: phosphoric ester hydrolase activity (GO:0042578);;	--	--	SacI homology domain	PREDICTED: phosphoinositide phosphatase SAC6 [Sesamum indicum]
LOC105164592	down	Molecular Function: zinc ion binding (GO:0008270);; Cellular Component: integral component of membrane (GO:0016021);; Molecular Function: cellulose synthase (UDP-forming) activity (GO:0016760);; Biological Process: cellulose biosynthetic process (GO:0030244);;	K10999|0|vvi:100254408|cellulose synthase A catalytic subunit 1 [UDP-forming]; K10999 cellulose synthase A [EC:2.4.1.12] (A)	--	Cellulose synthase;; Zinc-binding RING-finger;; Glycosyl transferase family group 2;; Glycosyltransferase like family 2	PREDICTED: cellulose synthase A catalytic subunit 1 [UDP-forming] [Sesamum indicum]
LOC105167061	down	Biological Process: tryptophan biosynthetic process (GO:0000162);; Molecular Function: anthranilate synthase activity (GO:0004049);; Biological Process: response to wounding (GO:0009611);; Biological Process: response to bacterium (GO:0009617);; Biological Process: response to ethylene (GO:0009723);; Biological Process: auxin biosynthetic process (GO:0009851);;	K01657|0|cic:CICLE_v10028065mg|hypothetical protein; K01657 anthranilate synthase component I [EC:4.1.3.27] (A)	Phenylalanine, tyrosine and tryptophan biosynthesis (ko00400);; Biosynthesis of amino acids (ko01230)	chorismate binding enzyme;; Anthranilate synthase component I, N terminal region	PREDICTED: LOW QUALITY PROTEIN: anthranilate synthase alpha subunit 1, chloroplastic [Sesamum indicum]
LOC105163985	down	Molecular Function: nucleotide binding (GO:0000166);; Biological Process: pentose-phosphate shunt (GO:0006098);; Biological Process: rRNA processing (GO:0006364);; Cellular Component: plastid chromosome (GO:0009508);; Cellular Component: chloroplast thylakoid membrane (GO:0009535);; Biological Process: response to blue light (GO:0009637);; Biological Process: chloroplast relocation (GO:0009902);;…	--	--	NADH(P)-binding;; NmrA-like family	PREDICTED: protein TIC 62, chloroplastic [Sesamum indicum]
LOC105174322	down	Molecular Function: SNAP receptor activity (GO:0005484);; Cellular Component: endoplasmic reticulum (GO:0005783);; Cellular Component: plasma membrane (GO:0005886);; Biological Process: protein targeting to membrane (GO:0006612);; Molecular Function: protein transporter activity (GO:0008565);; Cellular Component: plasmodesma (GO:0009506);; Cellular Component: integral component of membrane (GO:00…	K08506|1.55468e-156|cit:102607068|syntaxin-71-like; K08506 syntaxin of plants SYP7 (A)	SNARE interactions in vesicular transport (ko04130)	SNARE domain	PREDICTED: syntaxin-71-like [Sesamum indicum]
LOC105163949	down	Biological Process: lipid metabolic process (GO:0006629);; Molecular Function: oxidoreductase activity, acting on paired donors, with oxidation of a pair of donors resulting in the reduction of molecular oxygen to two molecules of water (GO:0016717);; Biological Process: oxidation-reduction process (GO:0055114);;	K10257|0|tcc:TCM_041603|Fatty acid desaturase 8 isoform 1; K10257 omega-3 fatty acid desaturase (delta-15 desaturase) [EC:1.14.19.-] (A)	Biosynthesis of unsaturated fatty acids (ko01040);; Fatty acid metabolism (ko01212)	Fatty acid desaturase;; Domain of unknown function (DUF3474)	PREDICTED: omega-3 fatty acid desaturase, endoplasmic reticulum [Sesamum indicum]
LOC105178535	down	--	K06892|1.64627e-151|sly:101251599|protein SRG1-like; K06892 feruloyl-CoA ortho-hydroxylase [EC:1.14.11.-] (A)	--	non-haem dioxygenase in morphine synthesis N-terminal;; 2OG-Fe(II) oxygenase superfamily	PREDICTED: flavonol synthase/flavanone 3-hydroxylase-like [Sesamum indicum]
LOC105172646	down	Molecular Function: squalene monooxygenase activity (GO:0004506);; Cellular Component: integral component of membrane (GO:0016021);; Molecular Function: flavin adenine dinucleotide binding (GO:0050660);; Biological Process: oxidation-reduction process (GO:0055114);;	K00511|0|pper:PRUPE_ppa003991mg|hypothetical protein; K00511 squalene monooxygenase [EC:1.14.13.132] (A)	Steroid biosynthesis (ko00100);; Sesquiterpenoid and triterpenoid biosynthesis (ko00909)	Squalene epoxidase;; FAD binding domain;; FAD dependent oxidoreductase;; FAD binding domain;; NAD(P)-binding Rossmann-like domain;; Glucose inhibited division protein A;; Thi4 family	PREDICTED: squalene monooxygenase-like [Sesamum indicum]
LOC105177816	down	Cellular Component: mitochondrial outer membrane (GO:0005741);; Molecular Function: voltage-gated anion channel activity (GO:0008308);; Biological Process: regulation of anion transport (GO:0044070);; Biological Process: transmembrane transport (GO:0055085);;	K15040|1.24397e-149|sot:102596232|mitochondrial outer membrane protein porin 2-like; K15040 voltage-dependent anion channel protein 2 (A)	--	Eukaryotic porin	PREDICTED: mitochondrial outer membrane protein porin 2 [Sesamum indicum]
LOC105158031	down	Biological Process: microtubule cytoskeleton organization (GO:0000226);; Biological Process: multidimensional cell growth (GO:0009825);; Biological Process: guard mother cell cytokinesis (GO:0010235);; Molecular Function: myosin heavy chain kinase activity (GO:0016905);; Cellular Component: Cul4-RING E3 ubiquitin ligase complex (GO:0080008);;	--	--	DENN (AEX-3) domain;; WD domain, G-beta repeat;; dDENN domain;; uDENN domain	PREDICTED: uncharacterized protein LOC105158031 [Sesamum indicum]
LOC105156696	down	Molecular Function: protein serine/threonine kinase activity (GO:0004674);; Molecular Function: ATP binding (GO:0005524);; Biological Process: protein phosphorylation (GO:0006468);; Biological Process: transmembrane receptor protein tyrosine kinase signaling pathway (GO:0007169);; Cellular Component: integral component of membrane (GO:0016021);;	--	--	Protein kinase domain;; Protein tyrosine kinase;; Leucine rich repeat;; Leucine Rich Repeat;; Leucine Rich repeats (2 copies);; Leucine rich repeat N-terminal domain;; Leucine Rich repeat;; Leucine rich repeat;; DNA binding protein S1FA	PREDICTED: LOW QUALITY PROTEIN: probable inactive leucine-rich repeat receptor-like protein kinase At1g66830 [Sesamum indicum]
LOC105162585	down	Molecular Function: pyrroline-5-carboxylate reductase activity (GO:0004735);; Cellular Component: cytoplasm (GO:0005737);; Biological Process: oxidation-reduction process (GO:0055114);; Biological Process: L-proline biosynthetic process (GO:0055129);;	K00286|7.11319e-136|sly:101261090|pyrroline-5-carboxylate reductase; K00286 pyrroline-5-carboxylate reductase [EC:1.5.1.2] (A)	Arginine and proline metabolism (ko00330);; Biosynthesis of amino acids (ko01230)	Pyrroline-5-carboxylate reductase dimerisation;; NADP oxidoreductase coenzyme F420-dependent;; NAD binding domain of 6-phosphogluconate dehydrogenase;; NAD-dependent glycerol-3-phosphate dehydrogenase N-terminus	PREDICTED: pyrroline-5-carboxylate reductase [Sesamum indicum]
LOC105175992	down	Cellular Component: chloroplast (GO:0009507);; Cellular Component: membrane (GO:0016020);; Biological Process: cellular metabolic process (GO:0044237);;	--	--	Cyanobacterial and plant NDH-1 subunit O	PREDICTED: uncharacterized protein LOC105175992 [Sesamum indicum]
LOC105169240	down	Biological Process: metabolic process (GO:0008152);; Molecular Function: transferase activity, transferring hexosyl groups (GO:0016758);;	--	--	UDP-glucoronosyl and UDP-glucosyl transferase	PREDICTED: 7-deoxyloganetin glucosyltransferase-like [Sesamum indicum]
LOC105160233	down	Molecular Function: iron ion binding (GO:0005506);; Biological Process: pentose-phosphate shunt (GO:0006098);; Biological Process: rRNA processing (GO:0006364);; Cellular Component: chloroplast thylakoid membrane (GO:0009535);; Biological Process: response to blue light (GO:0009637);; Biological Process: plastid organization (GO:0009657);; Cellular Component: chloroplast envelope (GO:0009941);; B…	--	--	--	PREDICTED: uncharacterized protein LOC105160233 [Sesamum indicum]
LOC105168376	down	Molecular Function: 3-oxoacyl-[acyl-carrier-protein] reductase (NADPH) activity (GO:0004316);; Molecular Function: copper ion binding (GO:0005507);; Biological Process: fatty acid biosynthetic process (GO:0006633);; Cellular Component: chloroplast stroma (GO:0009570);; Cellular Component: chloroplast envelope (GO:0009941);; Molecular Function: NAD binding (GO:0051287);; Biological Process: oxidat…	K00059|2.5391e-162|pop:POPTR_0010s06620g|POPTRDRAFT_726104; 3-oxoacyl-[acyl-carrier-protein] reductase; K00059 3-oxoacyl-[acyl-carrier protein] reductase [EC:1.1.1.100] (A)	Fatty acid biosynthesis (ko00061);; Biotin metabolism (ko00780);; Biosynthesis of unsaturated fatty acids (ko01040);; Fatty acid metabolism (ko01212)	short chain dehydrogenase;; Enoyl-(Acyl carrier protein) reductase;; KR domain;; NAD(P)H binding domain of trans-2-enoyl-CoA reductase	PREDICTED: 3-oxoacyl-[acyl-carrier-protein] reductase 4 [Sesamum indicum]
LOC105155185	down	Biological Process: pentose-phosphate shunt (GO:0006098);; Biological Process: rRNA processing (GO:0006364);; Biological Process: aromatic amino acid family biosynthetic process (GO:0009073);; Biological Process: leaf morphogenesis (GO:0009965);; Biological Process: chloroplast-nucleus signaling pathway (GO:0010019);; Biological Process: photosystem II assembly (GO:0010207);; Biological Process: …	--	--	GUN4-like	PREDICTED: tetrapyrrole-binding protein, chloroplastic-like [Sesamum indicum]
LOC105168133	down	--	--	--	Protein kinase domain;; Protein tyrosine kinase;; Leucine Rich repeats (2 copies);; Leucine rich repeat;; Leucine Rich Repeat;; Leucine Rich repeat	PREDICTED: probable LRR receptor-like serine/threonine-protein kinase At1g14390 [Sesamum indicum]
LOC105159221	down	--	K13510|0|sly:101251880|lysophospholipid acyltransferase LPEAT1; K13510 lysophosphatidylcholine acyltransferase / lyso-PAF acetyltransferase [EC:2.3.1.23 2.3.1.67] (A)	Glycerophospholipid metabolism (ko00564);; Ether lipid metabolism (ko00565)	Acyltransferase	PREDICTED: lysophospholipid acyltransferase LPEAT1-like isoform X1 [Sesamum indicum]
LOC105156380	down	Cellular Component: plastid large ribosomal subunit (GO:0000311);; Molecular Function: structural constituent of ribosome (GO:0003735);; Biological Process: DNA-templated transcription, elongation (GO:0006354);; Biological Process: translation (GO:0006412);; Cellular Component: chloroplast stroma (GO:0009570);; Cellular Component: chloroplast envelope (GO:0009941);;	K02876|3.99743e-117|sot:102604819|50S ribosomal protein L15, chloroplastic-like; K02876 large subunit ribosomal protein L15 (A)	Ribosome (ko03010)	Ribosomal protein L18e/L15	PREDICTED: 50S ribosomal protein L15, chloroplastic [Sesamum indicum]
LOC105165478	down	Molecular Function: nucleic acid binding (GO:0003676);; Cellular Component: RISC complex (GO:0016442);; Molecular Function: hydrolase activity, acting on ester bonds (GO:0016788);; Biological Process: gene silencing by RNA (GO:0031047);;	K15979|0|vvi:100244222|staphylococcal nuclease domain-containing protein 1; K15979 staphylococcal nuclease domain-containing protein 1 (A)	--	Staphylococcal nuclease homologue;; Tudor domain	PREDICTED: staphylococcal nuclease domain-containing protein 1 [Sesamum indicum]
LOC105175908	down	Molecular Function: structural constituent of ribosome (GO:0003735);; Cellular Component: cell wall (GO:0005618);; Cellular Component: plasma membrane (GO:0005886);; Biological Process: translation (GO:0006412);; Cellular Component: cytosolic small ribosomal subunit (GO:0022627);;	K02979|2.03825e-28|pop:POPTR_0010s25170g|40S ribosomal protein S28; K02979 small subunit ribosomal protein S28e (A)	Ribosome (ko03010)	Ribosomal protein S28e	PREDICTED: 40S ribosomal protein S28-2 [Sesamum indicum]
LOC105158766	down	Biological Process: pentose-phosphate shunt (GO:0006098);; Biological Process: rRNA processing (GO:0006364);; Biological Process: aromatic amino acid family biosynthetic process (GO:0009073);; Biological Process: leaf morphogenesis (GO:0009965);; Biological Process: chloroplast-nucleus signaling pathway (GO:0010019);; Biological Process: photosystem II assembly (GO:0010207);; Biological Process: …	--	--	GUN4-like	PREDICTED: tetrapyrrole-binding protein, chloroplastic-like [Sesamum indicum]
LOC105167990	down	Molecular Function: prephenate dehydratase activity (GO:0004664);; Biological Process: L-phenylalanine biosynthetic process (GO:0009094);; Molecular Function: amino acid binding (GO:0016597);;	K05359|0|cit:102627211|arogenate dehydratase/prephenate dehydratase 1, chloroplastic-like; K05359 arogenate/prephenate dehydratase [EC:4.2.1.91 4.2.1.51] (A)	Phenylalanine, tyrosine and tryptophan biosynthesis (ko00400);; Biosynthesis of amino acids (ko01230)	Prephenate dehydratase;; ACT domain	PREDICTED: arogenate dehydratase/prephenate dehydratase 1, chloroplastic [Sesamum indicum]
LOC105160338	down	--	--	--	Protein of unknown function (DUF4005);; IQ calmodulin-binding motif	PREDICTED: protein IQ-DOMAIN 1 [Sesamum indicum]
LOC105163066	down	Cellular Component: endoplasmic reticulum lumen (GO:0005788);; Cellular Component: plasma membrane (GO:0005886);; Biological Process: protein folding (GO:0006457);; Biological Process: ER-nucleus signaling pathway (GO:0006984);; Biological Process: response to heat (GO:0009408);; Biological Process: systemic acquired resistance (GO:0009627);; Biological Process: response to high light intensity (…	K09517|0|vvi:100252105|dnaJ protein ERDJ3B; K09517 DnaJ homolog subfamily B member 11 (A)	Protein processing in endoplasmic reticulum (ko04141)	DnaJ domain;; DnaJ C terminal domain	PREDICTED: dnaJ protein ERDJ3B [Sesamum indicum]
LOC105158935	down	--	--	--	Protein of unknown function (DUF581)	PREDICTED: uncharacterized protein LOC105158935 [Sesamum indicum]
LOC105166155	down	Molecular Function: translation elongation factor activity (GO:0003746);; Cellular Component: eukaryotic translation elongation factor 1 complex (GO:0005853);; Biological Process: translational elongation (GO:0006414);;	K03232|1.02733e-96|pxb:103945839|elongation factor 1-delta-like; K03232 elongation factor 1-beta (A)	--	EF-1 guanine nucleotide exchange domain	PREDICTED: elongation factor 1-delta-like [Sesamum indicum]
LOC105169262	down	Biological Process: lipoate biosynthetic process (GO:0009107);; Biological Process: photosynthesis (GO:0015979);; Molecular Function: lipoate synthase activity (GO:0016992);; Molecular Function: 4 iron, 4 sulfur cluster binding (GO:0051539);;	--	--	Ferredoxin thioredoxin reductase variable alpha chain	PREDICTED: ferredoxin-thioredoxin reductase, variable chain-like [Sesamum indicum]
LOC105173489	down	--	--	--	RbcX protein	PREDICTED: uncharacterized protein LOC105173489 isoform X1 [Sesamum indicum]
LOC105157320	down	Biological Process: pentose-phosphate shunt (GO:0006098);; Cellular Component: chloroplast stroma (GO:0009570);; Cellular Component: chloroplast envelope (GO:0009941);; Biological Process: thylakoid membrane organization (GO:0010027);; Biological Process: stomatal complex morphogenesis (GO:0010103);; Biological Process: carotenoid biosynthetic process (GO:0016117);; Molecular Function: hydrolase …	--	--	Haloacid dehalogenase-like hydrolase;; haloacid dehalogenase-like hydrolase;; HAD-hyrolase-like	PREDICTED: haloacid dehalogenase-like hydrolase domain-containing protein At3g48420 [Sesamum indicum]
LOC105176006	down	--	--	--	Domain of unknown function (DUF4378);; DUF761-associated sequence motif	PREDICTED: uncharacterized protein LOC105176006 [Sesamum indicum]
LOC105176928	down	--	--	--	Plant protein of unknown function (DUF641)	PREDICTED: uncharacterized protein LOC105176928 [Sesamum indicum]
LOC105179724	down	Cellular Component: chloroplast (GO:0009507);; Biological Process: thylakoid membrane organization (GO:0010027);; Molecular Function: antioxidant activity (GO:0016209);; Molecular Function: oxidoreductase activity (GO:0016491);; Biological Process: oxidation-reduction process (GO:0055114);;	--	--	AhpC/TSA family;; Redoxin	PREDICTED: uncharacterized protein LOC105179724 [Sesamum indicum]
LOC105175776	down	Cellular Component: photosystem I (GO:0009522);; Cellular Component: chloroplast thylakoid membrane (GO:0009535);; Biological Process: photosynthesis (GO:0015979);; Molecular Function: chlorophyll binding (GO:0016168);; Biological Process: cysteine biosynthetic process (GO:0019344);; Biological Process: cellular cation homeostasis (GO:0030003);; Biological Process: divalent metal ion transport (G…	K02698|1.08984e-59|vvi:100261762|photosystem I reaction center subunit psaK, chloroplastic; K02698 photosystem I subunit X (A)	Photosynthesis (ko00195)	Photosystem I psaG / psaK	PREDICTED: photosystem I reaction center subunit psaK, chloroplastic [Sesamum indicum]
LOC105176213	down	Molecular Function: galactosylgalactosylxylosylprotein 3-beta-glucuronosyltransferase activity (GO:0015018);; Cellular Component: membrane (GO:0016020);; Biological Process: system development (GO:0048731);;	--	--	Glycosyltransferase family 43	PREDICTED: probable beta-1,4-xylosyltransferase IRX14H [Sesamum indicum]
LOC105156625	down	Molecular Function: methyltransferase activity (GO:0008168);; Biological Process: methylation (GO:0032259);;	K03183|3.95098e-136|sot:102585507|2-phytyl-1,4-beta-naphthoquinone methyltransferase, chloroplastic-like; K03183 demethylmenaquinone methyltransferase / 2-methoxy-6-polyprenyl-1,4-benzoquinol methylase [EC:2.1.1.163 2.1.1.201] (A)	Ubiquinone and other terpenoid-quinone biosynthesis (ko00130)	ubiE/COQ5 methyltransferase family;; Methyltransferase domain;; Methyltransferase domain;; Methyltransferase domain;; Methyltransferase domain;; Methyltransferase domain;; Methyltransferase domain;; Methyltransferase domain;; Protein-L-isoaspartate(D-aspartate) O-methyltransferase (PCMT);; Methionine biosynthesis protein MetW	PREDICTED: 2-phytyl-1,4-beta-naphthoquinone methyltransferase, chloroplastic isoform X1 [Sesamum indicum]
LOC105175263	down	--	K08272|0|tcc:TCM_030374|Mo25 family protein; K08272 calcium binding protein 39 (A)	--	Mo25-like	PREDICTED: putative MO25-like protein At5g47540 [Sesamum indicum]
LOC105179478	down	Cellular Component: membrane (GO:0016020);; Molecular Function: transmembrane transporter activity (GO:0022857);; Biological Process: transmembrane transport (GO:0055085);;	K14611|0|vvi:100244635|nucleobase-ascorbate transporter 2; K14611 solute carrier family 23 (nucleobase transporter), member 1/2 (A)	--	Permease family	PREDICTED: nucleobase-ascorbate transporter 2 [Sesamum indicum]
LOC105159802	down	--	--	--	Photosynthesis system II assembly factor YCF48;; BNR/Asp-box repeat	PREDICTED: photosystem II stability/assembly factor HCF136, chloroplastic isoform X1 [Sesamum indicum]
LOC105170675	down	Molecular Function: microtubule motor activity (GO:0003777);; Molecular Function: ATP binding (GO:0005524);; Cellular Component: kinesin complex (GO:0005871);; Cellular Component: microtubule (GO:0005874);; Biological Process: microtubule-based movement (GO:0007018);; Molecular Function: microtubule binding (GO:0008017);;	K10398|0|vvi:100255345|125 kDa kinesin-related protein; K10398 kinesin family member 11 (A)	--	Kinesin motor domain	PREDICTED: 125 kDa kinesin-related protein-like [Sesamum indicum]
LOC105176644	down	Biological Process: glycerol metabolic process (GO:0006071);; Biological Process: lipid metabolic process (GO:0006629);; Molecular Function: glycerophosphodiester phosphodiesterase activity (GO:0008889);;	--	--	Glycerophosphoryl diester phosphodiesterase family	PREDICTED: glycerophosphodiester phosphodiesterase GDPDL3-like [Sesamum indicum]
LOC105173691	down	--	--	--	--	PREDICTED: uncharacterized protein LOC105173691 [Sesamum indicum]
LOC105155754	down	--	--	--	Kinesin motor domain;; Armadillo/beta-catenin-like repeat;; HEAT repeats;; Armadillo-like	PREDICTED: armadillo repeat-containing kinesin-like protein 2 isoform X1 [Sesamum indicum]
LOC105169063	down	Cellular Component: mitochondrial inner membrane (GO:0005743);; Biological Process: ATP synthesis coupled proton transport (GO:0015986);; Molecular Function: proton-transporting ATP synthase activity, rotational mechanism (GO:0046933);;	K02137|4.48966e-112|tcc:TCM_005886|ATP synthase subunit O, mitochondrial; K02137 F-type H+-transporting ATPase subunit O (A)	Oxidative phosphorylation (ko00190)	ATP synthase delta (OSCP) subunit	PREDICTED: ATP synthase subunit O, mitochondrial-like [Sesamum indicum]
LOC105168357	down	Molecular Function: protein serine/threonine kinase activity (GO:0004674);; Molecular Function: ATP binding (GO:0005524);; Biological Process: protein phosphorylation (GO:0006468);; Biological Process: cell-cell signaling (GO:0007267);; Biological Process: virus induced gene silencing (GO:0009616);; Biological Process: production of ta-siRNAs involved in RNA interference (GO:0010267);; Biological…	--	--	Carbohydrate-binding protein of the ER;; Protein tyrosine kinase;; Protein kinase domain;; Leucine Rich repeats (2 copies);; Leucine Rich Repeat;; Leucine rich repeat	PREDICTED: probable LRR receptor-like serine/threonine-protein kinase At1g67720 [Sesamum indicum]
LOC105170042	down	Biological Process: pentose-phosphate shunt (GO:0006098);; Biological Process: rRNA processing (GO:0006364);; Cellular Component: chloroplast (GO:0009507);; Cellular Component: photosystem I (GO:0009522);; Biological Process: plastid organization (GO:0009657);; Biological Process: photosynthesis, light harvesting in photosystem I (GO:0009768);; Biological Process: photosystem II assembly (GO:0010…	K14332|4.21332e-70|sly:101254806|photosystem I subunit O; K14332 photosystem I subunit PsaO (A)	Photosynthesis (ko00195)	--	PREDICTED: photosystem I subunit O [Sesamum indicum]
LOC105168073	down	Biological Process: maltose metabolic process (GO:0000023);; Cellular Component: cytosol (GO:0005829);; Biological Process: glycogen biosynthetic process (GO:0005978);; Biological Process: pentose-phosphate shunt (GO:0006098);; Molecular Function: glucose-1-phosphate adenylyltransferase activity (GO:0008878);; Cellular Component: amyloplast (GO:0009501);; Cellular Component: chloroplast stroma (G…	K00975|0|vvi:100240927|glucose-1-phosphate adenylyltransferase small subunit, chloroplastic; K00975 glucose-1-phosphate adenylyltransferase [EC:2.7.7.27] (A)	Starch and sucrose metabolism (ko00500);; Amino sugar and nucleotide sugar metabolism (ko00520)	Nucleotidyl transferase	PREDICTED: glucose-1-phosphate adenylyltransferase small subunit, chloroplastic/amyloplastic-like [Sesamum indicum]
LOC105156570	down	Biological Process: protein folding (GO:0006457);; Molecular Function: unfolded protein binding (GO:0051082);;	K09510|1.97468e-153|sly:101251582|dnaJ homolog subfamily B member 1-like; K09510 DnaJ homolog subfamily B member 4 (A)	--	DnaJ C terminal domain;; DnaJ domain	PREDICTED: dnaJ homolog subfamily B member 4 [Sesamum indicum]
LOC105173513	down	Molecular Function: ATP binding (GO:0005524);; Biological Process: ATP catabolic process (GO:0006200);; Cellular Component: chloroplast (GO:0009507);; Molecular Function: ATPase activity (GO:0016887);; Biological Process: protein metabolic process (GO:0019538);;	--	--	Ankyrin repeats (3 copies);; Ankyrin repeat;; Ankyrin repeats (many copies);; Ankyrin repeat;; Ankyrin repeats (many copies);; ATPase family associated with various cellular activities (AAA);; AAA domain	PREDICTED: protein cfxQ homolog [Sesamum indicum]
LOC105168830	down	--	--	--	--	PREDICTED: protein PHYTOCHROME KINASE SUBSTRATE 3-like [Sesamum indicum]
LOC105175544	down	--	--	--	Helix-loop-helix DNA-binding domain	PREDICTED: transcription factor bHLH125 [Sesamum indicum]
LOC105171649	down	Molecular Function: RNA binding (GO:0003723);; Molecular Function: structural constituent of ribosome (GO:0003735);; Biological Process: translation (GO:0006412);; Cellular Component: small ribosomal subunit (GO:0015935);;	K02958|8.15663e-98|pda:103716570|40S ribosomal protein S15-like; K02958 small subunit ribosomal protein S15e (A)	Ribosome (ko03010)	Ribosomal protein S19	PREDICTED: 40S ribosomal protein S15 [Sesamum indicum]
LOC105173940	down	Molecular Function: nucleotide binding (GO:0000166);; Molecular Function: nucleic acid binding (GO:0003676);;	--	--	RNA recognition motif. (a.k.a. RRM, RBD, or RNP domain)	PREDICTED: uncharacterized protein LOC105173940 [Sesamum indicum]
LOC105173322	down	Cellular Component: chloroplast thylakoid membrane (GO:0009535);; Cellular Component: chloroplast envelope (GO:0009941);; Cellular Component: plastoglobule (GO:0010287);;	--	--	CAAD domains of cyanobacterial aminoacyl-tRNA synthetase	PREDICTED: protein CURVATURE THYLAKOID 1A, chloroplastic-like isoform X1 [Sesamum indicum]
LOC105175139	down	Molecular Function: magnesium ion binding (GO:0000287);; Molecular Function: sesquiterpene synthase activity (GO:0010334);; Biological Process: farnesyl diphosphate catabolic process (GO:0045339);; Biological Process: beta-caryophyllene biosynthetic process (GO:1901937);;	K15803|0|vvi:100232954|(-)-germacrene D synthase (EC:4.2.3.22 4.2.3.75); K15803 (-)-germacrene D synthase [EC:4.2.3.22 4.2.3.75] (A)	Sesquiterpenoid and triterpenoid biosynthesis (ko00909)	Terpene synthase family, metal binding domain;; Terpene synthase, N-terminal domain	PREDICTED: germacrene-D synthase-like [Sesamum indicum]
LOC105166606	down	Molecular Function: sequence-specific DNA binding transcription factor activity (GO:0003700);; Cellular Component: nucleus (GO:0005634);; Molecular Function: zinc ion binding (GO:0008270);; Molecular Function: sequence-specific DNA binding (GO:0043565);; Biological Process: positive regulation of transcription, DNA-templated (GO:0045893);;	--	--	GATA zinc finger	PREDICTED: GATA transcription factor 8 [Sesamum indicum]
LOC105178522	down	Biological Process: systemic acquired resistance (GO:0009627);; Biological Process: response to endoplasmic reticulum stress (GO:0034976);;	--	--	TLR4 regulator and MIR-interacting MSAP	PREDICTED: uncharacterized protein LOC105178522 [Sesamum indicum]
LOC105171310	down	Molecular Function: structural constituent of ribosome (GO:0003735);; Biological Process: translation (GO:0006412);; Cellular Component: cytosolic small ribosomal subunit (GO:0022627);;	K02984|1.17221e-153|sot:102577548|40S ribosomal protein S3a-like protein; K02984 small subunit ribosomal protein S3Ae (A)	Ribosome (ko03010)	Ribosomal S3Ae family	PREDICTED: 40S ribosomal protein S3a [Sesamum indicum]
LOC105167370	down	Molecular Function: protein kinase activity (GO:0004672);; Molecular Function: ATP binding (GO:0005524);; Biological Process: protein phosphorylation (GO:0006468);; Cellular Component: integral component of membrane (GO:0016021);;	--	--	Protein tyrosine kinase;; Protein kinase domain;; Leucine rich repeat;; Leucine Rich Repeat;; Leucine Rich repeats (2 copies)	PREDICTED: protein STRUBBELIG-RECEPTOR FAMILY 3-like [Sesamum indicum]
LOC105176368	down	Cellular Component: nucleus (GO:0005634);; Biological Process: regulation of transcription, DNA-templated (GO:0006355);; Biological Process: gibberellic acid mediated signaling pathway (GO:0009740);;	K14494|0|vvi:100253268|DELLA protein GAI-like; K14494 DELLA protein (A)	Plant hormone signal transduction (ko04075)	GRAS domain family;; Transcriptional regulator DELLA protein N terminal	PREDICTED: DELLA protein GAI-like [Sesamum indicum]
LOC105164136	down	Cellular Component: nucleolus (GO:0005730);; Cellular Component: plasma membrane (GO:0005886);; Cellular Component: chloroplast (GO:0009507);; Biological Process: auxin-activated signaling pathway (GO:0009734);; Cellular Component: cytosolic large ribosomal subunit (GO:0022625);; Biological Process: gynoecium development (GO:0048467);;	K02896|1.23747e-74|pop:POPTR_0003s12330g|hypothetical protein; K02896 large subunit ribosomal protein L24e (A)	Ribosome (ko03010)	Ribosomal protein L24e	PREDICTED: 60S ribosomal protein L24-like [Sesamum indicum]
LOC105161813	down	--	--	--	--	PREDICTED: proline-rich transmembrane protein 2-like [Sesamum indicum]
LOC105159912	down	Cellular Component: mitochondrial respiratory chain complex III (GO:0005750);;	--	--	--	PREDICTED: uncharacterized protein LOC105159912 isoform X1 [Sesamum indicum]
LOC105170120	down	Biological Process: protein peptidyl-prolyl isomerization (GO:0000413);; Molecular Function: peptidyl-prolyl cis-trans isomerase activity (GO:0003755);; Cellular Component: vacuole (GO:0005773);; Cellular Component: endoplasmic reticulum lumen (GO:0005788);; Biological Process: protein folding (GO:0006457);; Biological Process: response to stress (GO:0006950);;	K09569|7.35809e-77|vvi:100245185|peptidyl-prolyl cis-trans isomerase FKBP15-1; K09569 FK506-binding protein 2 [EC:5.2.1.8] (A)	--	FKBP-type peptidyl-prolyl cis-trans isomerase	PREDICTED: FK506-binding protein 2-like [Sesamum indicum]
LOC105164121	down	--	--	--	Stress responsive A/B Barrel Domain	PREDICTED: uncharacterized protein LOC105164121 [Sesamum indicum]
LOC105168381	down	Molecular Function: motor activity (GO:0003774);; Molecular Function: actin binding (GO:0003779);; Molecular Function: ATP binding (GO:0005524);; Cellular Component: myosin complex (GO:0016459);;	K10357|0|sot:102586997|myosin-12-like; K10357 myosin V (A)	--	Myosin head (motor domain);; DIL domain;; IQ calmodulin-binding motif;; Myosin N-terminal SH3-like domain	PREDICTED: myosin-12 [Sesamum indicum]
LOC105175284	down	Cellular Component: mitochondrial inner membrane (GO:0005743);; Biological Process: glycolytic process (GO:0006096);; Biological Process: protein targeting to vacuole (GO:0006623);; Biological Process: mitochondrial pyruvate transport (GO:0006850);; Biological Process: aerobic respiration (GO:0009060);; Biological Process: response to cadmium ion (GO:0046686);;	--	--	Uncharacterised protein family (UPF0041)	PREDICTED: mitochondrial pyruvate carrier 2 [Sesamum indicum]
LOC105161869	down	Cellular Component: chloroplast (GO:0009507);; Biological Process: cellular cation homeostasis (GO:0030003);; Biological Process: divalent metal ion transport (GO:0070838);;	--	--	--	PREDICTED: uncharacterized protein LOC105161869 isoform X1 [Sesamum indicum]
LOC105157280	down	--	--	--	--	PREDICTED: uncharacterized protein LOC105157280 [Sesamum indicum]
LOC105163205	down	Cellular Component: nucleosome (GO:0000786);; Molecular Function: DNA binding (GO:0003677);; Cellular Component: nucleus (GO:0005634);; Biological Process: nucleosome assembly (GO:0006334);; Molecular Function: protein heterodimerization activity (GO:0046982);;	K11251|1.74621e-54|sly:101256806|probable histone H2AXb; K11251 histone H2A (A)	--	Core histone H2A/H2B/H3/H4;; Histone-like transcription factor (CBF/NF-Y) and archaeal histone	PREDICTED: histone H2AX-like [Sesamum indicum]
LOC105160810	down	Molecular Function: protein serine/threonine kinase activity (GO:0004674);; Molecular Function: ATP binding (GO:0005524);; Biological Process: protein phosphorylation (GO:0006468);; Biological Process: signal transduction (GO:0007165);;	--	--	Protein kinase domain;; Protein tyrosine kinase;; NAF domain;; Kinase-like	PREDICTED: CBL-interacting protein kinase 2-like [Sesamum indicum]
LOC105163091	down	Molecular Function: polygalacturonase activity (GO:0004650);; Cellular Component: extracellular region (GO:0005576);; Biological Process: carbohydrate metabolic process (GO:0005975);;	--	--	Glycosyl hydrolases family 28;; Pectate lyase superfamily protein;; Right handed beta helix region	PREDICTED: probable polygalacturonase isoform X1 [Sesamum indicum]
LOC105170136	down	--	--	--	--	PREDICTED: uncharacterized protein LOC105170136 [Sesamum indicum]
LOC105157115	down	Molecular Function: ATP binding (GO:0005524);; Cellular Component: plasma membrane (GO:0005886);; Biological Process: ATP catabolic process (GO:0006200);; Biological Process: ATP biosynthetic process (GO:0006754);; Molecular Function: hydrogen-exporting ATPase activity, phosphorylative mechanism (GO:0008553);; Biological Process: proton transport (GO:0015992);; Cellular Component: integral compon…	K01535|0|sot:102592032|PHA1; plasma membrane ATPase 1-like (EC:3.6.3.6); K01535 H+-transporting ATPase [EC:3.6.3.6] (A)	Oxidative phosphorylation (ko00190)	E1-E2 ATPase;; haloacid dehalogenase-like hydrolase;; Cation transporter/ATPase, N-terminus;; haloacid dehalogenase-like hydrolase	PREDICTED: LOW QUALITY PROTEIN: plasma membrane ATPase 3 [Sesamum indicum]
LOC105161696	down	Molecular Function: UDP-galactose transmembrane transporter activity (GO:0005459);; Molecular Function: UDP-glucose transmembrane transporter activity (GO:0005460);; Cellular Component: Golgi apparatus (GO:0005794);; Biological Process: UDP-glucose transport (GO:0015786);; Cellular Component: integral component of membrane (GO:0016021);; Biological Process: lateral root development (GO:0048527);;…	K15281|2.33444e-163|cam:101491574|putative UDP-sugar transporter DDB_G0278631-like; K15281 solute carrier family 35 (A)	--	UAA transporter family;; Triose-phosphate Transporter family	PREDICTED: putative UDP-sugar transporter DDB_G0278631 isoform X1 [Sesamum indicum]
LOC105176157	down	Biological Process: carbohydrate metabolic process (GO:0005975);; Molecular Function: isomerase activity (GO:0016853);; Biological Process: cellular biosynthetic process (GO:0044249);; Biological Process: small molecule metabolic process (GO:0044281);; Biological Process: organic substance biosynthetic process (GO:1901576);;	K01809|0|sly:101256451|mannose-6-phosphate isomerase 1-like; K01809 mannose-6-phosphate isomerase [EC:5.3.1.8] (A)	Fructose and mannose metabolism (ko00051);; Amino sugar and nucleotide sugar metabolism (ko00520)	Phosphomannose isomerase type I;; Cupin domain	PREDICTED: mannose-6-phosphate isomerase 1 isoform X1 [Sesamum indicum]
LOC105174337	down	Molecular Function: structural constituent of ribosome (GO:0003735);; Cellular Component: nucleolus (GO:0005730);; Biological Process: translation (GO:0006412);; Cellular Component: cytosolic small ribosomal subunit (GO:0022627);;	K02973|3.03156e-98|csv:101231926|40S ribosomal protein S23-like; K02973 small subunit ribosomal protein S23e (A)	Ribosome (ko03010)	Ribosomal protein S12/S23	PREDICTED: 40S ribosomal protein S23-like [Cucumis sativus]
LOC105162894	down	Molecular Function: structural constituent of ribosome (GO:0003735);; Cellular Component: ribosome (GO:0005840);; Biological Process: pentose-phosphate shunt (GO:0006098);; Biological Process: translation (GO:0006412);; Cellular Component: chloroplast (GO:0009507);;	K02916|4.98266e-34|sly:101252000|50S ribosomal protein L35, chloroplastic; K02916 large subunit ribosomal protein L35 (A)	Ribosome (ko03010)	Ribosomal protein L35	PREDICTED: 50S ribosomal protein L35, chloroplastic [Sesamum indicum]
LOC105161890	down	--	--	--	Domain of unknown function (DUF3411)	PREDICTED: uncharacterized protein LOC105161890 [Sesamum indicum]
LOC105161707	down	Molecular Function: peroxidase activity (GO:0004601);; Molecular Function: peroxiredoxin activity (GO:0051920);; Biological Process: oxidation-reduction process (GO:0055114);;	K03386|1.07105e-142|tcc:TCM_022857|2-cysteine peroxiredoxin B; K03386 peroxiredoxin (alkyl hydroperoxide reductase subunit C) [EC:1.11.1.15] (A)	--	AhpC/TSA family;; Redoxin;; C-terminal domain of 1-Cys peroxiredoxin	PREDICTED: 2-Cys peroxiredoxin BAS1, chloroplastic-like [Sesamum indicum]
LOC105155984	down	--	--	--	Chlorophyll A-B binding protein	PREDICTED: uncharacterized protein LOC105155984 [Sesamum indicum]
LOC105168054	down	--	--	--	--	PREDICTED: uncharacterized protein LOC105168054 [Sesamum indicum]
LOC105171319	down	Biological Process: phosphatidylinositol dephosphorylation (GO:0046856);;	--	--	Endonuclease/Exonuclease/phosphatase family	PREDICTED: type I inositol 1,4,5-trisphosphate 5-phosphatase CVP2 [Sesamum indicum]
LOC105170345	down	--	K09284|5.64945e-138|sot:102606071|ethylene-responsive transcription factor RAP2-7-like; K09284 AP2-like factor, euAP2 lineage (A)	--	AP2 domain	PREDICTED: ethylene-responsive transcription factor RAP2-7-like [Sesamum indicum]
LOC105169949	down	Cellular Component: plastid large ribosomal subunit (GO:0000311);; Molecular Function: structural constituent of ribosome (GO:0003735);; Biological Process: translation (GO:0006412);; Cellular Component: chloroplast stroma (GO:0009570);; Cellular Component: chloroplast envelope (GO:0009941);; Biological Process: isopentenyl diphosphate biosynthetic process, methylerythritol 4-phosphate pathway (G…	K02939|4.65949e-65|pop:POPTR_0004s22660g|hypothetical protein; K02939 large subunit ribosomal protein L9 (A)	Ribosome (ko03010)	Ribosomal protein L9, C-terminal domain;; Ribosomal protein L9, N-terminal domain	PREDICTED: 50S ribosomal protein L9, chloroplastic [Sesamum indicum]
LOC105156823	down	--	--	--	Stress responsive A/B Barrel Domain	PREDICTED: probable protein Pop3 [Sesamum indicum]
LOC105167377	down	--	--	--	--	PREDICTED: uncharacterized protein LOC105167377 [Sesamum indicum]
LOC105157355	down	Cellular Component: mitochondrion (GO:0005739);; Biological Process: lipoate biosynthetic process (GO:0009107);; Biological Process: protein lipoylation (GO:0009249);; Molecular Function: lipoate synthase activity (GO:0016992);; Molecular Function: metal ion binding (GO:0046872);; Molecular Function: 4 iron, 4 sulfur cluster binding (GO:0051539);;	K03644|0|tcc:TCM_007985|Lipoic acid synthase 1 isoform 3; K03644 lipoic acid synthetase [EC:2.8.1.8] (A)	Lipoic acid metabolism (ko00785)	Radical SAM superfamily	PREDICTED: lipoyl synthase 2, mitochondrial [Sesamum indicum]
LOC105167972	down	Cellular Component: intracellular (GO:0005622);; Biological Process: transport (GO:0006810);;	--	--	Nuclear transport factor 2 (NTF2) domain	PREDICTED: nuclear transport factor 2 [Sesamum indicum]
LOC105156973	down	--	--	--	--	PREDICTED: uncharacterized GPI-anchored protein At3g06035-like [Sesamum indicum]
LOC105157704	down	Biological Process: lipid metabolic process (GO:0006629);; Molecular Function: hydrolase activity, acting on ester bonds (GO:0016788);; Cellular Component: apoplast (GO:0048046);;	--	--	GDSL-like Lipase/Acylhydrolase	PREDICTED: GDSL esterase/lipase APG [Sesamum indicum]
LOC105165132	down	Biological Process: MAPK cascade (GO:0000165);; Molecular Function: ATP binding (GO:0005524);; Biological Process: pentose-phosphate shunt (GO:0006098);; Biological Process: rRNA processing (GO:0006364);; Biological Process: protein targeting to membrane (GO:0006612);; Molecular Function: phosphoribulokinase activity (GO:0008974);; Biological Process: response to cold (GO:0009409);; Cellular Comp…	K00855|0|rcu:RCOM_1316960|phosphoribulose kinase, putative (EC:2.7.1.19); K00855 phosphoribulokinase [EC:2.7.1.19] (A)	Carbon fixation in photosynthetic organisms (ko00710);; Carbon metabolism (ko01200)	Phosphoribulokinase / Uridine kinase family	PREDICTED: phosphoribulokinase, chloroplastic-like [Sesamum indicum]
LOC105174528	down	Molecular Function: structural constituent of ribosome (GO:0003735);; Biological Process: translation (GO:0006412);; Cellular Component: membrane (GO:0016020);; Cellular Component: cytosolic large ribosomal subunit (GO:0022625);;	K02917|8.0381e-75|pop:POPTR_0010s20140g|POPTRDRAFT_833785; 60S ribosomal protein L35a; K02917 large subunit ribosomal protein L35Ae (A)	Ribosome (ko03010)	Ribosomal protein L35Ae	PREDICTED: 60S ribosomal protein L35a-3-like [Sesamum indicum]
LOC105168718	down	Molecular Function: GTP binding (GO:0005525);; Cellular Component: intracellular (GO:0005622);; Biological Process: small GTPase mediated signal transduction (GO:0007264);; Cellular Component: membrane (GO:0016020);;	K04392|5.66837e-131|cit:102608421|rac-like GTP-binding protein 3-like; K04392 Ras-related C3 botulinum toxin substrate 1 (A)	Phagosome (ko04145)	Ras family;; Miro-like protein;; ADP-ribosylation factor family	PREDICTED: rac-like GTP-binding protein ARAC8 [Sesamum indicum]
LOC105173180	down	Molecular Function: phosphomannomutase activity (GO:0004615);; Cellular Component: cytosol (GO:0005829);; Biological Process: gluconeogenesis (GO:0006094);; Biological Process: glycolytic process (GO:0006096);; Biological Process: water transport (GO:0006833);; Biological Process: hyperosmotic response (GO:0006972);; Biological Process: cytoskeleton organization (GO:0007010);; Biological Process:…	K17497|4.37421e-162|pop:POPTR_0014s07630g|phosphomannomutase family protein; K17497 phosphomannomutase [EC:5.4.2.8] (A)	Fructose and mannose metabolism (ko00051);; Amino sugar and nucleotide sugar metabolism (ko00520)	Eukaryotic phosphomannomutase;; haloacid dehalogenase-like hydrolase	PREDICTED: phosphomannomutase [Sesamum indicum]
LOC105166419	down	--	--	--	SAM domain (Sterile alpha motif)	PREDICTED: uncharacterized protein LOC105166419 [Sesamum indicum]
LOC105173507	down	--	--	--	Protein of unknown function (DUF3119)	PREDICTED: uncharacterized protein LOC105173507 isoform X1 [Sesamum indicum]
LOC105169349	down	Molecular Function: magnesium ion binding (GO:0000287);; Molecular Function: pyruvate kinase activity (GO:0004743);; Biological Process: glycolytic process (GO:0006096);; Biological Process: phosphorylation (GO:0016310);; Molecular Function: potassium ion binding (GO:0030955);;	K00873|0|vvi:100244565|pyruvate kinase isozyme A, chloroplastic; K00873 pyruvate kinase [EC:2.7.1.40] (A)	Glycolysis / Gluconeogenesis (ko00010);; Purine metabolism (ko00230);; Pyruvate metabolism (ko00620);; Carbon metabolism (ko01200);; Biosynthesis of amino acids (ko01230)	Pyruvate kinase, barrel domain;; Pyruvate kinase, alpha/beta domain;; HpcH/HpaI aldolase/citrate lyase family	PREDICTED: pyruvate kinase isozyme A, chloroplastic-like [Sesamum indicum]
LOC105173107	down	Cellular Component: chloroplast thylakoid membrane (GO:0009535);; Cellular Component: chloroplast envelope (GO:0009941);; Cellular Component: plastoglobule (GO:0010287);;	--	--	CAAD domains of cyanobacterial aminoacyl-tRNA synthetase	PREDICTED: protein CURVATURE THYLAKOID 1A, chloroplastic-like [Sesamum indicum]
LOC105170996	down	--	--	--	YABBY protein;; HMG-box domain;; HMG (high mobility group) box	PREDICTED: putative axial regulator YABBY 2 isoform X1 [Sesamum indicum]
LOC105160031	down	Molecular Function: protein domain specific binding (GO:0019904);;	K06630|8.14502e-164|pmum:103321471|14-3-3-like protein GF14 iota; K06630 14-3-3 protein epsilon (A)	--	14-3-3 protein	PREDICTED: 14-3-3-like protein GF14 iota [Sesamum indicum]
LOC105162203	down	Molecular Function: homoserine kinase activity (GO:0004413);; Molecular Function: ATP binding (GO:0005524);; Biological Process: threonine metabolic process (GO:0006566);; Biological Process: phosphorylation (GO:0016310);;	K00872|3.85148e-172|sot:102602692|probable homoserine kinase-like; K00872 homoserine kinase [EC:2.7.1.39] (A)	Glycine, serine and threonine metabolism (ko00260);; Biosynthesis of amino acids (ko01230)	GHMP kinases N terminal domain;; GHMP kinases C terminal	PREDICTED: homoserine kinase-like [Sesamum indicum]
LOC105174530	down	Cellular Component: endoplasmic reticulum (GO:0005783);;	--	--	Reticulon	PREDICTED: reticulon-like protein B12 [Sesamum indicum]
LOC105177410	down	--	--	--	N-terminal C2 in EEIG1 and EHBP1 proteins	PREDICTED: uncharacterized protein LOC105177410 [Sesamum indicum]
LOC105155746	down	--	--	--	Domain of unknown function (DUF309)	PREDICTED: uncharacterized protein LOC105155746 [Sesamum indicum]
LOC105172910	down	Molecular Function: beta-galactosidase activity (GO:0004565);; Biological Process: carbohydrate metabolic process (GO:0005975);; Biological Process: acetyl-CoA metabolic process (GO:0006084);; Biological Process: polyamine catabolic process (GO:0006598);; Biological Process: plant-type cell wall organization (GO:0009664);; Biological Process: phenylpropanoid metabolic process (GO:0009698);; Biolo…	K14573|0|sly:101263645|RNA-binding protein 28; K14573 nucleolar protein 4 (A)	Ribosome biogenesis in eukaryotes (ko03008)	Glycosyl hydrolases family 35;; Beta-galactosidase;; Beta-galactosidase jelly roll domain;; Glycosyl hydrolases family 2, sugar binding domain	PREDICTED: beta-galactosidase 3 [Sesamum indicum]
LOC105170126	down	Molecular Function: GTP cyclohydrolase I activity (GO:0003934);; Cellular Component: cytoplasm (GO:0005737);; Biological Process: tetrahydrofolate biosynthetic process (GO:0046654);;	K01495|0|pper:PRUPE_ppa005313mg|hypothetical protein; K01495 GTP cyclohydrolase I [EC:3.5.4.16] (A)	Folate biosynthesis (ko00790)	GTP cyclohydrolase I	PREDICTED: GTP cyclohydrolase 1 [Sesamum indicum]
LOC105171364	down	Biological Process: long-chain fatty acid metabolic process (GO:0001676);; Biological Process: defense response to insect (GO:0002213);; Molecular Function: long-chain fatty acid-CoA ligase activity (GO:0004467);; Cellular Component: peroxisome (GO:0005777);; Biological Process: fatty acid biosynthetic process (GO:0006633);; Biological Process: fatty acid beta-oxidation (GO:0006635);; Cellular Co…	K01897|0|vvi:100244213|long chain acyl-CoA synthetase 6, peroxisomal; K01897 long-chain acyl-CoA synthetase [EC:6.2.1.3] (A)	Fatty acid biosynthesis (ko00061);; Fatty acid degradation (ko00071);; Fatty acid metabolism (ko01212);; Peroxisome (ko04146)	AMP-binding enzyme	PREDICTED: long chain acyl-CoA synthetase 6, peroxisomal-like isoform X1 [Sesamum indicum]
LOC105161130	down	--	K09284|1.45035e-107|vvi:100246815|ethylene-responsive transcription factor RAP2-7; K09284 AP2-like factor, euAP2 lineage (A)	--	AP2 domain	PREDICTED: AP2-like ethylene-responsive transcription factor TOE3 isoform X1 [Sesamum indicum]
LOC105158019	down	Molecular Function: protein kinase activity (GO:0004672);; Molecular Function: ATP binding (GO:0005524);; Biological Process: protein phosphorylation (GO:0006468);;	K08869|0|tcc:TCM_014571|Kinase superfamily protein isoform 1; K08869 aarF domain-containing kinase (A)	--	ABC1 family;; RIO1 family	PREDICTED: uncharacterized aarF domain-containing protein kinase 1-like [Sesamum indicum]
LOC105166839	down	--	--	--	Weak chloroplast movement under blue light	PREDICTED: WEB family protein At3g02930, chloroplastic-like [Sesamum indicum]
LOC105167068	down	Molecular Function: transporter activity (GO:0005215);; Biological Process: transport (GO:0006810);; Cellular Component: integral component of membrane (GO:0016021);;	K09872|0|sot:102581374|probable aquaporin PIP1-2-like; K09872 aquaporin PIP (A)	--	Major intrinsic protein	PREDICTED: probable aquaporin PIP1-2 [Sesamum indicum]
LOC105171923	down	--	--	--	PsbP	PREDICTED: psbP-like protein 2, chloroplastic [Sesamum indicum]
LOC105166113	down	Molecular Function: transporter activity (GO:0005215);; Cellular Component: intracellular (GO:0005622);; Biological Process: transport (GO:0006810);;	--	--	CRAL/TRIO domain;; CRAL/TRIO, N-terminal domain;; Divergent CRAL/TRIO domain	PREDICTED: phosphatidylinositol/phosphatidylcholine transfer protein SFH6 isoform X2 [Sesamum indicum]
LOC105168533	down	--	--	--	KIP1-like protein	PREDICTED: uncharacterized protein LOC105168533 [Sesamum indicum]
LOC105165418	down	Molecular Function: protein kinase activity (GO:0004672);;	--	--	Protein kinase domain;; Protein tyrosine kinase	PREDICTED: serine/threonine-protein kinase-like protein At3g51990 [Sesamum indicum]
LOC105175200	down	Molecular Function: DNA binding (GO:0003677);; Molecular Function: chromatin binding (GO:0003682);; Molecular Function: sequence-specific DNA binding transcription factor activity (GO:0003700);; Biological Process: regulation of transcription, DNA-templated (GO:0006355);; Biological Process: N-terminal protein myristoylation (GO:0006499);; Biological Process: fatty acid beta-oxidation (GO:0006635…	--	--	Myb-like DNA-binding domain;; MYB-CC type transfactor, LHEQLE motif	PREDICTED: uncharacterized protein LOC104447696 [Eucalyptus grandis]
LOC105162456	down	Molecular Function: methyltransferase activity (GO:0008168);; Biological Process: methylation (GO:0032259);;	--	--	Putative S-adenosyl-L-methionine-dependent methyltransferase;; Methyltransferase domain	PREDICTED: probable methyltransferase PMT26 [Sesamum indicum]
LOC105172676	down	Molecular Function: DNA binding (GO:0003677);; Molecular Function: chromatin binding (GO:0003682);; Molecular Function: RNA binding (GO:0003723);; Molecular Function: structural constituent of ribosome (GO:0003735);; Cellular Component: nucleus (GO:0005634);; Biological Process: translation (GO:0006412);; Cellular Component: cytosolic small ribosomal subunit (GO:0022627);;	K02980|1.14947e-34|vvi:100262886|40S ribosomal protein S29; K02980 small subunit ribosomal protein S29e (A)	Ribosome (ko03010)	Ribosomal protein S14p/S29e	PREDICTED: 40S ribosomal protein S29 [Sesamum indicum]
LOC105177376	down	--	--	--	--	PREDICTED: uncharacterized protein LOC105177376 [Sesamum indicum]
LOC105175634	down	--	--	--	CBS domain	PREDICTED: CBS domain-containing protein CBSX5-like [Sesamum indicum]
LOC105173661	down	Biological Process: double-strand break repair via homologous recombination (GO:0000724);; Cellular Component: nuclear chromatin (GO:0000790);; Molecular Function: DNA binding (GO:0003677);; Biological Process: DNA replication (GO:0006260);; Biological Process: mitotic recombination (GO:0006312);; Biological Process: sister chromatid cohesion (GO:0007062);; Biological Process: reciprocal meiotic …	K07466|0|sot:102585520|replication protein A 70 kDa DNA-binding subunit A-like; K07466 replication factor A1 (A)	DNA replication (ko03030);; Nucleotide excision repair (ko03420);; Mismatch repair (ko03430);; Homologous recombination (ko03440)	Replication factor-A C terminal domain;; Replication factor-A protein 1, N-terminal domain;; OB-fold nucleic acid binding domain	PREDICTED: replication protein A 70 kDa DNA-binding subunit A isoform X1 [Sesamum indicum]
LOC105159077	down	--	--	--	--	PREDICTED: uncharacterized protein At3g49720-like [Sesamum indicum]
LOC105172920	down	Molecular Function: microtubule motor activity (GO:0003777);; Molecular Function: ATP binding (GO:0005524);; Cellular Component: kinesin complex (GO:0005871);; Cellular Component: microtubule (GO:0005874);; Biological Process: microtubule-based movement (GO:0007018);; Molecular Function: microtubule binding (GO:0008017);; Molecular Function: zinc ion binding (GO:0008270);;	K11498|0|vvi:100253714|kinesin-related protein 11; K11498 centromeric protein E (A)	--	Kinesin motor domain;; Zinc finger, C3HC4 type (RING finger)	PREDICTED: kinesin-like protein KIF3A [Sesamum indicum]
LOC105158308	down	Biological Process: pentose-phosphate shunt (GO:0006098);; Cellular Component: chloroplast thylakoid membrane (GO:0009535);; Biological Process: photosynthetic electron transport in photosystem I (GO:0009773);; Biological Process: photosystem II assembly (GO:0010207);; Cellular Component: NAD(P)H dehydrogenase complex (plastoquinone) (GO:0010598);; Biological Process: carotenoid biosynthetic proc…	--	--	--	PREDICTED: uncharacterized protein LOC105158308 [Sesamum indicum]
LOC105169481	down	--	--	--	Protein of unknown function (DUF620)	PREDICTED: uncharacterized protein LOC105169481 [Sesamum indicum]
LOC105161017	down	Molecular Function: magnesium ion binding (GO:0000287);; Cellular Component: cytosol (GO:0005829);; Molecular Function: 5'-nucleotidase activity (GO:0008253);;	K01081|4.35264e-171|vvi:100242328|7-methylguanosine phosphate-specific 5'-nucleotidase A; K01081 5'-nucleotidase [EC:3.1.3.5] (A)	Purine metabolism (ko00230);; Pyrimidine metabolism (ko00240);; Nicotinate and nicotinamide metabolism (ko00760)	Pyrimidine 5'-nucleotidase (UMPH-1)	PREDICTED: 7-methylguanosine phosphate-specific 5&apos;-nucleotidase A [Sesamum indicum]
LOC105166062	down	Biological Process: MAPK cascade (GO:0000165);; Molecular Function: protein serine/threonine kinase activity (GO:0004674);; Molecular Function: ATP binding (GO:0005524);; Biological Process: protein phosphorylation (GO:0006468);; Biological Process: signal complex assembly (GO:0007172);; Biological Process: regulation of meristem structural organization (GO:0009934);; Cellular Component: integral…	--	--	Protein kinase domain;; Leucine Rich repeats (2 copies);; Protein tyrosine kinase;; Leucine rich repeat;; Leucine Rich Repeat;; Leucine Rich repeat;; Leucine rich repeat N-terminal domain	PREDICTED: receptor protein kinase CLAVATA1 [Sesamum indicum]
LOC105168869	down	Molecular Function: structural constituent of ribosome (GO:0003735);; Biological Process: translation (GO:0006412);; Cellular Component: cytosolic large ribosomal subunit (GO:0022625);;	K02929|2.44835e-57|pxb:103944756|60S ribosomal protein L44-like; K02929 large subunit ribosomal protein L44e (A)	Ribosome (ko03010)	Ribosomal protein L44	PREDICTED: 60S ribosomal protein L44-like, partial [Pyrus x bretschneideri]
LOC105160261	down	Molecular Function: structural constituent of ribosome (GO:0003735);; Cellular Component: ribosome (GO:0005840);; Biological Process: translation (GO:0006412);; Molecular Function: rRNA binding (GO:0019843);;	K02940|7.17397e-123|rcu:RCOM_1315040|60S ribosomal protein L9, putative; K02940 large subunit ribosomal protein L9e (A)	Ribosome (ko03010)	Ribosomal protein L6	PREDICTED: 60S ribosomal protein L9-1-like [Sesamum indicum]
LOC105158811	down	Molecular Function: transcription cofactor activity (GO:0003712);; Molecular Function: histone acetyltransferase activity (GO:0004402);; Molecular Function: calmodulin binding (GO:0005516);; Cellular Component: nucleus (GO:0005634);; Biological Process: regulation of transcription, DNA-templated (GO:0006355);; Molecular Function: zinc ion binding (GO:0008270);; Biological Process: embryo sac deve…	--	--	BTB/POZ domain;; TAZ zinc finger	PREDICTED: BTB/POZ and TAZ domain-containing protein 3 [Sesamum indicum]
LOC105164679	down	Biological Process: cell differentiation (GO:0030154);;	--	--	Ndr family;; Alpha/beta hydrolase family;; alpha/beta hydrolase fold	PREDICTED: pollen-specific protein SF21-like [Sesamum indicum]
LOC105166767	down	Biological Process: transmembrane transport (GO:0055085);;	--	--	OPT oligopeptide transporter protein	PREDICTED: LOW QUALITY PROTEIN: metal-nicotianamine transporter YSL3 [Sesamum indicum]
LOC105162878	down	Molecular Function: cytochrome-c oxidase activity (GO:0004129);; Cellular Component: mitochondrion (GO:0005739);;	K02267|7.55707e-49|sot:102589509|cytochrome c oxidase subunit 6b-2-like; K02267 cytochrome c oxidase subunit 6b (A)	Oxidative phosphorylation (ko00190)	Cytochrome oxidase c subunit VIb	PREDICTED: cytochrome c oxidase subunit 6b-2 [Sesamum indicum]
LOC105170385	down	Molecular Function: structural constituent of ribosome (GO:0003735);; Cellular Component: ribosome (GO:0005840);; Biological Process: translation (GO:0006412);;	K02957|6.48857e-91|pvu:PHAVU_003G132300g|hypothetical protein; K02957 small subunit ribosomal protein S15Ae (A)	Ribosome (ko03010)	Ribosomal protein S8	PREDICTED: 40S ribosomal protein S15a-like [Sesamum indicum]
LOC105161253	down	--	--	--	--	PREDICTED: uncharacterized protein LOC105161253 [Sesamum indicum]
LOC105155483	down	--	--	--	Protein kinase domain;; Protein tyrosine kinase	PREDICTED: probable serine/threonine-protein kinase At1g01540 [Sesamum indicum]
LOC105164288	down	Biological Process: metabolic process (GO:0008152);; Cellular Component: membrane (GO:0016020);; Molecular Function: transferase activity, transferring glycosyl groups (GO:0016757);;	--	--	Exostosin family	PREDICTED: xyloglucan galactosyltransferase KATAMARI1 homolog [Sesamum indicum]
LOC105158253	down	--	--	--	--	PREDICTED: uncharacterized protein LOC105158253 [Sesamum indicum]
LOC105170267	down	--	--	--	--	PREDICTED: uncharacterized protein LOC105170267 [Sesamum indicum]
LOC105158931	down	Biological Process: MAPK cascade (GO:0000165);; Biological Process: pentose-phosphate shunt (GO:0006098);; Biological Process: rRNA processing (GO:0006364);; Biological Process: protein targeting to membrane (GO:0006612);; Biological Process: response to cold (GO:0009409);; Cellular Component: chloroplast thylakoid membrane (GO:0009535);; Biological Process: detection of biotic stimulus (GO:00095…	K02113|2.72208e-108|vvi:100251062|ATP synthase delta chain, chloroplastic; K02113 F-type H+-transporting ATPase subunit delta (A)	Oxidative phosphorylation (ko00190);; Photosynthesis (ko00195)	ATP synthase delta (OSCP) subunit	PREDICTED: ATP synthase delta chain, chloroplastic-like [Sesamum indicum]
LOC105172552	down	Cellular Component: plastid (GO:0009536);; Molecular Function: iron-sulfur cluster binding (GO:0051536);;	K02639|1.99731e-51|sot:102599819|ferredoxin, chloroplastic-like; K02639 ferredoxin (A)	Photosynthesis (ko00195)	2Fe-2S iron-sulfur cluster binding domain	PREDICTED: LOW QUALITY PROTEIN: ferredoxin-like [Sesamum indicum]
LOC105180221	down	--	--	--	PPR repeat family;; PPR repeat;; PPR repeat;; Pentatricopeptide repeat domain;; DYW family of nucleic acid deaminases;; Tetratricopeptide repeat;; Tetratricopeptide repeat	PREDICTED: putative pentatricopeptide repeat-containing protein At2g01510 isoform X1 [Sesamum indicum]
LOC105167197	down	Cellular Component: chloroplast (GO:0009507);;	--	--	Domain of unknown function (DUF3411);; Protein of unknown function, DUF399	PREDICTED: uncharacterized protein LOC105167197 [Sesamum indicum]
LOC105159434	down	Biological Process: chloroplast organization (GO:0009658);;	--	--	Staygreen protein	PREDICTED: protein STAY-GREEN LIKE, chloroplastic [Sesamum indicum]
LOC105177763	down	Molecular Function: lyase activity (GO:0016829);;	K06966|6.29155e-122|sly:101252798|cytokinin riboside 5'-monophosphate phosphoribohydrolase LOG8; K06966 (A)	--	Possible lysine decarboxylase	PREDICTED: cytokinin riboside 5&apos;-monophosphate phosphoribohydrolase LOG8-like [Sesamum indicum]
LOC105170648	down	Molecular Function: structural constituent of ribosome (GO:0003735);; Cellular Component: ribosome (GO:0005840);; Biological Process: translation (GO:0006412);;	K02957|3.88346e-91|pvu:PHAVU_003G132300g|hypothetical protein; K02957 small subunit ribosomal protein S15Ae (A)	Ribosome (ko03010)	Ribosomal protein S8	hypothetical protein PHAVU_003G132300g [Phaseolus vulgaris]
LOC105158510	down	--	--	--	Protein of unknown function (DUF1070)	PREDICTED: arabinogalactan peptide 22-like [Sesamum indicum]
LOC105157629	down	Molecular Function: microtubule motor activity (GO:0003777);; Molecular Function: ATP binding (GO:0005524);; Cellular Component: nucleus (GO:0005634);; Cellular Component: kinesin complex (GO:0005871);; Cellular Component: microtubule (GO:0005874);; Cellular Component: plasma membrane (GO:0005886);; Biological Process: microtubule-based movement (GO:0007018);; Molecular Function: microtubule bind…	K10393|0|sot:102584807|kinesin-related protein 6-like; K10393 kinesin family member 2/24 (A)	--	Kinesin motor domain	PREDICTED: kinesin-13A-like [Sesamum indicum]
LOC105157999	down	Biological Process: glycerol metabolic process (GO:0006071);; Biological Process: lipid metabolic process (GO:0006629);; Molecular Function: glycerophosphodiester phosphodiesterase activity (GO:0008889);;	K01126|0|sly:101261241|glycerophosphodiester phosphodiesterase GDPD6; K01126 glycerophosphoryl diester phosphodiesterase [EC:3.1.4.46] (A)	Glycerophospholipid metabolism (ko00564)	Glycerophosphoryl diester phosphodiesterase family	PREDICTED: glycerophosphodiester phosphodiesterase GDPD6-like [Sesamum indicum]
LOC105157646	down	Cellular Component: plastid small ribosomal subunit (GO:0000312);; Molecular Function: structural constituent of ribosome (GO:0003735);; Cellular Component: chloroplast thylakoid (GO:0009534);; Cellular Component: chloroplast stroma (GO:0009570);; Cellular Component: chloroplast envelope (GO:0009941);; Cellular Component: cytosolic small ribosomal subunit (GO:0022627);; Biological Process: plasti…	K02961|5.7494e-48|sot:102591306|30S ribosomal protein S17, chloroplastic-like; K02961 small subunit ribosomal protein S17 (A)	Ribosome (ko03010)	Ribosomal protein S17	PREDICTED: 30S ribosomal protein S17, chloroplastic [Sesamum indicum]
LOC105174559	down	Biological Process: calcium ion transport (GO:0006816);; Molecular Function: calcium:proton antiporter activity (GO:0015369);; Cellular Component: integral component of membrane (GO:0016021);; Biological Process: transmembrane transport (GO:0055085);;	K07300|2.6092e-178|sot:102582937|vacuolar cation/proton exchanger 3-like; K07300 Ca2+:H+ antiporter (A)	--	Sodium/calcium exchanger protein	PREDICTED: vacuolar cation/proton exchanger 3-like [Sesamum indicum]
LOC105165617	down	Molecular Function: L-aspartate:2-oxoglutarate aminotransferase activity (GO:0004069);; Molecular Function: copper ion binding (GO:0005507);; Biological Process: cellular amino acid metabolic process (GO:0006520);; Biological Process: pyrimidine ribonucleotide biosynthetic process (GO:0009220);; Molecular Function: pyridoxal phosphate binding (GO:0030170);; Molecular Function: L-phenylalanine:2-o…	K14455|0|vvi:100254127|aspartate aminotransferase, mitochondrial; K14455 aspartate aminotransferase, mitochondrial [EC:2.6.1.1] (A)	Alanine, aspartate and glutamate metabolism (ko00250);; Cysteine and methionine metabolism (ko00270);; Arginine and proline metabolism (ko00330);; Tyrosine metabolism (ko00350);; Phenylalanine metabolism (ko00360);; Phenylalanine, tyrosine and tryptophan biosynthesis (ko00400);; Carbon fixation in photosynthetic organisms (ko00710);; Isoquinoline alkaloid biosynthesis (ko00950);; Tropane, piperid…	Aminotransferase class I and II	PREDICTED: aspartate aminotransferase, mitochondrial isoform X1 [Sesamum indicum]
LOC105158832	down	Molecular Function: structural constituent of ribosome (GO:0003735);; Cellular Component: plasma membrane (GO:0005886);; Biological Process: translation (GO:0006412);; Cellular Component: cytosolic large ribosomal subunit (GO:0022625);;	K02882|4.65249e-124|sot:102577837|uncharacterized LOC102577837; K02882 large subunit ribosomal protein L18Ae (A)	Ribosome (ko03010)	Ribosomal L18ae/LX protein domain	PREDICTED: 60S ribosomal protein L18a-2-like [Sesamum indicum]
LOC105176671	down	--	K14190|0|tcc:TCM_030818|Galactose-1-phosphate guanylyltransferases,GDP-D-glucose phosphorylases,quercetin 4\'-O-glucosyltransferases; K14190 GDP-L-galactose phosphorylase [EC:2.7.7.69] (A)	Ascorbate and aldarate metabolism (ko00053)	--	PREDICTED: GDP-L-galactose phosphorylase 2-like [Sesamum indicum]
LOC105167865	down	--	--	--	Uncharacterised protein family UPF0052	PREDICTED: uncharacterized protein YNL011C [Sesamum indicum]
LOC105173934	down	Molecular Function: 5-methyltetrahydropteroyltriglutamate-homocysteine S-methyltransferase activity (GO:0003871);; Cellular Component: cytoplasm (GO:0005737);; Molecular Function: zinc ion binding (GO:0008270);; Biological Process: methionine biosynthetic process (GO:0009086);; Biological Process: methylation (GO:0032259);;	K00549|0|sot:102577638|MS; methionine synthase (EC:2.1.1.13); K00549 5-methyltetrahydropteroyltriglutamate--homocysteine methyltransferase [EC:2.1.1.14] (A)	Cysteine and methionine metabolism (ko00270);; Selenocompound metabolism (ko00450);; Biosynthesis of amino acids (ko01230)	Cobalamin-independent synthase, Catalytic domain;; Cobalamin-independent synthase, N-terminal domain	PREDICTED: 5-methyltetrahydropteroyltriglutamate--homocysteine methyltransferase [Sesamum indicum]
LOC105157209	down	--	--	--	Protein tyrosine kinase;; Protein kinase domain;; Kinase-like;; Bacterial Peptidase A24 N-terminal domain	PREDICTED: serine/threonine-protein kinase HT1-like [Sesamum indicum]
LOC105171218	down	Molecular Function: 3-phosphoshikimate 1-carboxyvinyltransferase activity (GO:0003866);; Biological Process: aromatic amino acid family biosynthetic process (GO:0009073);; Biological Process: chorismate biosynthetic process (GO:0009423);; Cellular Component: chloroplast (GO:0009507);; Biological Process: response to herbicide (GO:0009635);;	K00800|0|sly:101265440|3-phosphoshikimate 1-carboxyvinyltransferase 2; K00800 3-phosphoshikimate 1-carboxyvinyltransferase [EC:2.5.1.19] (A)	Phenylalanine, tyrosine and tryptophan biosynthesis (ko00400);; Biosynthesis of amino acids (ko01230)	EPSP synthase (3-phosphoshikimate 1-carboxyvinyltransferase)	PREDICTED: 3-phosphoshikimate 1-carboxyvinyltransferase 2 [Sesamum indicum]
LOC105167452	down	Biological Process: glycerol ether metabolic process (GO:0006662);; Molecular Function: electron carrier activity (GO:0009055);; Molecular Function: protein disulfide oxidoreductase activity (GO:0015035);; Molecular Function: isomerase activity (GO:0016853);; Biological Process: cell redox homeostasis (GO:0045454);;	K09584|0|cam:101508932|protein disulfide isomerase-like 2-3-like; K09584 protein disulfide-isomerase A6 [EC:5.3.4.1] (A)	Protein processing in endoplasmic reticulum (ko04141)	Thioredoxin;; Thioredoxin-like domain;; Thioredoxin-like domain;; Thioredoxin-like;; Thioredoxin-like;; Thioredoxin;; Thioredoxin domain	PREDICTED: protein disulfide isomerase-like 2-3 [Sesamum indicum]
LOC105160474	down	Molecular Function: GTPase activity (GO:0003924);; Molecular Function: structural constituent of cytoskeleton (GO:0005200);; Molecular Function: protein binding (GO:0005515);; Molecular Function: GTP binding (GO:0005525);; Cellular Component: Golgi apparatus (GO:0005794);; Cellular Component: microtubule (GO:0005874);; Biological Process: gluconeogenesis (GO:0006094);; Biological Process: GTP cat…	K07375|0|cic:CICLE_v10004755mg|hypothetical protein; K07375 tubulin beta (A)	Phagosome (ko04145)	Tubulin/FtsZ family, GTPase domain;; Tubulin C-terminal domain	hypothetical protein CICLE_v10004755mg [Citrus clementina]
LOC105178910	down	Biological Process: circadian rhythm (GO:0007623);;	--	--	cAMP-regulated phosphoprotein/endosulfine conserved region	PREDICTED: uncharacterized protein LOC105178910 [Sesamum indicum]
LOC105159438	down	--	K10523|8.55336e-111|sot:102586901|BTB/POZ domain-containing protein At4g08455-like; K10523 speckle-type POZ protein (A)	--	BTB/POZ domain;; BTB And C-terminal Kelch	PREDICTED: BTB/POZ domain-containing protein At4g08455-like [Sesamum indicum]
LOC105167974	down	Molecular Function: sequence-specific DNA binding transcription factor activity (GO:0003700);; Cellular Component: nucleus (GO:0005634);; Biological Process: regulation of transcription, DNA-templated (GO:0006355);; Molecular Function: sequence-specific DNA binding (GO:0043565);;	K09338|0|vvi:100264009|homeobox-leucine zipper protein MERISTEM L1; K09338 homeobox-leucine zipper protein (A)	--	START domain;; Homeobox domain	PREDICTED: homeobox-leucine zipper protein MERISTEM L1-like [Sesamum indicum]
LOC105175569	down	--	--	--	--	PREDICTED: protein E6-like [Sesamum indicum]
LOC110012835	down	Cellular Component: photosystem II (GO:0009523);; Biological Process: photosynthesis (GO:0015979);;	--	--	Photosystem II reaction centre X protein (PsbX)	PREDICTED: mechanosensitive ion channel protein 10-like [Sesamum indicum]
LOC105165197	down	--	--	--	TPR repeat;; DnaJ domain;; Tetratricopeptide repeat	PREDICTED: uncharacterized protein LOC105165197 [Sesamum indicum]
LOC105158541	down	Molecular Function: protein serine/threonine kinase activity (GO:0004674);; Molecular Function: ATP binding (GO:0005524);; Biological Process: protein phosphorylation (GO:0006468);;	--	--	Protein kinase domain;; Protein tyrosine kinase;; Phosphotransferase enzyme family	PREDICTED: probable protein kinase At2g41970 [Sesamum indicum]
LOC105168396	down	--	--	--	Domain of unknown function (DUF239);; Domain of unknown function (DUF4409)	PREDICTED: uncharacterized protein LOC105168396 [Sesamum indicum]
LOC105165171	down	--	--	--	Tetratricopeptide repeat;; Tetratricopeptide repeat;; Tetratricopeptide repeat	PREDICTED: uncharacterized protein LOC105165171 [Sesamum indicum]
LOC105162956	down	--	--	--	Protein kinase domain;; Protein tyrosine kinase;; Universal stress protein family	PREDICTED: probable receptor-like serine/threonine-protein kinase At5g57670 [Sesamum indicum]
LOC105159559	down	Cellular Component: chloroplast (GO:0009507);; Molecular Function: hydrolase activity (GO:0016787);;	K01061|3.08944e-122|pmum:103319283|carboxymethylenebutenolidase homolog; K01061 carboxymethylenebutenolidase [EC:3.1.1.45] (A)	--	Dienelactone hydrolase family;; Alpha/beta hydrolase family;; Alpha/beta hydrolase family;; Prolyl oligopeptidase family;; Platelet-activating factor acetylhydrolase, isoform II	PREDICTED: carboxymethylenebutenolidase homolog [Sesamum indicum]
LOC105178564	down	Molecular Function: diacylglycerol O-acyltransferase activity (GO:0004144);; Biological Process: glycerolipid biosynthetic process (GO:0045017);;	--	--	Protein of unknown function (DUF1298)	hypothetical protein MIMGU_mgv1a021941mg [Erythranthe guttata]
LOC105161112	down	--	K08907|1.46646e-145|mus:103973466|chlorophyll a-b binding protein 6, chloroplastic-like; K08907 light-harvesting complex I chlorophyll a/b binding protein 1 (A)	Photosynthesis - antenna proteins (ko00196)	Chlorophyll A-B binding protein	PREDICTED: chlorophyll a-b binding protein 6, chloroplastic [Sesamum indicum]
LOC105170785	down	--	K13680|0|sot:102598153|glucomannan 4-beta-mannosyltransferase 2-like; K13680 beta-mannan synthase [EC:2.4.1.32] (A)	--	Glycosyltransferase like family 2;; Glycosyl transferase family group 2;; Glycosyl transferase family 2;; Glycosyl transferase family 21	PREDICTED: glucomannan 4-beta-mannosyltransferase 2-like [Sesamum indicum]
LOC105156824	down	Molecular Function: RNA binding (GO:0003723);; Molecular Function: structural constituent of ribosome (GO:0003735);; Cellular Component: ribosome (GO:0005840);; Biological Process: pentose-phosphate shunt (GO:0006098);; Biological Process: rRNA processing (GO:0006364);; Biological Process: translation (GO:0006412);; Cellular Component: chloroplast stroma (GO:0009570);; Cellular Component: thylako…	K02945|0|sly:101247851|30S ribosomal protein S1, chloroplastic; K02945 small subunit ribosomal protein S1 (A)	Ribosome (ko03010)	S1 RNA binding domain	PREDICTED: 30S ribosomal protein S1, chloroplastic-like [Sesamum indicum]
LOC105162428	down	Molecular Function: catalytic activity (GO:0003824);; Biological Process: cellular metabolic process (GO:0044237);; Molecular Function: coenzyme binding (GO:0050662);;	--	--	NAD dependent epimerase/dehydratase family;; 3-beta hydroxysteroid dehydrogenase/isomerase family;; NADH(P)-binding;; Male sterility protein;; NmrA-like family;; KR domain;; short chain dehydrogenase	PREDICTED: tetraketide alpha-pyrone reductase 1-like [Sesamum indicum]
LOC105176506	down	Biological Process: protein peptidyl-prolyl isomerization (GO:0000413);; Molecular Function: peptidyl-prolyl cis-trans isomerase activity (GO:0003755);; Biological Process: protein folding (GO:0006457);;	--	--	FKBP-type peptidyl-prolyl cis-trans isomerase	PREDICTED: peptidyl-prolyl cis-trans isomerase FKBP16-2, chloroplastic [Sesamum indicum]
LOC105162455	down	Molecular Function: catalytic activity (GO:0003824);; Biological Process: pentose-phosphate shunt (GO:0006098);; Cellular Component: chloroplast thylakoid membrane (GO:0009535);; Biological Process: photosynthetic electron transport in photosystem I (GO:0009773);; Biological Process: myo-inositol hexakisphosphate biosynthetic process (GO:0010264);; Cellular Component: NAD(P)H dehydrogenase comple…	--	--	--	PREDICTED: uncharacterized protein LOC105162455 [Sesamum indicum]
LOC105176404	down	--	--	--	--	PREDICTED: uncharacterized protein LOC105176404 [Sesamum indicum]
LOC105169672	down	Biological Process: histidine biosynthetic process (GO:0000105);; Molecular Function: histidinol-phosphatase activity (GO:0004401);; Biological Process: sulfur compound metabolic process (GO:0006790);; Molecular Function: 3'(2'),5'-bisphosphate nucleotidase activity (GO:0008441);; Molecular Function: inositol monophosphate 1-phosphatase activity (GO:0008934);; Cellular Component: chloroplast (GO:…	K18649|5.72409e-170|vvi:100260677|bifunctional phosphatase IMPL2, chloroplastic; K18649 inositol-phosphate phosphatase / L-galactose 1-phosphate phosphatase / histidinol-phosphatase [EC:3.1.3.25 3.1.3.93 3.1.3.15] (A)	Ascorbate and aldarate metabolism (ko00053);; Histidine metabolism (ko00340);; Inositol phosphate metabolism (ko00562);; Biosynthesis of amino acids (ko01230);; Phosphatidylinositol signaling system (ko04070)	Inositol monophosphatase family	PREDICTED: bifunctional phosphatase IMPL2, chloroplastic [Sesamum indicum]
LOC105178320	down	--	--	--	Domain of unknown function (DUF3511)	PREDICTED: uncharacterized protein LOC105178320 [Sesamum indicum]
LOC105178680	down	Biological Process: metabolic process (GO:0008152);; Molecular Function: transferase activity, transferring acyl groups other than amino-acyl groups (GO:0016747);;	K00626|0|cit:102612024|acetyl-CoA acetyltransferase, cytosolic 1-like; K00626 acetyl-CoA C-acetyltransferase [EC:2.3.1.9] (A)	Fatty acid degradation (ko00071);; Synthesis and degradation of ketone bodies (ko00072);; Valine, leucine and isoleucine degradation (ko00280);; Lysine degradation (ko00310);; Tryptophan metabolism (ko00380);; Pyruvate metabolism (ko00620);; Glyoxylate and dicarboxylate metabolism (ko00630);; Propanoate metabolism (ko00640);; Butanoate metabolism (ko00650);; Terpenoid backbone biosynthesis (ko009…	Thiolase, N-terminal domain;; Thiolase, C-terminal domain;; Beta-ketoacyl synthase, N-terminal domain	PREDICTED: acetyl-CoA acetyltransferase, cytosolic 1 [Sesamum indicum]
LOC105167269	down	Molecular Function: cytidylate kinase activity (GO:0004127);; Molecular Function: ATP binding (GO:0005524);; Cellular Component: cytosol (GO:0005829);; Molecular Function: uridylate kinase activity (GO:0009041);; Biological Process: pyrimidine ribonucleoside monophosphate metabolic process (GO:0009173);; Biological Process: nucleotide phosphorylation (GO:0046939);; Cellular Component: apoplast (G…	K13800|1.96834e-128|sot:102583881|UMP-CMP kinase-like; K13800 UMP-CMP kinase [EC:2.7.4.- 2.7.4.14] (A)	Pyrimidine metabolism (ko00240)	Adenylate kinase;; AAA domain;; AAA domain;; AAA domain;; Thymidylate kinase	PREDICTED: UMP-CMP kinase 3-like [Sesamum indicum]
LOC105175612	down	--	--	--	IQ calmodulin-binding motif	PREDICTED: protein IQ-DOMAIN 1 isoform X1 [Sesamum indicum]
LOC105167060	down	Biological Process: translation (GO:0006412);; Cellular Component: chloroplast part (GO:0044434);;	--	--	--	PREDICTED: 30S ribosomal protein S31, chloroplastic [Sesamum indicum]
LOC105170399	down	--	--	--	--	PREDICTED: uncharacterized protein LOC105170399 [Sesamum indicum]
LOC105176478	down	Biological Process: single-organism cellular process (GO:0044763);; Biological Process: cellular component organization or biogenesis (GO:0071840);;	--	--	Pollen proteins Ole e I like	PREDICTED: major pollen allergen Lol p 11-like [Sesamum indicum]
LOC105174193	down	--	--	--	Helix-loop-helix DNA-binding domain	PREDICTED: transcription factor UNE10-like [Sesamum indicum]
LOC105159513	down	Molecular Function: ATP binding (GO:0005524);; Biological Process: starch catabolic process (GO:0005983);; Cellular Component: chloroplast stroma (GO:0009570);; Biological Process: plant-type cell wall organization (GO:0009664);; Molecular Function: carbohydrate kinase activity (GO:0019200);; Biological Process: starch biosynthetic process (GO:0019252);; Biological Process: protein autophosphoryl…	K15535|0|sly:101263849|phosphoglucan, water dikinase, chloroplastic; K15535 phosphoglucan, water dikinase [EC:2.7.9.5] (A)	--	Pyruvate phosphate dikinase, PEP/pyruvate binding domain;; Starch binding domain	PREDICTED: phosphoglucan, water dikinase, chloroplastic [Sesamum indicum]
LOC105167181	down	Molecular Function: tRNA binding (GO:0000049);; Cellular Component: chloroplast (GO:0009507);;	--	--	Putative tRNA binding domain	PREDICTED: tyrosine--tRNA ligase, cytoplasmic [Sesamum indicum]
LOC105169993	down	Molecular Function: structural constituent of ribosome (GO:0003735);; Cellular Component: ribosome (GO:0005840);; Biological Process: translational elongation (GO:0006414);;	K02943|5.41692e-32|tcc:TCM_041471|60S acidic ribosomal protein P2B, putative; K02943 large subunit ribosomal protein LP2 (A)	Ribosome (ko03010)	60s Acidic ribosomal protein	PREDICTED: 60S acidic ribosomal protein P2B-like [Sesamum indicum]
LOC105157540	down	Molecular Function: hydrolase activity (GO:0016787);;	K06130|3.10427e-145|sot:102590910|acyl-protein thioesterase 2-like; K06130 lysophospholipase II [EC:3.1.1.5] (A)	Glycerophospholipid metabolism (ko00564)	Phospholipase/Carboxylesterase;; Alpha/beta hydrolase family;; Alpha/beta hydrolase family;; Serine hydrolase (FSH1);; Secretory lipase	PREDICTED: acyl-protein thioesterase 1 homolog 1 [Sesamum indicum]
LOC105157566	down	Molecular Function: ATP binding (GO:0005524);; Molecular Function: glycerate kinase activity (GO:0008887);; Cellular Component: chloroplast stroma (GO:0009570);; Biological Process: photorespiration (GO:0009853);; Cellular Component: chloroplast envelope (GO:0009941);; Biological Process: phosphorylation (GO:0016310);;	K15918|0|tcc:TCM_028593|P-loop containing nucleoside triphosphate hydrolases superfamily protein; K15918 D-glycerate 3-kinase [EC:2.7.1.31] (A)	Glycine, serine and threonine metabolism (ko00260);; Glycerolipid metabolism (ko00561);; Glyoxylate and dicarboxylate metabolism (ko00630)	--	PREDICTED: D-glycerate 3-kinase, chloroplastic isoform X1 [Sesamum indicum]
LOC105169618	down	--	--	--	TLD	PREDICTED: TLD domain-containing protein 2-like isoform X1 [Sesamum indicum]
LOC105158978	down	--	--	--	--	--
LOC105173378	down	--	--	--	--	PREDICTED: uncharacterized protein LOC105173378 [Sesamum indicum]
LOC105165945	down	Biological Process: MAPK cascade (GO:0000165);; Biological Process: pentose-phosphate shunt (GO:0006098);; Biological Process: rRNA processing (GO:0006364);; Biological Process: protein targeting to membrane (GO:0006612);; Biological Process: response to cold (GO:0009409);; Cellular Component: chloroplast thylakoid membrane (GO:0009535);; Biological Process: detection of biotic stimulus (GO:00095…	K02113|7.51999e-103|sly:101254882|ATP synthase delta chain, chloroplastic; K02113 F-type H+-transporting ATPase subunit delta (A)	Oxidative phosphorylation (ko00190);; Photosynthesis (ko00195)	ATP synthase delta (OSCP) subunit	PREDICTED: ATP synthase delta chain, chloroplastic-like [Sesamum indicum]
LOC105156631	down	--	--	--	Domain of unknown function (DUF239);; Domain of unknown function (DUF4409)	PREDICTED: uncharacterized protein LOC105156631 [Sesamum indicum]
LOC105174630	down	Biological Process: rRNA processing (GO:0006364);; Cellular Component: PSII associated light-harvesting complex II (GO:0009517);; Cellular Component: chloroplast stromal thylakoid (GO:0009533);; Biological Process: response to high light intensity (GO:0009644);; Biological Process: response to sucrose (GO:0009744);; Biological Process: photosynthesis, light harvesting (GO:0009765);; Cellular Comp…	K08916|2.93743e-147|vvi:100246457|chlorophyll a-b binding protein CP26, chloroplastic; K08916 light-harvesting complex II chlorophyll a/b binding protein 5 (A)	Photosynthesis - antenna proteins (ko00196)	Chlorophyll A-B binding protein	PREDICTED: chlorophyll a-b binding protein CP26, chloroplastic [Sesamum indicum]
LOC105166706	down	Cellular Component: ribosome (GO:0005840);;	K02947|1.14169e-75|sly:101253133|40S ribosomal protein S10-like; K02947 small subunit ribosomal protein S10e (A)	Ribosome (ko03010)	Plectin/S10 domain	PREDICTED: 40S ribosomal protein S10-like [Sesamum indicum]
LOC105175204	down	Biological Process: glycogen biosynthetic process (GO:0005978);; Molecular Function: glucose-1-phosphate adenylyltransferase activity (GO:0008878);; Cellular Component: chloroplast (GO:0009507);; Biological Process: starch biosynthetic process (GO:0019252);;	K00975|0|gmx:100790187|glucose-1-phosphate adenylyltransferase small subunit 2, chloroplastic-like; K00975 glucose-1-phosphate adenylyltransferase [EC:2.7.7.27] (A)	Starch and sucrose metabolism (ko00500);; Amino sugar and nucleotide sugar metabolism (ko00520)	Nucleotidyl transferase	PREDICTED: glucose-1-phosphate adenylyltransferase small subunit, chloroplastic/amyloplastic-like [Sesamum indicum]
LOC105167959	down	--	--	--	NADPH-dependent FMN reductase;; Oxygen evolving enhancer protein 3 (PsbQ);; Flavodoxin-like fold	PREDICTED: NADPH:quinone oxidoreductase-like [Sesamum indicum]
LOC105177803	down	--	--	--	Protein of unknown function (DUF2419)	PREDICTED: UPF0553 protein-like isoform X1 [Sesamum indicum]
LOC105177061	down	Biological Process: activation of MAPKK activity (GO:0000186);; Molecular Function: MAP kinase kinase kinase activity (GO:0004709);; Molecular Function: ATP binding (GO:0005524);; Cellular Component: plasma membrane (GO:0005886);;	--	--	Protein kinase domain;; Protein tyrosine kinase	PREDICTED: probable receptor-like protein kinase At2g42960 [Sesamum indicum]
LOC105158696	down	Molecular Function: structural constituent of ribosome (GO:0003735);; Biological Process: translation (GO:0006412);; Cellular Component: cytosolic large ribosomal subunit (GO:0022625);;	K02923|6.59933e-42|pvu:PHAVU_002G233500g|hypothetical protein; K02923 large subunit ribosomal protein L38e (A)	Ribosome (ko03010)	Ribosomal L38e protein family	PREDICTED: 60S ribosomal protein L38 [Sesamum indicum]
LOC105155368	down	Biological Process: long-chain fatty acid metabolic process (GO:0001676);; Molecular Function: long-chain fatty acid-CoA ligase activity (GO:0004467);; Biological Process: fatty acid biosynthetic process (GO:0006633);; Cellular Component: chloroplast envelope (GO:0009941);; Cellular Component: membrane (GO:0016020);;	K01897|0|tcc:TCM_035112|Long chain acyl-CoA synthetase 9 isoform 1; K01897 long-chain acyl-CoA synthetase [EC:6.2.1.3] (A)	Fatty acid biosynthesis (ko00061);; Fatty acid degradation (ko00071);; Fatty acid metabolism (ko01212);; Peroxisome (ko04146)	AMP-binding enzyme	PREDICTED: long chain acyl-CoA synthetase 9, chloroplastic [Sesamum indicum]
LOC105157101	down	Cellular Component: chloroplast thylakoid membrane (GO:0009535);; Cellular Component: chloroplast envelope (GO:0009941);; Biological Process: vitamin E biosynthetic process (GO:0010189);; Biological Process: chlorophyll biosynthetic process (GO:0015995);; Molecular Function: oxidoreductase activity, acting on the CH-CH group of donors, NAD or NADP as acceptor (GO:0016628);; Biological Process: cy…	K10960|0|sly:101262299|geranylgeranyl diphosphate reductase, chloroplastic; K10960 geranylgeranyl reductase [EC:1.3.1.83] (A)	Porphyrin and chlorophyll metabolism (ko00860);; Terpenoid backbone biosynthesis (ko00900)	FAD binding domain;; Pyridine nucleotide-disulphide oxidoreductase;; Glucose inhibited division protein A	PREDICTED: geranylgeranyl diphosphate reductase, chloroplastic [Sesamum indicum]
LOC105167988	down	Biological Process: ATP synthesis coupled proton transport (GO:0015986);; Cellular Component: proton-transporting ATP synthase complex, catalytic core F(1) (GO:0045261);; Molecular Function: proton-transporting ATP synthase activity, rotational mechanism (GO:0046933);; Molecular Function: proton-transporting ATPase activity, rotational mechanism (GO:0046961);;	K02115|0|tcc:TCM_030229|ATPase, F1 complex, gamma subunit protein; K02115 F-type H+-transporting ATPase subunit gamma (A)	Oxidative phosphorylation (ko00190);; Photosynthesis (ko00195)	ATP synthase	PREDICTED: ATP synthase gamma chain, chloroplastic-like [Sesamum indicum]
LOC105171688	down	--	--	--	HR-like lesion-inducing	PREDICTED: uncharacterized protein LOC105171688 [Sesamum indicum]
LOC105175810	down	Biological Process: cell differentiation (GO:0030154);;	--	--	Ndr family;; Alpha/beta hydrolase family;; alpha/beta hydrolase fold	PREDICTED: pollen-specific protein SF21 [Sesamum indicum]
LOC105168099	down	Molecular Function: glyceraldehyde-3-phosphate dehydrogenase (NAD+) (phosphorylating) activity (GO:0004365);; Molecular Function: copper ion binding (GO:0005507);; Biological Process: glucose metabolic process (GO:0006006);; Molecular Function: zinc ion binding (GO:0008270);; Biological Process: pollen development (GO:0009555);; Cellular Component: membrane (GO:0016020);; Biological Process: anth…	K00134|0|vvi:100265689|glyceraldehyde-3-phosphate dehydrogenase GAPCP1, chloroplastic; K00134 glyceraldehyde 3-phosphate dehydrogenase [EC:1.2.1.12] (A)	Glycolysis / Gluconeogenesis (ko00010);; Carbon fixation in photosynthetic organisms (ko00710);; Carbon metabolism (ko01200);; Biosynthesis of amino acids (ko01230)	Glyceraldehyde 3-phosphate dehydrogenase, C-terminal domain;; Glyceraldehyde 3-phosphate dehydrogenase, NAD binding domain	PREDICTED: glyceraldehyde-3-phosphate dehydrogenase GAPCP2, chloroplastic-like [Sesamum indicum]
LOC105158594	down	--	K18811|2.01161e-79|cit:102606606|cyclin-D5-1-like; K18811 cyclin D5, plant (A)	--	Cyclin, N-terminal domain;; Cyclin, C-terminal domain	PREDICTED: cyclin-D5-1-like isoform X1 [Sesamum indicum]
LOC105163370	down	--	--	--	Domain of unknown function (DUF4378);; DUF761-associated sequence motif	PREDICTED: protein LONGIFOLIA 1 [Sesamum indicum]
LOC105163263	down	Molecular Function: mRNA binding (GO:0003729);; Molecular Function: catalytic activity (GO:0003824);; Biological Process: pentose-phosphate shunt (GO:0006098);; Biological Process: rRNA processing (GO:0006364);; Molecular Function: poly(U) RNA binding (GO:0008266);; Cellular Component: chloroplast thylakoid (GO:0009534);; Biological Process: response to blue light (GO:0009637);; Cellular Componen…	--	--	NAD dependent epimerase/dehydratase family;; NADH(P)-binding	PREDICTED: chloroplast stem-loop binding protein of 41 kDa a, chloroplastic [Sesamum indicum]
LOC105170593	down	Cellular Component: cell wall (GO:0005618);; Cellular Component: mitochondrion (GO:0005739);; Cellular Component: plasma membrane (GO:0005886);; Biological Process: transport (GO:0006810);; Cellular Component: chloroplast envelope (GO:0009941);; Cellular Component: integral component of membrane (GO:0016021);;	K15104|0|tcc:TCM_039990|Mitochondrial substrate carrier family protein; K15104 solute carrier family 25 (mitochondrial oxoglutarate transporter), member 11 (A)	--	Mitochondrial carrier protein	PREDICTED: mitochondrial dicarboxylate/tricarboxylate transporter DTC [Sesamum indicum]
LOC105162454	down	Molecular Function: hydrolase activity, hydrolyzing O-glycosyl compounds (GO:0004553);; Biological Process: carbohydrate metabolic process (GO:0005975);;	--	--	Glycosyl hydrolases family 17;; X8 domain	PREDICTED: glucan endo-1,3-beta-glucosidase 8 [Sesamum indicum]
LOC105156778	down	Molecular Function: inorganic phosphate transmembrane transporter activity (GO:0005315);; Biological Process: phosphate ion transport (GO:0006817);; Biological Process: membrane fusion (GO:0006944);; Biological Process: microsporogenesis (GO:0009556);; Molecular Function: low-affinity phosphate transmembrane transporter activity (GO:0009673);; Cellular Component: chloroplast envelope (GO:0009941)…	K14640|0|sot:102577805|PHT2;1; chloroplast phosphate transporter precursor; K14640 solute carrier family 20 (sodium-dependent phosphate transporter) (A)	--	Phosphate transporter family	PREDICTED: inorganic phosphate transporter 2-1, chloroplastic-like [Sesamum indicum]
LOC105165907	down	Cellular Component: Golgi apparatus (GO:0005794);; Biological Process: cell wall biogenesis (GO:0042546);; Biological Process: pectin biosynthetic process (GO:0045489);; Molecular Function: beta-1,3-galactosyltransferase activity (GO:0048531);;	--	--	Glycosyltransferase family 92;; Glycosyl transferase family 2	PREDICTED: uncharacterized protein LOC105165907 [Sesamum indicum]
LOC105176502	down	Molecular Function: structural constituent of ribosome (GO:0003735);; Cellular Component: ribosome (GO:0005840);; Biological Process: translation (GO:0006412);;	K02904|1.92707e-34|tcc:TCM_001105|Ribosomal L29 family protein; K02904 large subunit ribosomal protein L29 (A)	Ribosome (ko03010)	Ribosomal L29 protein	PREDICTED: 50S ribosomal protein L29, chloroplastic [Sesamum indicum]
LOC105167870	down	Molecular Function: ATP binding (GO:0005524);; Cellular Component: cell wall (GO:0005618);; Biological Process: ATP catabolic process (GO:0006200);; Cellular Component: chloroplast stroma (GO:0009570);; Biological Process: photosynthesis (GO:0015979);; Biological Process: chlorophyll biosynthetic process (GO:0015995);; Molecular Function: magnesium chelatase activity (GO:0016851);; Molecular Func…	K03405|0|sly:101255435|magnesium-chelatase subunit ChlI, chloroplastic; K03405 magnesium chelatase subunit I [EC:6.6.1.1] (A)	Porphyrin and chlorophyll metabolism (ko00860)	Magnesium chelatase, subunit ChlI;; MCM2/3/5 family;; AAA domain (dynein-related subfamily);; Sigma-54 interaction domain	PREDICTED: magnesium-chelatase subunit ChlI, chloroplastic-like isoform X1 [Sesamum indicum]
LOC105178272	down	--	--	--	--	--
LOC105175574	down	Cellular Component: chloroplast thylakoid (GO:0009534);; Biological Process: photosynthetic acclimation (GO:0009643);; Cellular Component: chloroplast envelope (GO:0009941);; Molecular Function: phosphoglycerate transmembrane transporter activity (GO:0015120);; Molecular Function: antiporter activity (GO:0015297);; Biological Process: phosphoglycerate transport (GO:0015713);; Cellular Component: …	K15283|0|vvi:100257292|triose phosphate/phosphate translocator, chloroplastic; K15283 solute carrier family 35, member E1 (A)	--	Triose-phosphate Transporter family;; EamA-like transporter family	PREDICTED: triose phosphate/phosphate translocator, chloroplastic [Sesamum indicum]
LOC105161560	down	--	--	--	Protein of unknown function (DUF740)	PREDICTED: UPF0503 protein At3g09070, chloroplastic-like [Sesamum indicum]
LOC105171539	down	--	--	--	Fasciclin domain	PREDICTED: fasciclin-like arabinogalactan protein 8 [Sesamum indicum]
LOC105162099	down	Molecular Function: ATP binding (GO:0005524);; Cellular Component: plasma membrane (GO:0005886);; Biological Process: ATP catabolic process (GO:0006200);; Biological Process: drug transmembrane transport (GO:0006855);; Biological Process: cuticle development (GO:0042335);; Molecular Function: ATPase activity, coupled to transmembrane movement of substances (GO:0042626);;	--	--	ABC-2 type transporter;; ABC transporter;; ABC-transporter extracellular N-terminal;; ABC-2 type transporter;; Plant PDR ABC transporter associated;; ABC transporter;; AAA domain	PREDICTED: ABC transporter G family member 32 [Sesamum indicum]
LOC105163437	down	--	--	--	P21-Rho-binding domain	PREDICTED: CRIB domain-containing protein RIC7-like [Sesamum indicum]
LOC105166621	down	Biological Process: protein peptidyl-prolyl isomerization (GO:0000413);; Molecular Function: peptidyl-prolyl cis-trans isomerase activity (GO:0003755);; Biological Process: protein folding (GO:0006457);;	--	--	FKBP-type peptidyl-prolyl cis-trans isomerase	PREDICTED: peptidyl-prolyl cis-trans isomerase FKBP17-2, chloroplastic [Sesamum indicum]
LOC105178006	down	Molecular Function: aldose 1-epimerase activity (GO:0004034);; Biological Process: galactose metabolic process (GO:0006012);; Cellular Component: chloroplast stroma (GO:0009570);; Molecular Function: carbohydrate binding (GO:0030246);; Cellular Component: apoplast (GO:0048046);;	K01792|0|sot:102584885|putative glucose-6-phosphate 1-epimerase-like; K01792 glucose-6-phosphate 1-epimerase [EC:5.1.3.15] (A)	Glycolysis / Gluconeogenesis (ko00010)	Aldose 1-epimerase	PREDICTED: putative glucose-6-phosphate 1-epimerase [Sesamum indicum]
LOC105178436	down	Biological Process: tricarboxylic acid cycle (GO:0006099);; Molecular Function: phosphoenolpyruvate carboxylase activity (GO:0008964);; Biological Process: carbon fixation (GO:0015977);; Molecular Function: 2-alkenal reductase [NAD(P)] activity (GO:0032440);;	K01595|0|sot:102599595|phosphoenolpyruvate carboxylase-like; K01595 phosphoenolpyruvate carboxylase [EC:4.1.1.31] (A)	Pyruvate metabolism (ko00620);; Carbon fixation in photosynthetic organisms (ko00710);; Carbon metabolism (ko01200)	Phosphoenolpyruvate carboxylase	PREDICTED: phosphoenolpyruvate carboxylase 1-like [Sesamum indicum]
LOC105169704	down	--	K12486|0|sly:101266053|probable ADP-ribosylation factor GTPase-activating protein AGD11; K12486 stromal membrane-associated protein (A)	Endocytosis (ko04144)	Putative GTPase activating protein for Arf;; C2 domain	PREDICTED: probable ADP-ribosylation factor GTPase-activating protein AGD11 [Sesamum indicum]
LOC105157746	down	Molecular Function: beta-galactosidase activity (GO:0004565);; Biological Process: carbohydrate metabolic process (GO:0005975);; Molecular Function: carbohydrate binding (GO:0030246);;	--	--	Glycosyl hydrolases family 35;; Galactose binding lectin domain;; Beta-galactosidase;; Beta-galactosidase jelly roll domain;; Glycosyl hydrolases family 2, sugar binding domain	PREDICTED: beta-galactosidase-like [Sesamum indicum]
LOC105161684	down	--	--	--	N-terminal C2 in EEIG1 and EHBP1 proteins	PREDICTED: uncharacterized protein LOC105161684 [Sesamum indicum]
LOC105177602	down	Biological Process: primary metabolic process (GO:0044238);; Biological Process: cellular macromolecule metabolic process (GO:0044260);; Biological Process: single-organism cellular process (GO:0044763);;	--	--	Plant protein of unknown function (DUF869)	PREDICTED: filament-like plant protein 7 [Sesamum indicum]
LOC105172931	down	Molecular Function: nucleotide binding (GO:0000166);; Molecular Function: catalytic activity (GO:0003824);; Biological Process: pentose-phosphate shunt (GO:0006098);; Cellular Component: chloroplast envelope (GO:0009941);; Biological Process: chloroplast fission (GO:0010020);; Biological Process: thylakoid membrane organization (GO:0010027);; Biological Process: carotenoid biosynthetic process (G…	K07071|0|sot:102603504|epimerase family protein SDR39U1-like; K07071 (A)	--	NAD dependent epimerase/dehydratase family;; NADH(P)-binding;; Domain of unknown function (DUF1731);; Male sterility protein;; NmrA-like family	PREDICTED: epimerase family protein SDR39U1 homolog, chloroplastic-like [Sesamum indicum]
LOC105175146	down	--	K10704|3.87399e-126|mdm:103448508|transmembrane protein 189-like; K10704 ubiquitin-conjugating enzyme E2 variant (A)	--	Kua-ubiquitin conjugating enzyme hybrid localisation domain	PREDICTED: fatty acid desaturase 4, chloroplastic-like [Sesamum indicum]
LOC105176468	down	--	--	--	--	PREDICTED: uncharacterized protein LOC105176468 [Sesamum indicum]
LOC105158226	down	Molecular Function: structural constituent of ribosome (GO:0003735);; Cellular Component: ribosome (GO:0005840);; Biological Process: translation (GO:0006412);;	K02957|6.48857e-91|pvu:PHAVU_003G132300g|hypothetical protein; K02957 small subunit ribosomal protein S15Ae (A)	Ribosome (ko03010)	Ribosomal protein S8	PREDICTED: 40S ribosomal protein S15a-like [Sesamum indicum]
LOC105162567	down	Cellular Component: Golgi apparatus (GO:0005794);; Molecular Function: methyltransferase activity (GO:0008168);; Biological Process: methylation (GO:0032259);;	--	--	Putative S-adenosyl-L-methionine-dependent methyltransferase;; Methyltransferase domain;; Methyltransferase domain	PREDICTED: probable methyltransferase PMT7 [Sesamum indicum]
LOC105166701	down	Molecular Function: protein kinase activity (GO:0004672);;	--	--	Carbohydrate-binding protein of the ER;; Protein tyrosine kinase;; Protein kinase domain;; Di-glucose binding within endoplasmic reticulum	PREDICTED: probable receptor-like protein kinase At5g24010 [Sesamum indicum]
LOC105157568	down	--	--	--	--	PREDICTED: uncharacterized protein LOC105157568 [Sesamum indicum]
LOC105169339	down	Molecular Function: adenyl nucleotide binding (GO:0030554);;	K16302|0|csv:101210339|DUF21 domain-containing protein At2g14520-like; K16302 metal transporter CNNM (A)	--	Domain of unknown function DUF21;; CBS domain	PREDICTED: DUF21 domain-containing protein At2g14520-like [Sesamum indicum]
LOC110011249	down	Molecular Function: enzyme inhibitor activity (GO:0004857);; Cellular Component: cell wall (GO:0005618);; Molecular Function: pectinesterase activity (GO:0030599);; Biological Process: cell wall modification (GO:0042545);; Biological Process: negative regulation of catalytic activity (GO:0043086);; Molecular Function: aspartyl esterase activity (GO:0045330);; Biological Process: pectin catabolic …	K01051|0|tcc:TCM_037441|Pectin methylesterase 3; K01051 pectinesterase [EC:3.1.1.11] (A)	Pentose and glucuronate interconversions (ko00040);; Starch and sucrose metabolism (ko00500)	Pectinesterase;; Plant invertase/pectin methylesterase inhibitor	PREDICTED: pectinesterase-like isoform X1 [Sesamum indicum]
LOC105167355	down	Molecular Function: phosphoprotein phosphatase activity (GO:0004721);; Cellular Component: plasma membrane (GO:0005886);; Biological Process: metabolic process (GO:0008152);;	--	--	Protein phosphatase 2C	PREDICTED: probable protein phosphatase 2C 52 [Sesamum indicum]
LOC105166160	down	Cellular Component: mitochondrion (GO:0005739);; Cellular Component: chloroplast envelope (GO:0009941);;	--	--	--	PREDICTED: outer envelope pore protein 24A, chloroplastic-like [Sesamum indicum]
LOC105172807	down	Molecular Function: ATP binding (GO:0005524);; Biological Process: ATP catabolic process (GO:0006200);; Biological Process: transport (GO:0006810);; Cellular Component: integral component of membrane (GO:0016021);; Molecular Function: ATPase activity (GO:0016887);;	--	--	ABC-2 type transporter;; ABC transporter;; Plant PDR ABC transporter associated;; AAA domain;; ABC-transporter extracellular N-terminal;; AAA domain;; P-loop containing region of AAA domain;; ATPase family associated with various cellular activities (AAA);; AAA ATPase domain;; Protein of unknown function, DUF258;; NACHT domain	PREDICTED: pleiotropic drug resistance protein 3-like [Sesamum indicum]
LOC105164715	down	Molecular Function: metalloendopeptidase activity (GO:0004222);; Biological Process: rRNA processing (GO:0006364);; Cellular Component: chloroplast (GO:0009507);; Molecular Function: metal ion binding (GO:0046872);;	--	--	haloacid dehalogenase-like hydrolase;; Uncharacterized protein family UPF0054;; Sucrose-6F-phosphate phosphohydrolase;; haloacid dehalogenase-like hydrolase;; haloacid dehalogenase-like hydrolase	PREDICTED: uncharacterized protein LOC105164715 [Sesamum indicum]
LOC105168768	down	Cellular Component: chloroplast thylakoid membrane (GO:0009535);; Biological Process: cellular cation homeostasis (GO:0030003);; Biological Process: divalent metal ion transport (GO:0070838);;	--	--	Protein of unknown function (DUF1118)	PREDICTED: uncharacterized protein LOC105168768 [Sesamum indicum]
LOC105173063	down	Cellular Component: chloroplast inner membrane (GO:0009706);;	--	--	Protein of unknown function (DUF4079)	PREDICTED: uncharacterized protein LOC105173063 [Sesamum indicum]
LOC105163903	down	--	--	--	Transcriptional repressor, ovate;; DNA-binding domain	PREDICTED: transcription repressor OFP1 [Sesamum indicum]
LOC105157265	down	Cellular Component: glycine cleavage complex (GO:0005960);; Biological Process: glycine decarboxylation via glycine cleavage system (GO:0019464);;	K02437|2.55776e-98|pxb:103965719|glycine cleavage system H protein 3, mitochondrial-like; K02437 glycine cleavage system H protein (A)	Glycine, serine and threonine metabolism (ko00260);; Glyoxylate and dicarboxylate metabolism (ko00630)	Glycine cleavage H-protein	PREDICTED: glycine cleavage system H protein 3, mitochondrial-like [Sesamum indicum]
LOC105177134	down	Cellular Component: cytoplasm (GO:0005737);; Molecular Function: L-aspartate oxidase activity (GO:0008734);; Biological Process: NAD biosynthetic process (GO:0009435);; Molecular Function: L-aspartate:fumarate oxidoreductase activity (GO:0044318);; Biological Process: oxidation-reduction process (GO:0055114);;	K00278|0|vvi:100242339|L-aspartate oxidase, chloroplastic; K00278 L-aspartate oxidase [EC:1.4.3.16] (A)	Alanine, aspartate and glutamate metabolism (ko00250);; Nicotinate and nicotinamide metabolism (ko00760)	FAD binding domain;; Fumarate reductase flavoprotein C-term;; Pyridine nucleotide-disulphide oxidoreductase	PREDICTED: L-aspartate oxidase, chloroplastic [Sesamum indicum]
LOC105155702	down	Molecular Function: protein serine/threonine kinase activity (GO:0004674);; Molecular Function: ATP binding (GO:0005524);; Biological Process: protein phosphorylation (GO:0006468);;	--	--	Protein kinase domain;; Protein tyrosine kinase	PREDICTED: probable receptor-like serine/threonine-protein kinase At5g57670 [Sesamum indicum]
LOC105172579	down	Molecular Function: structural constituent of ribosome (GO:0003735);; Cellular Component: ribosome (GO:0005840);; Biological Process: translation (GO:0006412);;	K02925|0|sot:102598069|60S ribosomal protein L3-like; K02925 large subunit ribosomal protein L3e (A)	Ribosome (ko03010)	Ribosomal protein L3	PREDICTED: 60S ribosomal protein L3-like [Sesamum indicum]
LOC105161298	down	Cellular Component: endosome (GO:0005768);; Cellular Component: vacuole (GO:0005773);; Cellular Component: Golgi apparatus (GO:0005794);; Cellular Component: trans-Golgi network (GO:0005802);;	--	--	Carbohydrate-binding protein of the ER;; Di-glucose binding within endoplasmic reticulum;; Leucine Rich Repeat;; Leucine rich repeat N-terminal domain	PREDICTED: probable LRR receptor-like serine/threonine-protein kinase At1g51880 isoform X1 [Sesamum indicum]
LOC105178756	down	Cellular Component: photosystem I (GO:0009522);; Cellular Component: photosystem II (GO:0009523);; Cellular Component: chloroplast thylakoid membrane (GO:0009535);; Biological Process: photosynthesis, light harvesting (GO:0009765);; Cellular Component: integral component of membrane (GO:0016021);; Molecular Function: chlorophyll binding (GO:0016168);; Biological Process: protein-chromophore linka…	K08913|0|rcu:RCOM_0483250|chlorophyll A/B binding protein, putative; K08913 light-harvesting complex II chlorophyll a/b binding protein 2 (A)	Photosynthesis - antenna proteins (ko00196)	Chlorophyll A-B binding protein	PREDICTED: chlorophyll a-b binding protein 5, chloroplastic [Sesamum indicum]
LOC105163531	down	Cellular Component: 1,3-beta-D-glucan synthase complex (GO:0000148);; Molecular Function: 1,3-beta-D-glucan synthase activity (GO:0003843);; Biological Process: (1->3)-beta-D-glucan biosynthetic process (GO:0006075);;	K11000|0|sot:102590545|callose synthase 3-like; K11000 callose synthase [EC:2.4.1.-] (A)	--	1,3-beta-glucan synthase component;; 1,3-beta-glucan synthase subunit FKS1, domain-1;; Vta1 like	PREDICTED: callose synthase 3-like [Sesamum indicum]
LOC105169149	down	Cellular Component: plasma membrane (GO:0005886);; Biological Process: pollen development (GO:0009555);; Biological Process: embryo development ending in seed dormancy (GO:0009793);; Biological Process: hydrogen peroxide catabolic process (GO:0042744);;	--	--	--	PREDICTED: uncharacterized protein LOC105169149 [Sesamum indicum]
LOC105172699	down	--	--	--	--	PREDICTED: stress enhanced protein 1, chloroplastic-like [Sesamum indicum]
LOC105175588	down	Molecular Function: transferase activity, transferring glycosyl groups (GO:0016757);;	--	--	UDP-glucoronosyl and UDP-glucosyl transferase	PREDICTED: anthocyanidin 3-O-glucoside 2&apos;&apos;-O-glucosyltransferase-like [Sesamum indicum]
LOC105155690	down	Molecular Function: 3-oxoacyl-[acyl-carrier-protein] synthase activity (GO:0004315);; Biological Process: fatty acid biosynthetic process (GO:0006633);;	K00648|0|vvi:100854507|3-oxoacyl-[acyl-carrier-protein] synthase 3 A, chloroplastic; K00648 3-oxoacyl-[acyl-carrier-protein] synthase III [EC:2.3.1.180] (A)	Fatty acid biosynthesis (ko00061);; Fatty acid metabolism (ko01212)	3-Oxoacyl-[acyl-carrier-protein (ACP)] synthase III C terminal;; 3-Oxoacyl-[acyl-carrier-protein (ACP)] synthase III;; Chalcone and stilbene synthases, C-terminal domain	PREDICTED: 3-oxoacyl-[acyl-carrier-protein] synthase 3 A, chloroplastic-like [Sesamum indicum]
LOC105157167	down	Molecular Function: mannose-1-phosphate guanylyltransferase activity (GO:0004475);; Biological Process: biosynthetic process (GO:0009058);;	K00966|0|sot:102580946|mannose-1-phosphate guanyltransferase alpha-like; K00966 mannose-1-phosphate guanylyltransferase [EC:2.7.7.13] (A)	Fructose and mannose metabolism (ko00051);; Amino sugar and nucleotide sugar metabolism (ko00520)	Nucleotidyl transferase;; MobA-like NTP transferase domain;; Bacterial transferase hexapeptide (six repeats)	PREDICTED: mannose-1-phosphate guanyltransferase alpha-B [Sesamum indicum]
LOC105165097	down	Molecular Function: protein serine/threonine kinase activity (GO:0004674);; Molecular Function: transmembrane receptor protein tyrosine kinase activity (GO:0004714);; Molecular Function: ATP binding (GO:0005524);; Biological Process: protein phosphorylation (GO:0006468);; Cellular Component: integral component of membrane (GO:0016021);;	--	--	Protein kinase domain;; Protein tyrosine kinase;; Leucine rich repeat N-terminal domain;; Leucine Rich repeats (2 copies)	PREDICTED: LRR receptor-like serine/threonine-protein kinase FEI 1 [Sesamum indicum]
LOC105175092	down	Molecular Function: phosphoglycerate kinase activity (GO:0004618);; Molecular Function: ATP binding (GO:0005524);; Cellular Component: cell wall (GO:0005618);; Cellular Component: nucleus (GO:0005634);; Cellular Component: mitochondrion (GO:0005739);; Biological Process: glycolytic process (GO:0006096);; Biological Process: response to cold (GO:0009409);; Cellular Component: chloroplast stroma (G…	K00927|0|sot:102605730|phosphoglycerate kinase, chloroplastic-like; K00927 phosphoglycerate kinase [EC:2.7.2.3] (A)	Glycolysis / Gluconeogenesis (ko00010);; Carbon fixation in photosynthetic organisms (ko00710);; Carbon metabolism (ko01200);; Biosynthesis of amino acids (ko01230)	Phosphoglycerate kinase	PREDICTED: phosphoglycerate kinase, chloroplastic [Sesamum indicum]
LOC105174505	down	Cellular Component: plasma membrane (GO:0005886);; Biological Process: response to stress (GO:0006950);; Cellular Component: plasmodesma (GO:0009506);;	--	--	Universal stress protein family	PREDICTED: universal stress protein A-like protein [Sesamum indicum]
LOC105177419	down	Molecular Function: structural constituent of ribosome (GO:0003735);; Cellular Component: ribosome (GO:0005840);; Biological Process: translation (GO:0006412);; Cellular Component: chloroplast thylakoid (GO:0009534);; Cellular Component: chloroplast stroma (GO:0009570);; Biological Process: ribosome biogenesis (GO:0042254);;	--	--	Ribosomal protein S21	PREDICTED: uncharacterized protein LOC105177419 [Sesamum indicum]
LOC105170808	down	Molecular Function: DNA binding (GO:0003677);; Molecular Function: copper ion binding (GO:0005507);; Biological Process: glycolytic process (GO:0006096);; Biological Process: regulation of DNA replication (GO:0006275);; Biological Process: DNA packaging (GO:0006323);; Biological Process: water transport (GO:0006833);; Biological Process: hyperosmotic response (GO:0006972);; Biological Process: Go…	K00392|0|rcu:RCOM_1577810|Sulfite reductase [ferredoxin], putative (EC:1.8.7.1); K00392 sulfite reductase (ferredoxin) [EC:1.8.7.1] (A)	Sulfur metabolism (ko00920)	Nitrite and sulphite reductase 4Fe-4S domain;; Nitrite/Sulfite reductase ferredoxin-like half domain	PREDICTED: sulfite reductase 1 [ferredoxin], chloroplastic-like [Sesamum indicum]
LOC105167296	down	Cellular Component: plasma membrane (GO:0005886);;	--	--	Protein of unknown function (DUF642)	PREDICTED: uncharacterized protein LOC105167296 [Sesamum indicum]
LOC105178722	down	Cellular Component: kinesin complex (GO:0005871);; Molecular Function: kinesin binding (GO:0019894);;	--	--	Armadillo/beta-catenin-like repeat	PREDICTED: U-box domain-containing protein 4 [Sesamum indicum]
LOC105157069	down	--	--	--	GDSL/SGNH-like Acyl-Esterase family found in Pmr5 and Cas1p;; PMR5 N terminal Domain	PREDICTED: protein trichome birefringence-like 10 [Sesamum indicum]
LOC105163464	down	--	--	--	--	PREDICTED: uncharacterized protein LOC105163464 [Sesamum indicum]
LOC105164670	down	Molecular Function: zinc ion transmembrane transporter activity (GO:0005385);; Cellular Component: integral component of membrane (GO:0016021);; Biological Process: zinc ion transmembrane transport (GO:0071577);;	K14709|1.1075e-167|sly:101259773|zinc transporter 4, chloroplastic; K14709 solute carrier family 39 (zinc transporter), member 1/2/3 (A)	--	ZIP Zinc transporter	PREDICTED: zinc transporter 4, chloroplastic-like [Sesamum indicum]
LOC105156505	down	--	--	--	Remorin, C-terminal region	PREDICTED: uncharacterized protein LOC105156505 [Sesamum indicum]
LOC105172705	down	--	--	--	CBS domain	PREDICTED: CBS domain-containing protein CBSX1, chloroplastic [Sesamum indicum]
LOC105158755	down	Biological Process: transport (GO:0006810);; Cellular Component: integral component of membrane (GO:0016021);;	K15287|1.43683e-161|cit:102621974|solute carrier family 35 member F1-like; K15287 solute carrier family 35, member F1/2 (A)	--	Eukaryotic protein of unknown function (DUF914);; EamA-like transporter family;; UAA transporter family;; Magnesium transporter NIPA	PREDICTED: solute carrier family 35 member F1-like [Sesamum indicum]
LOC105161919	down	--	K06685|3.1944e-132|vvi:100245566|MOB kinase activator-like 1; K06685 MOB kinase activator 1 (A)	--	Mob1/phocein family	PREDICTED: MOB kinase activator-like 1 [Sesamum indicum]
LOC105158075	down	Molecular Function: nucleoside diphosphate kinase activity (GO:0004550);; Molecular Function: ATP binding (GO:0005524);; Cellular Component: nucleus (GO:0005634);; Biological Process: nucleoside diphosphate phosphorylation (GO:0006165);; Biological Process: GTP biosynthetic process (GO:0006183);; Biological Process: UTP biosynthetic process (GO:0006228);; Biological Process: CTP biosynthetic proc…	K00940|1.85653e-113|rcu:RCOM_1507310|nucleoside diphosphate kinase, putative (EC:2.7.4.6); K00940 nucleoside-diphosphate kinase [EC:2.7.4.6] (A)	Purine metabolism (ko00230);; Pyrimidine metabolism (ko00240)	Nucleoside diphosphate kinase	PREDICTED: nucleoside diphosphate kinase 2, chloroplastic [Sesamum indicum]
LOC105173416	down	Molecular Function: organic cyclic compound binding (GO:0097159);; Molecular Function: heterocyclic compound binding (GO:1901363);;	K10875|0|sot:102579983|SNF2 domain-containing protein CLASSY 1-like; K10875 DNA repair and recombination protein RAD54 and RAD54-like protein [EC:3.6.4.-] (A)	Homologous recombination (ko03440)	SNF2 family N-terminal domain;; Helicase conserved C-terminal domain;; Type III restriction enzyme, res subunit	PREDICTED: SNF2 domain-containing protein CLASSY 1-like isoform X1 [Sesamum indicum]
LOC105159082	down	Cellular Component: plasmodesma (GO:0009506);; Molecular Function: cellulose synthase (UDP-forming) activity (GO:0016760);;	--	--	Glycosyltransferase like family 2;; Glycosyl transferase family group 2;; Glycosyl transferase family 21;; Glycosyl transferase family 2;; Chitin synthase	PREDICTED: probable xyloglucan glycosyltransferase 12 [Sesamum indicum]
LOC105176985	down	Molecular Function: magnesium ion binding (GO:0000287);; Cellular Component: cytoplasm (GO:0005737);; Biological Process: L-methionine biosynthetic process from methylthioadenosine (GO:0019509);; Molecular Function: acireductone synthase activity (GO:0043874);; Molecular Function: methylthioribulose 1-phosphate dehydratase activity (GO:0046570);;	K16054|0|sot:102598247|probable bifunctional methylthioribulose-1-phosphate dehydratase/enolase-phosphatase E1 1-like; K16054 methylthioribulose 1-phosphate dehydratase / enolase-phosphatase E1 [EC:4.2.1.109 3.1.3.77] (A)	Cysteine and methionine metabolism (ko00270)	Haloacid dehalogenase-like hydrolase;; Class II Aldolase and Adducin N-terminal domain	PREDICTED: probable bifunctional methylthioribulose-1-phosphate dehydratase/enolase-phosphatase E1 1 isoform X1 [Sesamum indicum]
LOC105164066	down	--	--	--	--	PREDICTED: BTB/POZ domain-containing protein At1g63850-like [Sesamum indicum]
LOC105156071	down	Molecular Function: structural constituent of ribosome (GO:0003735);; Biological Process: rRNA processing (GO:0006364);; Biological Process: translation (GO:0006412);; Cellular Component: chloroplast stroma (GO:0009570);; Cellular Component: chloroplast envelope (GO:0009941);; Biological Process: thylakoid membrane organization (GO:0010027);; Biological Process: chlorophyll biosynthetic process (…	K02867|1.00358e-96|tcc:TCM_015598|Plastid ribosomal protein l11; K02867 large subunit ribosomal protein L11 (A)	Ribosome (ko03010)	Ribosomal protein L11, RNA binding domain;; Ribosomal protein L11, N-terminal domain	PREDICTED: 50S ribosomal protein L11, chloroplastic [Sesamum indicum]
LOC105170533	down	Molecular Function: structural constituent of ribosome (GO:0003735);; Cellular Component: nucleolus (GO:0005730);; Biological Process: translation (GO:0006412);; Cellular Component: cytosolic large ribosomal subunit (GO:0022625);;	K02912|9.85206e-78|pop:POPTR_0014s18940g|POPTRDRAFT_665064; hypothetical protein; K02912 large subunit ribosomal protein L32e (A)	Ribosome (ko03010)	Ribosomal protein L32	PREDICTED: 60S ribosomal protein L32-1-like [Sesamum indicum]
LOC105162901	down	--	--	--	Family of unknown function (DUF566)	PREDICTED: QWRF motif-containing protein 8 [Sesamum indicum]
LOC105156821	down	Molecular Function: dihydrolipoyl dehydrogenase activity (GO:0004148);; Biological Process: cell redox homeostasis (GO:0045454);; Molecular Function: flavin adenine dinucleotide binding (GO:0050660);; Biological Process: oxidation-reduction process (GO:0055114);;	K00382|0|sly:544237|dihydrolipoamide dehydrogenase precursor (EC:1.8.1.4); K00382 dihydrolipoamide dehydrogenase [EC:1.8.1.4] (A)	Glycolysis / Gluconeogenesis (ko00010);; Citrate cycle (TCA cycle) (ko00020);; Glycine, serine and threonine metabolism (ko00260);; Valine, leucine and isoleucine degradation (ko00280);; Pyruvate metabolism (ko00620);; Carbon metabolism (ko01200)	Pyridine nucleotide-disulphide oxidoreductase;; Pyridine nucleotide-disulphide oxidoreductase, dimerisation domain;; Pyridine nucleotide-disulphide oxidoreductase;; FAD dependent oxidoreductase;; Glucose inhibited division protein A;; Pyridine nucleotide-disulphide oxidoreductase;; FAD binding domain;; NAD(P)-binding Rossmann-like domain;; Thi4 family;; Alanine dehydrogenase/PNT, C-terminal domai…	PREDICTED: dihydrolipoyl dehydrogenase 1, mitochondrial [Sesamum indicum]
LOC105173161	down	Molecular Function: inorganic phosphate transmembrane transporter activity (GO:0005315);; Biological Process: pentose-phosphate shunt (GO:0006098);; Molecular Function: organic anion transmembrane transporter activity (GO:0008514);; Cellular Component: chloroplast inner membrane (GO:0009706);; Biological Process: organic anion transport (GO:0015711);; Cellular Component: integral component of mem…	--	--	Major Facilitator Superfamily;; Sugar (and other) transporter	PREDICTED: probable anion transporter 2, chloroplastic [Sesamum indicum]
LOC105180227	down	Biological Process: lipid metabolic process (GO:0006629);; Molecular Function: hydrolase activity, acting on ester bonds (GO:0016788);;	--	--	GDSL-like Lipase/Acylhydrolase	PREDICTED: uncharacterized protein LOC105180227 [Sesamum indicum]
LOC105179463	down	Molecular Function: protein kinase activity (GO:0004672);; Biological Process: phosphorylation (GO:0016310);;	--	--	Protein tyrosine kinase;; Protein kinase domain;; Ethylene-responsive protein kinase Le-CTR1	PREDICTED: serine/threonine-protein kinase EDR1-like [Sesamum indicum]
LOC105176018	down	--	--	--	--	PREDICTED: protein NIM1-INTERACTING 2-like [Sesamum indicum]
LOC105166674	down	Biological Process: single-organism process (GO:0044699);;	--	--	--	PREDICTED: uncharacterized GPI-anchored protein At4g28100 [Sesamum indicum]
LOC105166504	down	--	--	--	SnoaL-like polyketide cyclase	PREDICTED: pathogen-related protein-like [Sesamum indicum]
LOC105161581	down	Molecular Function: protein serine/threonine kinase activity (GO:0004674);; Molecular Function: ATP binding (GO:0005524);; Biological Process: protein phosphorylation (GO:0006468);; Cellular Component: integral component of membrane (GO:0016021);; Molecular Function: 2-alkenal reductase [NAD(P)] activity (GO:0032440);; Biological Process: oxidation-reduction process (GO:0055114);;	--	--	Protein kinase domain;; Protein tyrosine kinase;; Leucine Rich repeats (2 copies);; Leucine rich repeat;; Leucine Rich Repeat;; Leucine rich repeat N-terminal domain;; Leucine Rich repeat	PREDICTED: protein NSP-INTERACTING KINASE 2 [Sesamum indicum]
LOC105173703	down	Biological Process: pentose-phosphate shunt (GO:0006098);; Biological Process: rRNA processing (GO:0006364);; Cellular Component: chloroplast (GO:0009507);; Biological Process: response to high light intensity (GO:0009644);; Biological Process: response to sucrose (GO:0009744);; Biological Process: photosynthesis, light harvesting (GO:0009765);; Biological Process: regulation of proton transport …	K08908|5.69619e-158|vvi:100243962|chlorophyll a-b binding protein, chloroplastic; K08908 light-harvesting complex I chlorophyll a/b binding protein 2 (A)	Photosynthesis - antenna proteins (ko00196)	Chlorophyll A-B binding protein	PREDICTED: chlorophyll a-b binding protein, chloroplastic [Sesamum indicum]
LOC105165181	down	Molecular Function: protein serine/threonine kinase activity (GO:0004674);; Molecular Function: ATP binding (GO:0005524);; Biological Process: protein phosphorylation (GO:0006468);;	--	--	Protein kinase domain;; Protein tyrosine kinase	PREDICTED: putative receptor-like protein kinase At1g80870 [Sesamum indicum]
LOC105170297	down	Molecular Function: structural constituent of ribosome (GO:0003735);; Cellular Component: ribosome (GO:0005840);; Biological Process: translation (GO:0006412);;	K02870|1.8618e-111|vvi:100267052|60S ribosomal protein L12-like; K02870 large subunit ribosomal protein L12e (A)	Ribosome (ko03010)	Ribosomal protein L11, N-terminal domain;; Ribosomal protein L11, RNA binding domain	PREDICTED: 60S ribosomal protein L12-like [Sesamum indicum]
LOC105171056	down	Molecular Function: transporter activity (GO:0005215);; Biological Process: sodium ion transport (GO:0006814);; Cellular Component: membrane (GO:0016020);; Biological Process: transmembrane transport (GO:0055085);;	--	--	Sodium:sulfate symporter transmembrane region	PREDICTED: dicarboxylate transporter 1, chloroplastic [Sesamum indicum]
LOC105165634	down	Biological Process: rRNA processing (GO:0006364);; Cellular Component: chloroplast thylakoid membrane (GO:0009535);; Cellular Component: chloroplast envelope (GO:0009941);; Biological Process: regulation of proton transport (GO:0010155);; Biological Process: photosynthesis (GO:0015979);; Biological Process: chlorophyll biosynthetic process (GO:0015995);; Biological Process: isopentenyl diphosphat…	K03428|2.80638e-170|sot:102580238|magnesium protoporphyrin IX methyltransferase, chloroplastic-like; K03428 magnesium-protoporphyrin O-methyltransferase [EC:2.1.1.11] (A)	Porphyrin and chlorophyll metabolism (ko00860)	Magnesium-protoporphyrin IX methyltransferase C-terminus;; Methyltransferase domain;; Methyltransferase domain;; Methyltransferase domain;; Methyltransferase domain;; Methyltransferase domain;; Methyltransferase domain;; Methyltransferase small domain	PREDICTED: magnesium protoporphyrin IX methyltransferase, chloroplastic [Sesamum indicum]
LOC105171773	down	--	--	--	Putative S-adenosyl-L-methionine-dependent methyltransferase;; Methyltransferase domain	PREDICTED: probable methyltransferase PMT3 [Sesamum indicum]
LOC105176111	down	--	--	--	--	PREDICTED: uncharacterized protein LOC105176111 [Sesamum indicum]
LOC105160521	down	--	--	--	TraB family	PREDICTED: traB domain-containing protein [Sesamum indicum]
LOC105164199	down	--	K14423|4.19593e-155|sot:102605717|methylsterol monooxygenase 1-1-like; K14423 4,4-dimethyl-9beta,19-cyclopropylsterol-4alpha-methyl oxidase [EC:1.14.13.72] (A)	Steroid biosynthesis (ko00100)	Fatty acid hydroxylase superfamily	PREDICTED: methylsterol monooxygenase 1-1-like [Sesamum indicum]
LOC105158342	down	Molecular Function: magnesium ion binding (GO:0000287);; Molecular Function: 3-isopropylmalate dehydrogenase activity (GO:0003862);; Cellular Component: cytoplasm (GO:0005737);; Biological Process: leucine biosynthetic process (GO:0009098);; Molecular Function: NAD binding (GO:0051287);; Biological Process: oxidation-reduction process (GO:0055114);;	K00052|0|pper:PRUPE_ppa006579mg|hypothetical protein; K00052 3-isopropylmalate dehydrogenase [EC:1.1.1.85] (A)	Valine, leucine and isoleucine biosynthesis (ko00290);; C5-Branched dibasic acid metabolism (ko00660);; 2-Oxocarboxylic acid metabolism (ko01210);; Biosynthesis of amino acids (ko01230)	Isocitrate/isopropylmalate dehydrogenase	PREDICTED: 3-isopropylmalate dehydrogenase 2, chloroplastic [Sesamum indicum]
LOC105168225	down	Biological Process: activation of MAPKK activity (GO:0000186);; Molecular Function: MAP kinase kinase kinase activity (GO:0004709);; Molecular Function: protein tyrosine kinase activity (GO:0004713);; Molecular Function: ATP binding (GO:0005524);; Biological Process: vegetative to reproductive phase transition of meristem (GO:0010228);; Biological Process: glucuronoxylan metabolic process (GO:001…	K04733|0|sot:102581780|serine/threonine-protein kinase PBS1-like; K04733 interleukin-1 receptor-associated kinase 4 [EC:2.7.11.1] (A)	--	Protein kinase domain;; Protein tyrosine kinase	PREDICTED: serine/threonine-protein kinase PBS1 [Sesamum indicum]
LOC105176878	down	Molecular Function: catechol oxidase activity (GO:0004097);; Molecular Function: metal ion binding (GO:0046872);; Biological Process: oxidation-reduction process (GO:0055114);;	--	--	Common central domain of tyrosinase;; Protein of unknown function (DUF_B2219);; Polyphenol oxidase middle domain	PREDICTED: polyphenol oxidase I, chloroplastic-like [Sesamum indicum]
LOC105170857	down	--	--	--	--	PREDICTED: uncharacterized protein LOC105170857 [Sesamum indicum]
LOC105177584	down	Biological Process: mitotic cell cycle (GO:0000278);; Cellular Component: cell wall (GO:0005618);; Cellular Component: nucleolus (GO:0005730);; Cellular Component: spindle (GO:0005819);; Molecular Function: microtubule binding (GO:0008017);; Cellular Component: phragmoplast (GO:0009524);; Biological Process: thigmotropism (GO:0009652);; Biological Process: vegetative to reproductive phase transit…	K10436|2.51496e-171|sot:102603900|microtubule-associated protein RP/EB family member 1C-like; K10436 microtubule-associated protein, RP/EB family (A)	--	EB1-like C-terminal motif;; Calponin homology (CH) domain	PREDICTED: microtubule-associated protein RP/EB family member 1C [Sesamum indicum]
LOC105164617	down	Biological Process: response to stress (GO:0006950);; Cellular Component: chloroplast thylakoid membrane (GO:0009535);; Molecular Function: heat shock protein binding (GO:0031072);;	--	--	--	PREDICTED: uncharacterized protein LOC105164617 isoform X1 [Sesamum indicum]
LOC105159056	down	Biological Process: protoporphyrinogen IX biosynthetic process (GO:0006782);; Molecular Function: glutamyl-tRNA reductase activity (GO:0008883);; Cellular Component: chloroplast (GO:0009507);; Biological Process: chlorophyll biosynthetic process (GO:0015995);; Molecular Function: NADP binding (GO:0050661);; Biological Process: oxidation-reduction process (GO:0055114);;	K02492|0|vvi:100259052|glutamyl-tRNA reductase 1, chloroplastic-like; K02492 glutamyl-tRNA reductase [EC:1.2.1.70] (A)	Porphyrin and chlorophyll metabolism (ko00860)	Glutamyl-tRNAGlu reductase, N-terminal domain;; Shikimate / quinate 5-dehydrogenase;; Glutamyl-tRNAGlu reductase, dimerisation domain;; NADP oxidoreductase coenzyme F420-dependent;; NAD binding domain of 6-phosphogluconate dehydrogenase;; Ornithine cyclodeaminase/mu-crystallin family	PREDICTED: glutamyl-tRNA reductase 1, chloroplastic [Sesamum indicum]
LOC105155872	down	Biological Process: very long-chain fatty acid metabolic process (GO:0000038);; Molecular Function: nucleotide binding (GO:0000166);; Molecular Function: iron ion binding (GO:0005506);; Cellular Component: plasma membrane (GO:0005886);; Biological Process: fatty acid biosynthetic process (GO:0006633);; Biological Process: cuticle hydrocarbon biosynthetic process (GO:0006723);; Biological Process:…	--	--	WAX2 C-terminal domain;; Fatty acid hydroxylase superfamily	PREDICTED: protein ECERIFERUM 3-like [Sesamum indicum]
LOC105165300	down	Molecular Function: RNA binding (GO:0003723);; Molecular Function: structural constituent of ribosome (GO:0003735);; Cellular Component: ribosome (GO:0005840);; Biological Process: translation (GO:0006412);;	K02964|5.45386e-94|sly:101268633|40S ribosomal protein S18-like; K02964 small subunit ribosomal protein S18e (A)	Ribosome (ko03010)	Ribosomal protein S13/S18	PREDICTED: 40S ribosomal protein S18 [Sesamum indicum]
LOC105178124	down	Molecular Function: structural constituent of cytoskeleton (GO:0005200);; Molecular Function: ATP binding (GO:0005524);; Cellular Component: cell wall (GO:0005618);; Cellular Component: nucleolus (GO:0005730);; Cellular Component: mitochondrion (GO:0005739);; Cellular Component: cytosol (GO:0005829);; Cellular Component: cytoskeleton (GO:0005856);; Cellular Component: plasma membrane (GO:0005886)…	K10355|0|vvi:100232866|ACT1, act2, actin; actin-7; K10355 actin, other eukaryote (A)	--	Actin	PREDICTED: actin-1-like [Sesamum indicum]
LOC105166889	down	Biological Process: activation of MAPKK activity (GO:0000186);; Molecular Function: MAP kinase kinase kinase activity (GO:0004709);; Molecular Function: ATP binding (GO:0005524);; Biological Process: transmembrane receptor protein tyrosine kinase signaling pathway (GO:0007169);; Biological Process: glucuronoxylan metabolic process (GO:0010413);; Cellular Component: integral component of membrane …	--	--	Protein tyrosine kinase;; Protein kinase domain;; Leucine Rich repeats (2 copies);; Leucine rich repeat;; Leucine Rich Repeat;; Leucine rich repeat N-terminal domain	PREDICTED: probable leucine-rich repeat receptor-like protein kinase At5g49770 [Sesamum indicum]
LOC105155851	down	--	--	--	Protein of unknown function, DUF547;; Leucine-zipper of ternary complex factor MIP1	PREDICTED: uncharacterized protein LOC105155851 isoform X1 [Sesamum indicum]
LOC105179525	down	Molecular Function: DNA binding (GO:0003677);; Molecular Function: protein serine/threonine kinase activity (GO:0004674);; Molecular Function: ATP binding (GO:0005524);; Cellular Component: nucleus (GO:0005634);; Biological Process: regulation of transcription, DNA-templated (GO:0006355);; Biological Process: protein phosphorylation (GO:0006468);; Biological Process: transmembrane receptor protei…	--	--	Protein kinase domain;; Protein tyrosine kinase;; Leucine Rich repeats (2 copies);; Leucine rich repeat;; Leucine Rich Repeat	PREDICTED: probable leucine-rich repeat receptor-like protein kinase At1g68400 [Sesamum indicum]
LOC105158037	down	--	--	--	CCT motif;; B-box zinc finger	PREDICTED: zinc finger protein CONSTANS-LIKE 6 [Sesamum indicum]
LOC105177150	down	--	K13148|0|tcc:TCM_011055|Cleavage and polyadenylation specificity factor 73 kDa subunit-II; K13148 integrator complex subunit 11 [EC:3.1.27.-] (A)	--	Beta-Casp domain;; Metallo-beta-lactamase superfamily;; RNA-metabolising metallo-beta-lactamase;; Beta-lactamase superfamily domain;; Beta-lactamase superfamily domain	PREDICTED: cleavage and polyadenylation specificity factor subunit 3-II isoform X1 [Sesamum indicum]
LOC105165608	down	Molecular Function: structural molecule activity (GO:0005198);; Molecular Function: iron ion binding (GO:0005506);; Cellular Component: chloroplast stroma (GO:0009570);; Biological Process: chloroplast organization (GO:0009658);; Biological Process: iron-sulfur cluster assembly (GO:0016226);; Molecular Function: iron-sulfur cluster binding (GO:0051536);;	--	--	NifU-like domain	PREDICTED: nifU-like protein 3, chloroplastic [Sesamum indicum]
LOC105159654	down	--	--	--	--	PREDICTED: zinc finger protein 8 [Sesamum indicum]
LOC105178852	down	Molecular Function: dihydrolipoyl dehydrogenase activity (GO:0004148);; Biological Process: cell redox homeostasis (GO:0045454);; Molecular Function: flavin adenine dinucleotide binding (GO:0050660);; Biological Process: oxidation-reduction process (GO:0055114);;	K00382|0|sot:102577866|LPD2; dihydrolipoamide dehydrogenase precursor (EC:1.8.1.4); K00382 dihydrolipoamide dehydrogenase [EC:1.8.1.4] (A)	Glycolysis / Gluconeogenesis (ko00010);; Citrate cycle (TCA cycle) (ko00020);; Glycine, serine and threonine metabolism (ko00260);; Valine, leucine and isoleucine degradation (ko00280);; Pyruvate metabolism (ko00620);; Carbon metabolism (ko01200)	Pyridine nucleotide-disulphide oxidoreductase;; Pyridine nucleotide-disulphide oxidoreductase, dimerisation domain;; Pyridine nucleotide-disulphide oxidoreductase;; FAD dependent oxidoreductase;; Glucose inhibited division protein A;; FAD binding domain;; Pyridine nucleotide-disulphide oxidoreductase;; NAD(P)-binding Rossmann-like domain;; Thi4 family;; Alanine dehydrogenase/PNT, C-terminal domai…	PREDICTED: dihydrolipoyl dehydrogenase, mitochondrial-like [Sesamum indicum]
LOC105172541	down	Biological Process: histidine biosynthetic process (GO:0000105);; Molecular Function: magnesium ion binding (GO:0000287);; Molecular Function: ATP phosphoribosyltransferase activity (GO:0003879);; Cellular Component: cytoplasm (GO:0005737);;	K00765|0|sot:102596899|ATP phosphoribosyltransferase 2, chloroplastic-like; K00765 ATP phosphoribosyltransferase [EC:2.4.2.17] (A)	Histidine metabolism (ko00340);; Biosynthesis of amino acids (ko01230)	ATP phosphoribosyltransferase;; HisG, C-terminal domain	PREDICTED: ATP phosphoribosyltransferase 2, chloroplastic-like isoform X1 [Sesamum indicum]
LOC105170480	down	Molecular Function: structural constituent of ribosome (GO:0003735);; Cellular Component: ribosome (GO:0005840);; Biological Process: translation (GO:0006412);; Cellular Component: chloroplast (GO:0009507);; Molecular Function: rRNA binding (GO:0019843);;	K02879|1.61108e-101|sot:102586592|50S ribosomal protein L17, chloroplastic-like; K02879 large subunit ribosomal protein L17 (A)	Ribosome (ko03010)	Ribosomal protein L17	PREDICTED: 50S ribosomal protein L17, chloroplastic [Sesamum indicum]
LOC105158801	down	Biological Process: fatty acid biosynthetic process (GO:0006633);; Cellular Component: chloroplast (GO:0009507);; Molecular Function: acyl-[acyl-carrier-protein] desaturase activity (GO:0045300);; Molecular Function: transition metal ion binding (GO:0046914);; Biological Process: oxidation-reduction process (GO:0055114);;	K03921|0|tcc:TCM_019858|Plant stearoyl-acyl-carrier-protein desaturase family protein; K03921 acyl-[acyl-carrier-protein] desaturase [EC:1.14.19.2] (A)	Fatty acid biosynthesis (ko00061);; Biosynthesis of unsaturated fatty acids (ko01040);; Fatty acid metabolism (ko01212)	Fatty acid desaturase	stearoyl-acyl carrier protein desaturase [Sesamum indicum]
LOC105165798	down	Molecular Function: transferase activity (GO:0016740);;	--	--	--	PREDICTED: uncharacterized protein LOC105165798 [Sesamum indicum]
LOC105165937	down	--	--	--	Phosphate-induced protein 1 conserved region	PREDICTED: protein EXORDIUM-like [Sesamum indicum]
LOC105174982	down	Biological Process: microtubule cytoskeleton organization (GO:0000226);; Biological Process: cytokinesis by cell plate formation (GO:0000911);; Molecular Function: protein serine/threonine kinase activity (GO:0004674);; Molecular Function: ATP binding (GO:0005524);; Cellular Component: nucleolus (GO:0005730);; Cellular Component: cytoplasm (GO:0005737);; Biological Process: protein phosphorylatio…	--	--	Protein kinase domain;; Protein tyrosine kinase	PREDICTED: serine/threonine-protein kinase D6PKL2 [Sesamum indicum]
LOC105172452	down	Biological Process: lipid metabolic process (GO:0006629);; Molecular Function: hydrolase activity, acting on ester bonds (GO:0016788);;	--	--	GDSL-like Lipase/Acylhydrolase	PREDICTED: GDSL esterase/lipase At1g09390 [Sesamum indicum]
LOC105164402	down	--	--	--	Myb/SANT-like DNA-binding domain;; Myb/SANT-like DNA-binding domain;; Myb-like DNA-binding domain;; Alcohol dehydrogenase transcription factor Myb/SANT-like	PREDICTED: trihelix transcription factor GTL1 isoform X1 [Sesamum indicum]
LOC105168065	down	Molecular Function: signal transducer activity (GO:0004871);; Biological Process: signal transduction (GO:0007165);; Biological Process: response to light stimulus (GO:0009416);;	--	--	NPH3 family	PREDICTED: BTB/POZ domain-containing protein At5g47800-like isoform X1 [Sesamum indicum]
LOC105174666	down	Molecular Function: translation elongation factor activity (GO:0003746);; Cellular Component: cytoplasm (GO:0005737);; Biological Process: translational elongation (GO:0006414);; Biological Process: peptide biosynthetic process (GO:0043043);;	K02356|3.19282e-116|sot:102594735|uncharacterized LOC102594735; K02356 elongation factor P (A)	--	Elongation factor P (EF-P) KOW-like domain;; Elongation factor P, C-terminal;; Elongation factor P (EF-P) OB domain	PREDICTED: uncharacterized protein LOC105174666 [Sesamum indicum]
LOC105161212	down	Molecular Function: protein serine/threonine kinase activity (GO:0004674);; Molecular Function: ATP binding (GO:0005524);; Biological Process: protein phosphorylation (GO:0006468);; Cellular Component: integral component of membrane (GO:0016021);;	--	--	Leucine Rich repeats (2 copies);; Protein kinase domain;; Leucine rich repeat;; Protein tyrosine kinase;; Leucine Rich Repeat;; Leucine Rich repeat;; Leucine rich repeat;; Leucine rich repeat N-terminal domain	PREDICTED: leucine-rich repeat receptor-like protein kinase PXL1 [Sesamum indicum]
LOC105172101	down	--	--	--	Transferase family	PREDICTED: pelargonidin 3-O-(6-caffeoylglucoside) 5-O-(6-O-malonylglucoside) 4&apos;&apos;&apos;-malonyltransferase-like [Sesamum indicum]
LOC105165288	down	Biological Process: regulation of cyclin-dependent protein serine/threonine kinase activity (GO:0000079);; Molecular Function: protein kinase binding (GO:0019901);;	--	--	Cyclin;; Cyclin, N-terminal domain	PREDICTED: cyclin-P3-1 [Sesamum indicum]
LOC105157971	down	--	K02160|1.92185e-59|sly:101259549|biotin carboxyl carrier protein of acetyl-CoA carboxylase 1, chloroplastic-like; K02160 acetyl-CoA carboxylase biotin carboxyl carrier protein (A)	Fatty acid biosynthesis (ko00061);; Pyruvate metabolism (ko00620);; Propanoate metabolism (ko00640);; Carbon metabolism (ko01200);; Fatty acid metabolism (ko01212)	Biotin-requiring enzyme;; Biotin-lipoyl like	PREDICTED: biotin carboxyl carrier protein of acetyl-CoA carboxylase 2, chloroplastic-like isoform X1 [Sesamum indicum]
LOC105170590	down	--	--	--	Protein of unknown function (DUF1639)	PREDICTED: uncharacterized protein LOC105170590 [Sesamum indicum]
LOC105172750	down	Cellular Component: endosome (GO:0005768);; Cellular Component: Golgi apparatus (GO:0005794);; Cellular Component: trans-Golgi network (GO:0005802);; Molecular Function: methyltransferase activity (GO:0008168);; Biological Process: response to desiccation (GO:0009269);; Biological Process: response to cold (GO:0009409);; Biological Process: response to salt stress (GO:0009651);; Biological Proces…	--	--	Putative S-adenosyl-L-methionine-dependent methyltransferase;; Methyltransferase domain	PREDICTED: probable methyltransferase PMT20 [Sesamum indicum]
LOC105175347	down	--	--	--	--	PREDICTED: uncharacterized protein LOC105175347 [Sesamum indicum]
LOC105166431	down	Molecular Function: inorganic diphosphatase activity (GO:0004427);; Cellular Component: vacuolar membrane (GO:0005774);; Molecular Function: hydrogen-translocating pyrophosphatase activity (GO:0009678);; Biological Process: proton transport (GO:0015992);; Cellular Component: integral component of membrane (GO:0016021);;	K01507|0|sly:101263674|pyrophosphate-energized vacuolar membrane proton pump-like; K01507 inorganic pyrophosphatase [EC:3.6.1.1] (A)	Oxidative phosphorylation (ko00190)	Inorganic H+ pyrophosphatase	PREDICTED: pyrophosphate-energized vacuolar membrane proton pump-like [Sesamum indicum]
LOC105165433	down	Biological Process: tricarboxylic acid cycle (GO:0006099);; Biological Process: malate metabolic process (GO:0006108);; Molecular Function: L-malate dehydrogenase activity (GO:0030060);; Biological Process: cellular carbohydrate metabolic process (GO:0044262);;	K00026|0|sly:778285|mMDH; mitochondrial malate dehydrogenase (EC:1.1.1.37); K00026 malate dehydrogenase [EC:1.1.1.37] (A)	Citrate cycle (TCA cycle) (ko00020);; Cysteine and methionine metabolism (ko00270);; Pyruvate metabolism (ko00620);; Glyoxylate and dicarboxylate metabolism (ko00630);; Carbon fixation in photosynthetic organisms (ko00710);; Carbon metabolism (ko01200)	lactate/malate dehydrogenase, alpha/beta C-terminal domain;; lactate/malate dehydrogenase, NAD binding domain;; 3-beta hydroxysteroid dehydrogenase/isomerase family	PREDICTED: malate dehydrogenase, mitochondrial [Sesamum indicum]
LOC105161731	down	--	--	--	--	PREDICTED: uncharacterized protein At5g41620-like [Sesamum indicum]
LOC105177836	down	Cellular Component: integral component of membrane (GO:0016021);; Molecular Function: transferase activity, transferring hexosyl groups (GO:0016758);;	--	--	galactosyl transferase GMA12/MNN10 family	PREDICTED: glycosyltransferase 6-like [Sesamum indicum]
LOC105178285	down	Molecular Function: protein domain specific binding (GO:0019904);;	K06630|7.71437e-171|sot:102588264|16R; 14-3-3-like protein 16R-like; K06630 14-3-3 protein epsilon (A)	--	14-3-3 protein	PREDICTED: 14-3-3-like protein 16R [Sesamum indicum]
LOC105167967	down	Molecular Function: oxidoreductase activity, acting on single donors with incorporation of molecular oxygen, incorporation of two atoms of oxygen (GO:0016702);; Molecular Function: gibberellin 3-beta-dioxygenase activity (GO:0016707);; Biological Process: oxidation-reduction process (GO:0055114);;	--	--	2OG-Fe(II) oxygenase superfamily;; non-haem dioxygenase in morphine synthesis N-terminal	PREDICTED: gibberellin 2-beta-dioxygenase 8-like [Sesamum indicum]
LOC105172598	down	Cellular Component: chloroplast (GO:0009507);; Biological Process: photosynthesis, light harvesting (GO:0009765);; Cellular Component: membrane (GO:0016020);;	K08917|2.33294e-146|gmx:100783223|chlorophyll a-b binding protein CP24 10A, chloroplastic-like; K08917 light-harvesting complex II chlorophyll a/b binding protein 6 (A)	Photosynthesis - antenna proteins (ko00196)	Chlorophyll A-B binding protein	PREDICTED: chlorophyll a-b binding protein CP24 10A, chloroplastic-like [Sesamum indicum]
LOC105163968	down	--	--	--	NB-ARC domain;; Leucine rich repeat;; AAA domain;; Leucine Rich repeats (2 copies)	PREDICTED: putative disease resistance RPP13-like protein 2 [Sesamum indicum]
LOC105175613	down	Molecular Function: ATP binding (GO:0005524);; Cellular Component: chloroplast (GO:0009507);; Biological Process: photosynthesis (GO:0015979);; Biological Process: chlorophyll biosynthetic process (GO:0015995);; Molecular Function: magnesium chelatase activity (GO:0016851);; Molecular Function: nucleoside-triphosphatase activity (GO:0017111);;	K03405|0|sly:101255435|magnesium-chelatase subunit ChlI, chloroplastic; K03405 magnesium chelatase subunit I [EC:6.6.1.1] (A)	Porphyrin and chlorophyll metabolism (ko00860)	Magnesium chelatase, subunit ChlI;; MCM2/3/5 family;; AAA domain (dynein-related subfamily);; Sigma-54 interaction domain	PREDICTED: magnesium-chelatase subunit ChlI, chloroplastic-like [Sesamum indicum]
LOC105173535	down	Molecular Function: RNA binding (GO:0003723);; Biological Process: translation (GO:0006412);; Biological Process: isoprenoid biosynthetic process (GO:0008299);; Biological Process: plastid organization (GO:0009657);; Cellular Component: chloroplast part (GO:0044434);;	K02357|0|vvi:100262932|uncharacterized LOC100262932; K02357 elongation factor Ts (A)	--	Elongation factor TS;; S1 RNA binding domain;; UBA/TS-N domain	PREDICTED: LOW QUALITY PROTEIN: uncharacterized protein LOC105173535 [Sesamum indicum]
LOC105177322	down	Molecular Function: structural constituent of ribosome (GO:0003735);; Biological Process: pentose-phosphate shunt (GO:0006098);; Biological Process: DNA-templated transcription, elongation (GO:0006354);; Biological Process: rRNA processing (GO:0006364);; Biological Process: translation (GO:0006412);; Cellular Component: chloroplast stroma (GO:0009570);; Biological Process: plastid organization (G…	K02933|7.15733e-127|sot:102601925|50S ribosomal protein L6, chloroplastic-like; K02933 large subunit ribosomal protein L6 (A)	Ribosome (ko03010)	Ribosomal protein L6	PREDICTED: 50S ribosomal protein L6, chloroplastic [Sesamum indicum]
LOC105165582	down	Molecular Function: DNA binding (GO:0003677);; Molecular Function: DNA helicase activity (GO:0003678);; Molecular Function: ATP binding (GO:0005524);; Cellular Component: nucleus (GO:0005634);; Biological Process: DNA replication initiation (GO:0006270);; Biological Process: DNA duplex unwinding (GO:0032508);; Cellular Component: MCM complex (GO:0042555);;	K02542|0|sot:102596741|DNA replication licensing factor MCM6-like; K02542 DNA replication licensing factor MCM6 [EC:3.6.4.12] (A)	DNA replication (ko03030)	MCM2/3/5 family;; MCM N-terminal domain;; Magnesium chelatase, subunit ChlI	PREDICTED: DNA replication licensing factor MCM6 [Sesamum indicum]
LOC105158286	down	Molecular Function: iron ion binding (GO:0005506);;	--	--	Rubredoxin	PREDICTED: uncharacterized protein LOC105158286 [Sesamum indicum]
LOC105167205	down	--	--	--	AAA domain (Cdc48 subfamily)	PREDICTED: uncharacterized protein LOC105167205 [Sesamum indicum]
LOC105163334	down	Molecular Function: sequence-specific DNA binding transcription factor activity (GO:0003700);; Cellular Component: nucleus (GO:0005634);; Biological Process: regulation of transcription, DNA-templated (GO:0006355);; Biological Process: regulation of translation (GO:0006417);; Biological Process: response to osmotic stress (GO:0006970);; Biological Process: response to light stimulus (GO:0009416);…	K14484|3.13493e-121|tcc:TCM_004212|Indole-3-acetic acid inducible 14 isoform 1; K14484 auxin-responsive protein IAA (A)	Plant hormone signal transduction (ko04075)	AUX/IAA family	PREDICTED: auxin-induced protein AUX28-like [Sesamum indicum]
LOC105170310	down	--	--	--	Fasciclin domain	PREDICTED: fasciclin-like arabinogalactan protein 11 [Sesamum indicum]
LOC105159320	down	--	K11498|0|sot:102579162|kinesin-like protein NACK1-like; K11498 centromeric protein E (A)	--	Kinesin motor domain;; Domain of unknown function (DUF3490)	PREDICTED: kinesin-like protein NACK2 isoform X1 [Sesamum indicum]
LOC105160104	down	Molecular Function: acid phosphatase activity (GO:0003993);; Molecular Function: protein serine/threonine phosphatase activity (GO:0004722);; Biological Process: tryptophan catabolic process (GO:0006569);; Biological Process: systemic acquired resistance (GO:0009627);; Biological Process: indoleacetic acid biosynthetic process (GO:0009684);; Biological Process: regulation of defense response (GO:…	--	--	Calcineurin-like phosphoesterase;; Iron/zinc purple acid phosphatase-like protein C;; Calcineurin-like phosphoesterase	PREDICTED: probable inactive purple acid phosphatase 1 [Sesamum indicum]
LOC105171548	down	--	--	--	NB-ARC domain	PREDICTED: putative late blight resistance protein homolog R1B-16 [Sesamum indicum]
LOC105174929	down	--	K06911|0|mdm:103430074|pirin-like protein; K06911 (A)	--	Pirin C-terminal cupin domain;; Pirin;; Cupin domain	PREDICTED: pirin-like protein [Sesamum indicum]
LOC105179467	down	--	--	--	Protein of unknown function (DUF688)	PREDICTED: uncharacterized protein LOC105179467 isoform X1 [Sesamum indicum]
LOC105178187	down	--	--	--	Domain of unknown function (DUF4378)	PREDICTED: uncharacterized protein LOC105178187 [Sesamum indicum]
LOC105161396	down	--	--	--	--	PREDICTED: uncharacterized protein LOC105161396 [Sesamum indicum]
LOC105174152	down	Biological Process: protein peptidyl-prolyl isomerization (GO:0000413);; Molecular Function: peptidyl-prolyl cis-trans isomerase activity (GO:0003755);; Biological Process: protein folding (GO:0006457);; Cellular Component: chloroplast thylakoid membrane (GO:0009535);; Cellular Component: chloroplast thylakoid lumen (GO:0009543);; Biological Process: cellular response to water deprivation (GO:004…	--	--	FKBP-type peptidyl-prolyl cis-trans isomerase	PREDICTED: peptidyl-prolyl cis-trans isomerase FKBP16-4, chloroplastic [Sesamum indicum]
LOC105170642	down	Molecular Function: C-4 methylsterol oxidase activity (GO:0000254);; Molecular Function: iron ion binding (GO:0005506);; Biological Process: fatty acid biosynthetic process (GO:0006633);; Cellular Component: integral component of membrane (GO:0016021);; Biological Process: oxidation-reduction process (GO:0055114);;	K14424|0|pper:PRUPE_ppa009301mg|hypothetical protein; K14424 4-alpha-methyl-delta7-sterol-4alpha-methyl oxidase [EC:1.14.13.72] (A)	Steroid biosynthesis (ko00100)	Fatty acid hydroxylase superfamily	PREDICTED: methylsterol monooxygenase 2-2 [Sesamum indicum]
LOC105158783	down	Biological Process: protein peptidyl-prolyl isomerization (GO:0000413);; Molecular Function: peptidyl-prolyl cis-trans isomerase activity (GO:0003755);; Biological Process: pentose-phosphate shunt (GO:0006098);; Biological Process: rRNA processing (GO:0006364);; Biological Process: protein folding (GO:0006457);; Cellular Component: chloroplast thylakoid lumen (GO:0009543);; Cellular Component: ch…	K01802|7.12186e-101|tcc:TCM_019936|FKBP-like peptidyl-prolyl cis-trans isomerase family protein isoform 1; K01802 peptidylprolyl isomerase [EC:5.2.1.8] (A)	--	FKBP-type peptidyl-prolyl cis-trans isomerase	PREDICTED: peptidyl-prolyl cis-trans isomerase FKBP16-3, chloroplastic [Sesamum indicum]
LOC105168875	down	--	--	--	Domain of unknown function (DUF4378);; DUF761-associated sequence motif	PREDICTED: protein LONGIFOLIA 2-like [Sesamum indicum]
LOC105176937	down	Molecular Function: uroporphyrinogen decarboxylase activity (GO:0004853);; Biological Process: protoporphyrinogen IX biosynthetic process (GO:0006782);;	K01599|0|sot:102584336|uroporphyrinogen decarboxylase 1, chloroplastic-like; K01599 uroporphyrinogen decarboxylase [EC:4.1.1.37] (A)	Porphyrin and chlorophyll metabolism (ko00860)	Uroporphyrinogen decarboxylase (URO-D)	hypothetical protein MIMGU_mgv1a007148mg [Erythranthe guttata]
LOC105170589	down	--	--	--	Domain of unknown function (DUF239);; Domain of unknown function (DUF4409)	PREDICTED: uncharacterized protein LOC105170589 [Sesamum indicum]
LOC105167940	down	--	--	--	--	PREDICTED: uncharacterized protein LOC105167940 [Sesamum indicum]
LOC105177089	down	Molecular Function: protein serine/threonine kinase activity (GO:0004674);; Molecular Function: ATP binding (GO:0005524);; Biological Process: protein phosphorylation (GO:0006468);;	--	--	Protein kinase domain;; Protein tyrosine kinase	PREDICTED: protein kinase PVPK-1 [Sesamum indicum]
LOC105163089	down	Molecular Function: microtubule motor activity (GO:0003777);; Molecular Function: ATP binding (GO:0005524);; Cellular Component: kinesin complex (GO:0005871);; Cellular Component: microtubule (GO:0005874);; Biological Process: microtubule-based movement (GO:0007018);; Molecular Function: microtubule binding (GO:0008017);;	K10406|0|tcc:TCM_004734|P-loop nucleoside triphosphate hydrolases superfamily protein with CH (Calponin ) domain isoform 1; K10406 kinesin family member C2/C3 (A)	--	Kinesin motor domain;; Calponin homology (CH) domain	PREDICTED: kinesin-4-like [Sesamum indicum]
LOC105159758	down	Cellular Component: mitochondrion (GO:0005739);; Cellular Component: chloroplast inner membrane (GO:0009706);; Cellular Component: magnesium chelatase complex (GO:0010007);; Biological Process: chlorophyll biosynthetic process (GO:0015995);; Molecular Function: magnesium chelatase activity (GO:0016851);; Biological Process: photosynthesis, light reaction (GO:0019684);;	K03403|0|gmx:100806079|magnesium-chelatase subunit ChlH, chloroplastic-like; K03403 magnesium chelatase subunit H [EC:6.6.1.1] (A)	Porphyrin and chlorophyll metabolism (ko00860)	CobN/Magnesium Chelatase;; Domain of unknown function (DUF3479)	PREDICTED: magnesium-chelatase subunit ChlH, chloroplastic [Sesamum indicum]
LOC105169942	down	Cellular Component: plasma membrane (GO:0005886);;	--	--	Domain of unknown function (DUF966)	PREDICTED: LOW QUALITY PROTEIN: protein UPSTREAM OF FLC [Sesamum indicum]
[truncated: 924 more rows]
