# Supplementary material for: Transcriptomic and metabolomic profiling of drought-tolerant and susceptible sesame genotypes in response to drought stress
Source: BMC Plant Biol. 2019 Jun 20;19:267. doi: 10.1186/s12870-019-1880-1 (PMC6585049; doi:10.1186/s12870-019-1880-1)
Supplement: Supplementary file 4 — Table S3. Robust differentially expressed genes between DT and DS during the drought stress. (XLSX 51 kb) [file 12870_2019_1880_MOESM4_ESM.xlsx]

## Sheet: Sheet1
Table S3. Robust differentially expressed genes between DT and DS during the drought stress
Gene ID	DT_T0_FPKM	DT_T1_FPKM	DT_T2_FPKM	DT_T3_FPKM	DT_T4_FPKM	DS_T0_FPKM	DS_T1_FPKM	DS_T2_FPKM	DS_T3_FPKM	DS_T4_FPKM	GO_annotation	KEGG_annotation	KEGG_pathway_annotation	Pfam_annotation	NR_annotation
LOC105180115	0.01	0.0271985	0.0086966	0.0259282	0.0216254	4.45354	5.11213	6.88634	5.71717	5.31023	--	--	--	Putative adipose-regulatory protein (Seipin)	PREDICTED: uncharacterized protein LOC105180115 [Sesamum indicum]
LOC105159706	0.01	0.01	0.0100443	0.01	0.0136802	0.425496	1.46373	0.930154	0.724885	0.905154	Molecular Function: monooxygenase activity (GO:0004497);; Molecular Function: iron ion binding (GO:0005506);; Molecular Function: electron carrier activity (GO:0009055);; Molecular Function: oxidoreductase activity, acting on paired donors, with incorporation or reduction of molecular oxygen (GO:0016705);; Molecular Function: heme binding (GO:0020037);; Biological Process: oxidation-reduction pro…	--	--	Cytochrome P450	PREDICTED: cytochrome P450 93A3-like [Sesamum indicum]
LOC105163682	0.01	0.104478	0.0776802	0.111715	0.219556	0.531269	2.43537	2.48272	1.6824	1.70792	Biological Process: metabolic process (GO:0008152);; Molecular Function: lyase activity (GO:0016829);; Molecular Function: metal ion binding (GO:0046872);;	--	--	Terpene synthase family, metal binding domain;; Terpene synthase, N-terminal domain	PREDICTED: gamma-cadinene synthase-like [Sesamum indicum]
LOC105165922	0.01	0.01	0.0131125	0.01	0.01	0.0965466	1.09934	1.05434	1.25858	1.7104	--	--	--	gag-polypeptide of LTR copia-type;; Retrotransposon gag protein	PREDICTED: uncharacterized protein LOC105165922 [Sesamum indicum]
LOC105157464	0.00748933	0.0602138	0.0134394	0.00602216	0.01	6.45529	5.58958	7.0334	6.42287	6.69368	--	--	--	NB-ARC domain	PREDICTED: disease resistance RPP8-like protein 3 [Sesamum indicum]
LOC105175651	0.01	0.0245079	0.01	0.0111195	0.01	3.47715	3.38167	3.366	2.54089	4.13671	Molecular Function: serine-type endopeptidase activity (GO:0004252);; Biological Process: proteolysis (GO:0006508);; Molecular Function: identical protein binding (GO:0042802);; Biological Process: negative regulation of catalytic activity (GO:0043086);;	--	--	Subtilase family;; PA domain	PREDICTED: subtilisin-like protease [Sesamum indicum]
LOC105178082	0.0104835	0.0465726	0.0283376	0.081634	0.104657	7.44144	3.61223	6.79121	6.9648	12.6946	Molecular Function: oxidoreductase activity (GO:0016491);; Molecular Function: metal ion binding (GO:0046872);;	--	--	Cytochrome P450	PREDICTED: cytochrome P450 CYP82D47-like [Sesamum indicum]
LOC105170098	0.0275936	0.0197916	0.0285447	0.01	1.254e-80	0.357867	0.375165	0.83654	0.896508	0.747812	Molecular Function: hydrolase activity, hydrolyzing O-glycosyl compounds (GO:0004553);; Biological Process: carbohydrate metabolic process (GO:0005975);;	--	--	Glycosyl hydrolase family 3 N terminal domain;; Glycosyl hydrolase family 3 C-terminal domain	PREDICTED: lysosomal beta glucosidase-like [Sesamum indicum]
LOC105173807	0.0312993	0.0730909	0.0504146	0.0437917	0.0889327	1.5671	3.80011	5.54323	13.8075	5.32693	--	--	--	NB-ARC domain	PREDICTED: putative late blight resistance protein homolog R1B-14 [Sesamum indicum]
LOC105166913	0.0438806	0.01	0.01	0.0266587	0.01	1.9697	2.32054	4.03401	4.60943	5.7164	Cellular Component: cytoplasm (GO:0005737);; Molecular Function: transferase activity, transferring hexosyl groups (GO:0016758);; Biological Process: pigment biosynthetic process (GO:0046148);;	--	--	UDP-glucoronosyl and UDP-glucosyl transferase	PREDICTED: chalcone 4&apos;-O-glucosyltransferase-like [Sesamum indicum]
LOC105172120	0.0707528	0.0525705	0.195566	0.311985	0.129263	0.0624355	0.43359	1.12823	1.80679	1.67565	Biological Process: metabolic process (GO:0008152);; Molecular Function: oxidoreductase activity (GO:0016491);;	--	--	Leucine Rich repeats (2 copies);; Leucine rich repeat;; Leucine Rich Repeat;; Leucine Rich repeat;; Leucine rich repeat;; Leucine rich repeat N-terminal domain	PREDICTED: LOW QUALITY PROTEIN: receptor-like protein 12 [Sesamum indicum]
LOC105175621	0.0883369	0.01	0.045418	0.01	0.01	25.0523	11.875	11.5773	10.6755	13.0283	Molecular Function: hydrolase activity (GO:0016787);;	--	--	GDSL-like Lipase/Acylhydrolase	PREDICTED: GDSL esterase/lipase At5g45910 [Sesamum indicum]
LOC105179945	0.105795	0.179148	0.127163	0.193901	0.086065	1.05819	0.995581	1.97634	1.77398	2.16895	--	K09533|1.23628e-39|vvi:100262770|dnaJ homolog subfamily C GRV2; K09533 DnaJ homolog subfamily C member 13 (A)	--	--	PREDICTED: dnaJ homolog subfamily C GRV2-like [Sesamum indicum]
LOC105162612	0.151689	0.244857	0.470421	0.357151	0.578391	1.14896	1.96959	1.98781	1.60709	2.06662	--	--	--	PPR repeat;; PPR repeat family;; PPR repeat	hypothetical protein MIMGU_mgv1a003838mg [Erythranthe guttata]
LOC105175135	0.156152	0.0096654	0.01	0.01	0.01	2.72453	2.09364	1.4391	1.18539	1.07102	Molecular Function: sesquiterpene synthase activity (GO:0010334);; Biological Process: farnesyl diphosphate catabolic process (GO:0045339);; Molecular Function: metal ion binding (GO:0046872);; Biological Process: beta-caryophyllene biosynthetic process (GO:1901937);;	K15803|0|vvi:100257265|(E)-beta-caryophyllene synthase; K15803 (-)-germacrene D synthase [EC:4.2.3.22 4.2.3.75] (A)	Sesquiterpenoid and triterpenoid biosynthesis (ko00909)	Terpene synthase family, metal binding domain;; Terpene synthase, N-terminal domain	PREDICTED: germacrene-D synthase-like [Sesamum indicum]
LOC105165995	0.174351	0.0623455	0.0748274	0.0296737	0.113908	15.309	3.8693	4.31513	4.0532	5.28495	Cellular Component: Golgi apparatus (GO:0005794);; Biological Process: protein secretion (GO:0009306);;	--	--	C2 domain	PREDICTED: synaptotagmin-2-like [Sesamum indicum]
LOC105179910	0.177593	0.332655	0.233554	0.055923	0.01	133.863	142.494	79.4341	72.7213	76.445	Cellular Component: nucleosome (GO:0000786);; Molecular Function: DNA binding (GO:0003677);; Cellular Component: nucleolus (GO:0005730);; Cellular Component: vacuole (GO:0005773);; Biological Process: nucleosome assembly (GO:0006334);; Cellular Component: thylakoid (GO:0009579);; Molecular Function: protein heterodimerization activity (GO:0046982);;	K14838|8.9079e-51|zma:100282268|pco082380(357); LOC100282268; K11254 histone H4 (A)	--	Core histone H2A/H2B/H3/H4;; TATA box binding protein associated factor (TAF)	hypothetical protein ZEAMMB73_313798 [Zea mays]
LOC105161821	0.209964	0.198099	0.158874	0.230732	0.300355	2.96662	11.3184	13.5633	12.0479	15.4537	Biological Process: methylation (GO:0032259);; Molecular Function: caffeoyl-CoA O-methyltransferase activity (GO:0042409);;	K00588|7.21782e-118|vvi:100268094|probable caffeoyl-CoA O-methyltransferase At4g26220; K00588 caffeoyl-CoA O-methyltransferase [EC:2.1.1.104] (A)	Phenylalanine metabolism (ko00360);; Phenylpropanoid biosynthesis (ko00940);; Flavonoid biosynthesis (ko00941);; Stilbenoid, diarylheptanoid and gingerol biosynthesis (ko00945)	O-methyltransferase;; Methyltransferase domain;; Methyltransferase domain	PREDICTED: probable caffeoyl-CoA O-methyltransferase At4g26220 [Sesamum indicum]
LOC105173808	0.265765	0.50057	0.461923	0.680132	0.516093	0.01	0.01	0.01	0.01	0.01	--	--	--	NB-ARC domain	PREDICTED: putative late blight resistance protein homolog R1B-14 [Sesamum indicum]
LOC105179529	0.28005	2.18222	3.30668	2.98064	1.39958	0.164746	13.0379	10.3099	24.2982	11.0104	--	--	--	--	PREDICTED: uncharacterized protein LOC105179529 [Sesamum indicum]
LOC105180315	0.287306	0.0919107	0.335887	0.369185	0.31728	16.4824	16.8874	24.4813	24.5701	19.6265	Molecular Function: threonine-type endopeptidase activity (GO:0004298);; Cellular Component: nucleus (GO:0005634);; Cellular Component: cytoplasm (GO:0005737);; Cellular Component: proteasome core complex (GO:0005839);; Biological Process: proteolysis involved in cellular protein catabolic process (GO:0051603);;	--	--	--	PREDICTED: proteasome subunit beta type-6-like [Sesamum indicum]
LOC105155248	0.300689	0.266368	0.115521	0.0856415	0.0505637	6.3828	4.1309	3.33433	4.57896	4.95927	Molecular Function: triglyceride lipase activity (GO:0004806);; Biological Process: lipid metabolic process (GO:0006629);;	--	--	Lipase (class 3);; Alpha/beta hydrolase family	PREDICTED: GDSL esterase/lipase At4g10955-like [Sesamum indicum]
LOC105179807	0.301188	0.480089	0.835792	0.984226	0.831546	1.04363	4.64513	4.59361	6.64844	5.32476	Biological Process: response to hypoxia (GO:0001666);; Molecular Function: alcohol dehydrogenase (NAD) activity (GO:0004022);; Cellular Component: cytosol (GO:0005829);; Cellular Component: plasma membrane (GO:0005886);; Molecular Function: zinc ion binding (GO:0008270);; Biological Process: response to salt stress (GO:0009651);; Biological Process: response to cadmium ion (GO:0046686);; Biologic…	K18857|0|vvi:100267821|alcohol dehydrogenase 1; K18857 alcohol dehydrogenase class-P [EC:1.1.1.1] (A)	Glycolysis / Gluconeogenesis (ko00010);; Fatty acid degradation (ko00071);; Tyrosine metabolism (ko00350);; alpha-Linolenic acid metabolism (ko00592)	Alcohol dehydrogenase GroES-like domain;; Zinc-binding dehydrogenase	PREDICTED: alcohol dehydrogenase 1 [Sesamum indicum]
LOC105172113	0.301611	0.279544	0.136512	0.337051	0.269123	1.68564	2.60784	4.51603	4.38985	3.71067	--	--	--	AAA domain;; AAA domain;; UvrD/REP helicase N-terminal domain;; AAA domain;; Part of AAA domain;; AAA domain;; UvrD-like helicase C-terminal domain;; Viral (Superfamily 1) RNA helicase;; UvrD-like helicase C-terminal domain;; Type III restriction enzyme, res subunit	PREDICTED: uncharacterized protein LOC105172113 [Sesamum indicum]
LOC105180072	0.304246	0.254771	0.170508	0.15648	0.0788196	1.61653	2.91943	6.27712	5.13464	7.36323	--	K09533|4.58249e-122|gmx:100805259|dnaJ homolog subfamily C GRV2-like; K09533 DnaJ homolog subfamily C member 13 (A)	--	--	PREDICTED: dnaJ homolog subfamily C GRV2-like [Sesamum indicum]
LOC105162313	0.317719	1.76868	3.49622	5.12897	11.1024	1.56416	6.98397	14.4583	17.8485	24.3008	--	--	--	Retrotransposon gag protein	PREDICTED: uncharacterized protein LOC105162313 [Sesamum indicum]
LOC105161995	0.352751	0.0249706	0.117769	0.0817611	0.0283959	11.6471	12.2969	18.8843	18.8001	14.4853	Molecular Function: threonine-type endopeptidase activity (GO:0004298);; Cellular Component: nucleus (GO:0005634);; Cellular Component: cytoplasm (GO:0005737);; Cellular Component: proteasome core complex (GO:0005839);; Biological Process: proteolysis involved in cellular protein catabolic process (GO:0051603);;	--	--	--	PREDICTED: proteasome subunit beta type-6-like [Sesamum indicum]
LOC105160175	0.368504	2.0443	2.94643	2.47879	3.78256	1.23873	7.55632	10.7184	12.4261	13.3095	Biological Process: carbohydrate metabolic process (GO:0005975);; Cellular Component: plant-type cell wall (GO:0009505);; Cellular Component: apoplast (GO:0048046);; Molecular Function: raffinose alpha-galactosidase activity (GO:0052692);;	K07407|0|rcu:RCOM_1454590|alpha-galactosidase/alpha-n-acetylgalactosaminidase, putative (EC:3.2.1.22); K07407 alpha-galactosidase [EC:3.2.1.22] (A)	Galactose metabolism (ko00052);; Glycerolipid metabolism (ko00561);; Sphingolipid metabolism (ko00600);; Glycosphingolipid biosynthesis - globo series (ko00603)	Melibiase	PREDICTED: alpha-galactosidase-like [Sesamum indicum]
LOC105168892	0.390546	0.0792589	0.424488	0.303153	0.228748	1.79677	4.11833	7.66093	10.2669	14.1513	--	K10891|0|sot:102589220|Fanconi anemia group D2 protein homolog; K10891 fanconi anemia group D2 protein (A)	--	Fanconi anaemia protein FancD2 nuclease	PREDICTED: Fanconi anemia group D2 protein [Sesamum indicum]
LOC105174803	0.413711	0.0620454	0.0823549	0.0105257	0.01	2.8046	2.29471	1.3108	1.46465	0.768612	Molecular Function: sesquiterpene synthase activity (GO:0010334);; Biological Process: farnesyl diphosphate catabolic process (GO:0045339);; Molecular Function: metal ion binding (GO:0046872);; Biological Process: beta-caryophyllene biosynthetic process (GO:1901937);;	K15803|0|vvi:100232954|(-)-germacrene D synthase (EC:4.2.3.22 4.2.3.75); K15803 (-)-germacrene D synthase [EC:4.2.3.22 4.2.3.75] (A)	Sesquiterpenoid and triterpenoid biosynthesis (ko00909)	Terpene synthase family, metal binding domain;; Terpene synthase, N-terminal domain	PREDICTED: germacrene-D synthase-like [Sesamum indicum]
LOC105171685	0.42343	0.120792	0.139997	0.135227	0.0894358	1.9915	0.649656	0.614357	0.471399	0.668543	Molecular Function: DNA binding (GO:0003677);; Molecular Function: helicase activity (GO:0004386);; Molecular Function: ATP binding (GO:0005524);; Cellular Component: nucleus (GO:0005634);; Molecular Function: zinc ion binding (GO:0008270);; Cellular Component: chloroplast envelope (GO:0009941);; Molecular Function: transferase activity (GO:0016740);;	K15505|0|sly:101243672|putative SWI/SNF-related matrix-associated actin-dependent regulator of chromatin subfamily A member 3-like 3; K15505 DNA repair protein RAD5 [EC:3.6.4.-] (A)	--	SNF2 family N-terminal domain;; Helicase conserved C-terminal domain;; HIRAN domain;; Zinc finger, C3HC4 type (RING finger);; Zinc finger, C3HC4 type (RING finger);; Zinc finger, C3HC4 type (RING finger);; Ring finger domain;; DEAD/DEAH box helicase;; Type III restriction enzyme, res subunit	PREDICTED: putative SWI/SNF-related matrix-associated actin-dependent regulator of chromatin subfamily A member 3-like 3 [Sesamum indicum]
LOC105164203	0.436944	0.456706	0.424766	0.473855	0.418479	5.46944	4.00552	4.59397	6.11987	6.3863	--	K15292|0|sot:102578613|SNARE-interacting protein KEULE-like; K15292 syntaxin-binding protein 1 (A)	--	Sec1 family	PREDICTED: SNARE-interacting protein KEULE isoform X1 [Sesamum indicum]
LOC105170433	0.530127	0.914144	1.13675	0.913955	1.8547	4.63964	4.84838	6.67158	8.33149	11.6538	--	--	--	Phospholipid methyltransferase	PREDICTED: uncharacterized protein LOC105170433 [Sesamum indicum]
LOC105175658	0.605317	2.96373	0.910154	4.34673	2.80653	0.029323	0.0401506	0.0338434	0.133669	0.511188	Molecular Function: nucleotide binding (GO:0000166);; Biological Process: transport (GO:0006810);; Biological Process: cellular process (GO:0009987);; Molecular Function: ATPase activity (GO:0016887);;	K05658|0|tcc:TCM_029573|P-glycoprotein 9 isoform 1; K05658 ATP-binding cassette, subfamily B (MDR/TAP), member 1 [EC:3.6.3.44] (A)	ABC transporters (ko02010)	ABC transporter transmembrane region;; ABC transporter;; AAA domain;; RecF/RecN/SMC N terminal domain;; Protein of unknown function, DUF258;; P-loop containing region of AAA domain;; AAA domain;; AAA ATPase domain;; Predicted ATPase of the ABC class;; AAA domain;; Zeta toxin;; AAA domain;; Protein of unknown function (DUF1602)	PREDICTED: ABC transporter B family member 9-like [Sesamum indicum]
LOC105162019	0.608461	0.286538	0.172607	0.0793744	0.0749919	5.10733	5.06686	4.06024	1.95075	2.8802	Biological Process: cellular process (GO:0009987);; Molecular Function: kinase activity (GO:0016301);;	--	--	Protein kinase domain;; Protein tyrosine kinase;; Wall-associated receptor kinase galacturonan-binding;; Calcium-binding EGF domain;; Wall-associated kinase	PREDICTED: wall-associated receptor kinase-like 8 [Sesamum indicum]
LOC105167695	0.61341	0.176005	0.205655	0.0253439	0.100197	6.17948	4.20308	2.70502	2.48464	2.25222	--	--	--	Transferase family	PREDICTED: vinorine synthase-like [Sesamum indicum]
LOC105162094	0.766131	0.0980482	0.111436	0.0450108	0.0710676	4.54056	4.36513	3.54069	3.52003	2.62772	Molecular Function: zinc ion binding (GO:0008270);; Molecular Function: oxidoreductase activity (GO:0016491);; Biological Process: oxidation-reduction process (GO:0055114);;	K07119|3.07212e-116|sot:102583129|2-alkenal reductase (NADP(+)-dependent)-like; K07119 (A)	--	Zinc-binding dehydrogenase	PREDICTED: 2-alkenal reductase (NADP(+)-dependent)-like, partial [Sesamum indicum]
LOC105159120	0.840761	1.42563	1.18992	1.29897	1.4557	0.120128	0.180064	0.280637	0.115083	0.260154	Molecular Function: catalytic activity (GO:0003824);; Cellular Component: plasma membrane (GO:0005886);; Biological Process: metabolic process (GO:0008152);;	K01897|0|sly:101257097|long chain acyl-CoA synthetase 4; K01897 long-chain acyl-CoA synthetase [EC:6.2.1.3] (A)	Fatty acid biosynthesis (ko00061);; Fatty acid degradation (ko00071);; Fatty acid metabolism (ko01212);; Peroxisome (ko04146)	AMP-binding enzyme	PREDICTED: long chain acyl-CoA synthetase 4-like [Sesamum indicum]
LOC105175261	0.87275	1.9444	2.46122	3.44929	3.78672	2.92757	7.87402	10.5553	14.18	12.627	--	--	--	--	PREDICTED: uncharacterized protein LOC105175261 [Sesamum indicum]
LOC105174930	0.877112	0.390195	0.528806	0.475868	0.377958	5.64019	6.1946	4.59997	2.25573	3.30149	--	K08272|0|fve:101293270|putative MO25-like protein At5g47540-like; K08272 calcium binding protein 39 (A)	--	Mo25-like	PREDICTED: putative MO25-like protein At5g47540 [Sesamum indicum]
LOC105171980	0.894834	0.257076	0.2671	0.0980317	0.0522247	10.9753	16.1407	11.9469	11.3544	5.82513	--	--	--	UDP-glucoronosyl and UDP-glucosyl transferase	PREDICTED: UDP-glycosyltransferase 86A1-like [Sesamum indicum]
LOC105159588	0.908744	1.82115	0.65902	1.03065	0.723076	3.02324	4.60761	5.39499	5.5647	4.17567	--	--	--	Ubiquitin family	PREDICTED: uncharacterized protein LOC105159588 [Sesamum indicum]
LOC105161045	1.06766	0.2567	0.404319	0.358523	0.181179	4.82945	1.49179	1.69	1.19457	1.5955	--	--	--	ABC-2 type transporter;; ABC transporter;; Plant PDR ABC transporter associated;; ABC-transporter extracellular N-terminal;; AAA domain;; AAA domain;; ATPase family associated with various cellular activities (AAA);; AAA ATPase domain;; AAA domain;; Protein of unknown function, DUF258	PREDICTED: pleiotropic drug resistance protein 2-like [Sesamum indicum]
LOC105164267	1.08609	1.50599	2.31049	3.45155	2.61635	0.0678482	0.305782	0.330946	0.225805	0.534255	Molecular Function: binding (GO:0005488);; Molecular Function: oxidoreductase activity (GO:0016491);;	--	--	Cytochrome P450	PREDICTED: cytochrome P450 76C1-like [Sesamum indicum]
LOC105165996	1.09086	0.481781	0.801413	0.590154	0.693666	3.87167	2.85598	2.69164	2.03197	2.97633	--	K00162|0|mdm:103452189|pyruvate dehydrogenase E1 component subunit beta-1, mitochondrial; K00162 pyruvate dehydrogenase E1 component beta subunit [EC:1.2.4.1] (A)	Glycolysis / Gluconeogenesis (ko00010);; Citrate cycle (TCA cycle) (ko00020);; Pyruvate metabolism (ko00620);; Carbon metabolism (ko01200)	Transketolase, pyrimidine binding domain;; Transketolase, C-terminal domain	PREDICTED: pyruvate dehydrogenase E1 component subunit beta-1, mitochondrial-like isoform X1 [Sesamum indicum]
LOC105161654	1.15767	10.6661	6.51241	6.617	8.83418	0.326968	0.500701	0.587389	0.55001	0.710002	--	--	--	Oxysterol-binding protein	PREDICTED: oxysterol-binding protein-related protein 4C-like isoform X1 [Sesamum indicum]
LOC105179737	1.20258	1.77459	1.74524	1.55696	2.22436	0.102323	0.23556	0.44539	0.581178	0.454675	--	K09533|3.48189e-129|pper:PRUPE_ppa000017mg|hypothetical protein; K09533 DnaJ homolog subfamily C member 13 (A)	--	DnaJ domain	PREDICTED: dnaJ homolog subfamily C GRV2-like isoform X2 [Sesamum indicum]
LOC105162932	1.22585	1.47155	0.769949	1.58276	2.66324	14.698	45.1264	45.4858	87.5802	38.3325	--	K09512|5.63211e-60|vvi:100251506|dnaJ homolog subfamily B member 6-A; K09512 DnaJ homolog subfamily B member 6 (A)	--	DnaJ domain	PREDICTED: dnaJ homolog subfamily B member 7 isoform X1 [Sesamum indicum]
LOC105157262	1.22784	1.84909	2.18956	2.502	2.73043	10.161	17.2604	17.2385	18.9581	19.5497	--	--	--	SOUL heme-binding protein	PREDICTED: heme-binding protein 2-like [Sesamum indicum]
LOC105156883	1.3131	3.2392	3.8061	3.12209	3.3585	0.0170479	0.01	0.01	0.01	0.0252869	--	--	--	Reverse transcriptase (RNA-dependent DNA polymerase)	PREDICTED: uncharacterized protein LOC105156883 [Sesamum indicum]
LOC105180335	1.49035	1.53798	1.70156	2.04176	2.1002	0.0253401	0.138273	0.131432	0.171259	0.355732	Molecular Function: iron ion binding (GO:0005506);; Cellular Component: cytoplasm (GO:0005737);; Biological Process: iron-sulfur cluster assembly (GO:0016226);; Molecular Function: iron-sulfur cluster binding (GO:0051536);;	--	--	Scaffold protein Nfu/NifU N terminal;; NifU-like domain	PREDICTED: nifU-like protein 4, mitochondrial [Sesamum indicum]
LOC105180172	1.52788	5.02595	6.19466	7.63372	3.0241	0.0174737	0.0984162	0.039703	0.0219347	0.0851826	Biological Process: metabolic process (GO:0008152);; Molecular Function: glycopeptide alpha-N-acetylgalactosaminidase activity (GO:0033926);;	--	--	Alkaline and neutral invertase	PREDICTED: LOW QUALITY PROTEIN: alkaline/neutral invertase CINV1-like [Sesamum indicum]
LOC105166485	1.61472	0.698973	0.719687	0.460406	0.64265	10.9402	3.05127	2.68556	2.05167	2.25796	--	K09597|0|vvi:100249763|signal peptide peptidase-like 2; K09597 signal peptide peptidase-like 2B [EC:3.4.23.-] (A)	--	Signal peptide peptidase;; PA domain	PREDICTED: signal peptide peptidase-like 5 [Sesamum indicum]
LOC105178538	1.70299	0.160311	0.0133011	0.000163511	0.0427363	7.3041	2.56629	1.63686	1.30322	0.84293	Molecular Function: anthocyanin 5-O-glucoside 6'''-O-malonyltransferase activity (GO:0033810);;	--	--	Transferase family	PREDICTED: malonyl-coenzyme:anthocyanin 5-O-glucoside-6&apos;&apos;&apos;-O-malonyltransferase-like [Sesamum indicum]
LOC105172089	1.77752	3.3897	2.81115	3.20573	2.44513	0.306048	0.833764	0.834236	0.658805	0.55702	Molecular Function: catalytic activity (GO:0003824);;	--	--	NB-ARC domain;; Leucine rich repeat;; Leucine Rich repeats (2 copies);; Leucine Rich Repeat;; AAA domain;; ATPase family associated with various cellular activities (AAA)	PREDICTED: putative disease resistance protein RGA1 [Sesamum indicum]
LOC105179332	1.79786	2.31343	2.67344	2.40615	1.76866	0.2676	0.384164	0.362726	0.539056	0.535147	Molecular Function: metalloendopeptidase activity (GO:0004222);; Cellular Component: mitochondrion (GO:0005739);; Biological Process: proteolysis (GO:0006508);; Molecular Function: zinc ion binding (GO:0008270);; Cellular Component: chloroplast stroma (GO:0009570);; Biological Process: embryo development ending in seed dormancy (GO:0009793);;	--	--	Peptidase M16 inactive domain;; Insulinase (Peptidase family M16)	PREDICTED: LOW QUALITY PROTEIN: uncharacterized protein LOC105179332 [Sesamum indicum]
LOC105160442	1.8428	0.829763	0.75585	0.66416	1.11556	3.98332	4.06127	4.66493	4.17048	4.8503	--	K10734|4.0299e-102|sot:102595186|DNA replication complex GINS protein PSF3-like; K10734 GINS complex subunit 3 (A)	--	GINS complex protein	PREDICTED: probable DNA replication complex GINS protein PSF3 [Sesamum indicum]
LOC105165227	2.01839	2.78197	2.77339	3.50769	2.72429	41.9609	47.3692	34.206	36.7736	25.0923	Biological Process: response to stress (GO:0006950);;	--	--	Universal stress protein family	PREDICTED: universal stress protein A-like protein [Sesamum indicum]
LOC105157305	2.05569	2.32613	2.81103	2.83234	3.2761	0.509039	0.360674	0.469528	0.532313	0.58248	Molecular Function: binding (GO:0005488);; Biological Process: cellular component organization (GO:0016043);; Cellular Component: membrane part (GO:0044425);; Biological Process: single-organism cellular process (GO:0044763);; Biological Process: single-organism transport (GO:0044765);; Biological Process: cellular process involved in reproduction (GO:0048610);; Biological Process: pollen tube de…	K05391|0|sly:101251271|probable cyclic nucleotide-gated ion channel 16; K05391 cyclic nucleotide gated channel, other eukaryote (A)	Plant-pathogen interaction (ko04626)	Cyclic nucleotide-binding domain;; Ion transport protein	PREDICTED: probable cyclic nucleotide-gated ion channel 16 isoform X1 [Sesamum indicum]
LOC105166529	2.15813	1.14604	1.08439	0.684517	1.64765	4.00302	3.57149	5.03682	4.01068	5.3398	--	--	--	3'-5' exonuclease	PREDICTED: Werner Syndrome-like exonuclease isoform X1 [Sesamum indicum]
LOC105165020	2.19651	0.919962	0.64789	0.693507	0.719237	4.05453	2.08549	3.09143	2.4369	2.09699	--	K14491|2.33282e-80|cic:CICLE_v10007648mg|hypothetical protein; K14491 two-component response regulator ARR-B family (A)	Plant hormone signal transduction (ko04075)	Response regulator receiver domain	PREDICTED: two-component response regulator ARR12 [Sesamum indicum]
LOC105158175	2.22957	1.32447	1.909	1.62321	2.54974	0.680585	0.129607	0.109907	0.249321	0.239823	Molecular Function: serine C-palmitoyltransferase activity (GO:0004758);; Biological Process: biosynthetic process (GO:0009058);; Molecular Function: pyridoxal phosphate binding (GO:0030170);;	K00654|0|vvi:100249169|long chain base biosynthesis protein 2a; K00654 serine palmitoyltransferase [EC:2.3.1.50] (A)	Sphingolipid metabolism (ko00600)	Aminotransferase class I and II;; Beta-eliminating lyase;; DegT/DnrJ/EryC1/StrS aminotransferase family	PREDICTED: long chain base biosynthesis protein 2b isoform X3 [Sesamum indicum]
LOC105166549	2.26712	3.11265	3.21958	3.99409	3.97948	19.916	13.2704	17.8953	19.0537	15.5449	Cellular Component: cytosol (GO:0005829);;	--	--	AMMECR1	PREDICTED: uncharacterized protein At2g38710-like [Sesamum indicum]
LOC105163667	2.31925	3.48898	3.14455	4.55586	4.05739	5.4941	8.26829	11.1843	14.5167	12.6706	--	K01114|0|sot:102580356|uncharacterized LOC102580356; K01114 phospholipase C [EC:3.1.4.3] (A)	Inositol phosphate metabolism (ko00562);; Glycerophospholipid metabolism (ko00564);; Ether lipid metabolism (ko00565)	Phosphoesterase family	PREDICTED: non-specific phospholipase C2 [Sesamum indicum]
LOC105167851	2.52828	3.15695	7.79334	8.4833	6.31785	1.0131	1.07646	1.37029	1.13686	1.0882	--	--	--	Protein of unknown function (DUF688)	PREDICTED: uncharacterized protein LOC105167851 isoform X1 [Sesamum indicum]
LOC105173511	2.57894	3.21979	3.23273	4.15815	5.02362	0.387857	0.52833	0.569844	0.782568	0.886561	Molecular Function: ubiquitin-protein transferase activity (GO:0004842);; Biological Process: protein ubiquitination (GO:0016567);;	K13960|1.84298e-71|vvi:100245756|uncharacterized LOC100245756; K13960 ubiquitin-conjugating enzyme E2 T [EC:6.3.2.19] (A)	--	Ubiquitin-conjugating enzyme	PREDICTED: uncharacterized protein LOC105173511 [Sesamum indicum]
LOC105158313	2.58438	9.26465	11.1632	9.0337	9.49314	0.928418	2.19727	2.13768	2.14865	2.0147	Molecular Function: cinnamoyl-CoA reductase activity (GO:0016621);; Biological Process: cellular metabolic process (GO:0044237);; Molecular Function: coenzyme binding (GO:0050662);; Biological Process: oxidation-reduction process (GO:0055114);;	K09753|0|sot:102577453|cinnamoyl CoA reductase; K09753 cinnamoyl-CoA reductase [EC:1.2.1.44] (A)	Phenylpropanoid biosynthesis (ko00940)	NAD dependent epimerase/dehydratase family;; 3-beta hydroxysteroid dehydrogenase/isomerase family;; NADH(P)-binding;; Male sterility protein;; NmrA-like family;; short chain dehydrogenase;; Polysaccharide biosynthesis protein;; KR domain	PREDICTED: cinnamoyl-CoA reductase 1-like [Sesamum indicum]
LOC105159013	2.78935	1.82033	1.38805	1.6752	1.81017	7.7799	6.46366	5.86799	4.73954	5.71514	--	--	--	UDP-glucoronosyl and UDP-glucosyl transferase	PREDICTED: UDP-glycosyltransferase 86A1-like [Sesamum indicum]
LOC105165897	3.0251	3.91989	4.56217	4.21786	2.83096	3.72796	11.5463	10.8119	13.4853	7.08541	Molecular Function: binding (GO:0005488);;	--	--	Helix-loop-helix DNA-binding domain	PREDICTED: transcription factor bHLH137-like [Sesamum indicum]
LOC105179514	3.33103	0.73171	0.621175	0.851197	1.02164	20.1115	7.48982	10.056	11.7073	11.8152	Molecular Function: nucleotide binding (GO:0000166);; Molecular Function: translation initiation factor activity (GO:0003743);; Biological Process: translational initiation (GO:0006413);;	K13126|0|tcc:TCM_022364|Poly(A) binding protein 7; K13126 polyadenylate-binding protein (A)	RNA transport (ko03013);; mRNA surveillance pathway (ko03015);; RNA degradation (ko03018)	RNA recognition motif. (a.k.a. RRM, RBD, or RNP domain);; RNA recognition motif (a.k.a. RRM, RBD, or RNP domain);; RNA recognition motif. (a.k.a. RRM, RBD, or RNP domain);; Poly-adenylate binding protein, unique domain;; Nup53/35/40-type RNA recognition motif;; RNA binding motif;; Nup53/35/40-type RNA recognition motif	PREDICTED: polyadenylate-binding protein 7-like [Sesamum indicum]
LOC105167294	3.33651	0.48506	0.524292	0.199807	0.333266	53.3673	39.8947	24.2995	24.3632	18.7213	--	--	--	Protein of unknown function, DUF538	PREDICTED: uncharacterized protein LOC105167294 [Sesamum indicum]
LOC105166964	4.17079	2.12866	0.907071	1.47765	2.25063	6.60286	4.84778	9.21631	9.60074	11.1356	Biological Process: metabolic process (GO:0008152);; Molecular Function: oxidoreductase activity (GO:0016491);;	--	--	AMP-binding enzyme;; AMP-binding enzyme C-terminal domain	PREDICTED: 4-coumarate--CoA ligase-like 9 [Sesamum indicum]
LOC105180213	4.20739	9.11965	9.41543	6.55568	4.47037	1.98634	1.05398	0.937209	0.58205	1.34195	Molecular Function: serine-type endopeptidase activity (GO:0004252);; Biological Process: proteolysis (GO:0006508);; Molecular Function: identical protein binding (GO:0042802);; Biological Process: negative regulation of catalytic activity (GO:0043086);;	--	--	Subtilase family;; Peptidase inhibitor I9;; PA domain	PREDICTED: subtilisin-like protease [Sesamum indicum]
LOC105155189	4.25053	10.2012	9.26301	7.70817	8.99012	11.3027	24.4963	32.02	28.1379	30.9395	--	--	--	--	PREDICTED: uncharacterized protein LOC105155189 [Sesamum indicum]
LOC105167853	4.29002	13.4613	21.672	19.4126	18.2839	1.7601	5.28013	6.0226	3.48123	3.2775	--	--	--	Domain of unknown function (DUF4228)	PREDICTED: uncharacterized protein LOC105167853 [Sesamum indicum]
LOC105162397	4.37969	6.17401	6.26661	8.51287	8.97074	2.37272	3.00384	3.13452	4.64696	3.88904	--	K09533|1.12007e-167|pmum:103340986|dnaJ homolog subfamily C GRV2; K09533 DnaJ homolog subfamily C member 13 (A)	--	DnaJ domain	PREDICTED: dnaJ homolog subfamily C GRV2-like [Sesamum indicum]
LOC105180113	4.5928	4.69374	5.94539	4.00172	6.97409	0.436257	0.573394	0.625472	0.68484	1.15177	Cellular Component: chloroplast (GO:0009507);;	--	--	PPR repeat;; PPR repeat family;; Pentatricopeptide repeat domain;; PPR repeat;; DYW family of nucleic acid deaminases	PREDICTED: pentatricopeptide repeat-containing protein At5g04780-like [Sesamum indicum]
LOC105159129	4.64786	5.03585	7.16412	7.02476	8.70869	13.1339	17.3187	15.3352	20.6408	23.9289	--	K03217|4.47552e-167|sot:102588541|mitochondrial inner membrane protein OXA1-like; K03217 YidC/Oxa1 family membrane protein insertase (A)	Protein export (ko03060)	60Kd inner membrane protein	PREDICTED: mitochondrial inner membrane protein OXA1-like [Sesamum indicum]
LOC105159366	4.82345	3.40948	4.66968	4.39102	4.79153	16.3735	12.4843	14.4028	11.4012	13.4025	--	--	--	FAD binding domain;; Lycopene cyclase protein;; FAD dependent oxidoreductase;; FAD binding domain;; NAD(P)-binding Rossmann-like domain	PREDICTED: zeaxanthin epoxidase, chloroplastic-like [Sesamum indicum]
LOC105179958	4.86304	6.36479	7.67516	6.60304	5.51539	0.0113397	0.00876421	0.01	0.01	0.0268082	--	--	--	Putative adipose-regulatory protein (Seipin)	PREDICTED: uncharacterized protein LOC105179958 [Sesamum indicum]
LOC105164308	4.88639	1.98486	1.67012	1.77819	2.25038	4.50895	6.06353	7.37062	10.0236	8.27011	Molecular Function: L-lactate dehydrogenase activity (GO:0004459);; Cellular Component: cytoplasm (GO:0005737);; Biological Process: glycolytic process (GO:0006096);; Biological Process: cellular carbohydrate metabolic process (GO:0044262);; Biological Process: oxidation-reduction process (GO:0055114);;	K00016|0|tcc:TCM_015995|Lactate/malate dehydrogenase family protein; K00016 L-lactate dehydrogenase [EC:1.1.1.27] (A)	Glycolysis / Gluconeogenesis (ko00010);; Cysteine and methionine metabolism (ko00270);; Pyruvate metabolism (ko00620);; Propanoate metabolism (ko00640)	lactate/malate dehydrogenase, NAD binding domain;; lactate/malate dehydrogenase, alpha/beta C-terminal domain	PREDICTED: L-lactate dehydrogenase B [Sesamum indicum]
LOC105166064	5.06546	15.8514	39.7078	48.4115	44.579	25.5482	110.186	129.856	137.969	100.139	Molecular Function: dioxygenase activity (GO:0051213);;	--	--	non-haem dioxygenase in morphine synthesis N-terminal;; 2OG-Fe(II) oxygenase superfamily	PREDICTED: protein SRG1-like isoform X1 [Sesamum indicum]
LOC105171810	5.85516	3.37578	4.96482	3.22245	2.0819	17.7821	11.1421	13.6469	11.5178	9.4071	--	--	--	C2 domain	PREDICTED: uncharacterized protein LOC105171810 [Sesamum indicum]
LOC110011588	5.97194	6.4605	6.03511	7.22546	8.09223	0.0826387	0.0318025	0.01	0.01	0.0763903	--	--	--	Plant transposase (Ptta/En/Spm family)	PREDICTED: uncharacterized protein LOC105178413 [Sesamum indicum]
LOC105171457	6.60604	5.63113	5.36137	3.31597	4.10821	0.838575	1.00531	1.01208	0.761135	1.11468	--	--	--	Inosine-uridine preferring nucleoside hydrolase	PREDICTED: uncharacterized protein LOC105171457 isoform X1 [Sesamum indicum]
LOC105171670	6.78338	7.37682	6.94684	7.22589	8.4042	0.852819	0.215007	0.287005	1.9537	0.832272	Biological Process: organ senescence (GO:0010260);; Biological Process: para-aminobenzoic acid metabolic process (GO:0046482);;	--	--	Alpha/beta hydrolase family;; Alpha/beta hydrolase family;; Prolyl oligopeptidase family	PREDICTED: uncharacterized protein LOC105164757 [Sesamum indicum]
LOC105158158	6.99936	6.68729	7.47852	6.56815	7.5648	25.2705	22.7678	30.5962	34.9432	29.4965	--	--	--	Histidine kinase-, DNA gyrase B-, and HSP90-like ATPase;; Histidine kinase-, DNA gyrase B-, and HSP90-like ATPase	PREDICTED: uncharacterized protein LOC105158158 [Sesamum indicum]
LOC105160867	7.06639	16.9374	4.0175	6.31309	6.14084	1.68263	0.339418	0.0918017	0.867628	0.114267	--	--	--	CYTH domain	PREDICTED: triphosphate tunel metalloenzyme 3-like [Sesamum indicum]
LOC105163290	7.10939	1.46199	0.986137	1.0834	0.797911	12.4841	4.5106	4.03796	4.4019	2.70849	Molecular Function: inositol-polyphosphate 5-phosphatase activity (GO:0004445);; Biological Process: inositol trisphosphate metabolic process (GO:0032957);; Biological Process: phosphatidylinositol phosphorylation (GO:0046854);; Biological Process: inositol phosphate dephosphorylation (GO:0046855);; Biological Process: phosphatidylinositol dephosphorylation (GO:0046856);; Molecular Function: inos…	--	--	Endonuclease/Exonuclease/phosphatase family	PREDICTED: type I inositol 1,4,5-trisphosphate 5-phosphatase CVP2-like isoform X1 [Sesamum indicum]
LOC105160341	7.15584	12.6001	11.5002	10.3644	10.146	2.61164	4.33313	3.64301	2.68465	4.64698	Biological Process: drug transmembrane transport (GO:0006855);; Molecular Function: drug transmembrane transporter activity (GO:0015238);; Molecular Function: antiporter activity (GO:0015297);; Cellular Component: membrane (GO:0016020);;	K03327|0|sly:101263312|MATE efflux family protein 5; K03327 multidrug resistance protein, MATE family (A)	--	MatE	PREDICTED: MATE efflux family protein 5-like [Sesamum indicum]
LOC105167188	7.36678	10.4851	12.0784	11.7412	12.1375	12.6607	17.6689	24.8907	25.7677	23.5659	Molecular Function: oxidoreductase activity, acting on paired donors, with incorporation or reduction of molecular oxygen (GO:0016705);; Molecular Function: ion binding (GO:0043167);;	--	--	2OG-Fe(II) oxygenase superfamily;; 2OG-Fe(II) oxygenase superfamily	PREDICTED: prolyl 3-hydroxylase 1 isoform X1 [Sesamum indicum]
LOC105171047	7.50125	18.9383	21.484	20.7721	18.4727	2.36517	5.17372	8.23998	9.71148	8.83415	--	--	--	Alpha/beta hydrolase family;; Alpha/beta hydrolase family;; alpha/beta hydrolase fold	PREDICTED: uncharacterized protein LOC105171047 [Sesamum indicum]
LOC105158411	7.53572	8.70785	11.1334	11.132	13.7866	6.18779	3.75246	3.66434	3.43211	4.94451	Molecular Function: pyridoxine:NADP 4-dehydrogenase activity (GO:0050236);; Biological Process: oxidation-reduction process (GO:0055114);;	--	--	Aldo/keto reductase family	PREDICTED: perakine reductase-like [Sesamum indicum]
LOC105173905	7.84296	6.01087	5.28723	6.98866	6.78274	20.5737	16.0477	16.0485	17.1765	18.2584	Molecular Function: acid phosphatase activity (GO:0003993);; Molecular Function: protein serine/threonine phosphatase activity (GO:0004722);;	--	--	Calcineurin-like phosphoesterase	PREDICTED: probable inactive purple acid phosphatase 28 [Sesamum indicum]
LOC105165979	7.92781	3.83874	4.69502	3.86817	2.89953	20.6887	12.6041	14.9528	12.4809	9.27413	--	--	--	No apical meristem (NAM) protein	PREDICTED: NAC transcription factor 29-like [Sesamum indicum]
LOC105174238	7.96807	38.2095	12.4128	18.423	10.707	3.7606	15.5706	4.62507	4.40192	3.51021	Biological Process: metabolic process (GO:0008152);; Molecular Function: transferase activity, transferring hexosyl groups (GO:0016758);;	K13496|0|sly:101260441|UDP-glycosyltransferase 73C3-like; K13496 UDP-glucosyl transferase 73C [EC:2.4.1.-] (A)	--	UDP-glucoronosyl and UDP-glucosyl transferase	PREDICTED: UDP-glycosyltransferase 73C3-like [Sesamum indicum]
LOC105162321	8.07546	11.1328	8.93362	11.7066	7.41624	6.67612	11.2631	18.6495	15.5622	15.7351	--	--	--	--	PREDICTED: spore wall protein 2-like [Sesamum indicum]
LOC105166470	8.17502	1.02922	1.07954	0.60854	1.80676	58.6173	21.1832	12.0903	10.255	8.42646	--	--	--	Glycine rich protein family	PREDICTED: glycine-rich RNA-binding, abscisic acid-inducible protein-like isoform X1 [Sesamum indicum]
LOC105173786	8.3223	8.65783	8.90497	7.5777	7.83749	0.573889	0.700129	0.4677	0.373823	0.567584	Molecular Function: terpene synthase activity (GO:0010333);; Biological Process: monoterpene biosynthetic process (GO:0043693);;	K18116|0|sly:100316883|PHS1, PHS; terpene synthase (EC:4.2.3.51); K18116 beta-phellandrene synthase (neryl-diphosphate-cyclizing) [EC:4.2.3.51] (A)	--	Terpene synthase family, metal binding domain;; Terpene synthase, N-terminal domain;; Prenyltransferase-like	PREDICTED: santalene and bergamotene synthase, chloroplastic-like [Sesamum indicum]
LOC105180290	8.45818	6.07956	5.91042	6.3552	7.95153	0.0437195	0.01	0.0883424	0.048036	0.0530627	Cellular Component: endoplasmic reticulum (GO:0005783);; Cellular Component: plasma membrane (GO:0005886);; Biological Process: signal peptide processing (GO:0006465);; Biological Process: proteolysis (GO:0006508);; Molecular Function: peptidase activity (GO:0008233);; Cellular Component: integral component of membrane (GO:0016021);;	K13280|8.78767e-72|vvi:100257730|signal peptidase complex catalytic subunit SEC11A; K13280 signal peptidase, endoplasmic reticulum-type [EC:3.4.-.-] (A)	Protein export (ko03060)	--	PREDICTED: signal peptidase complex catalytic subunit SEC11C-like, partial [Sesamum indicum]
LOC105157388	8.5343	6.37575	9.0209	8.39977	7.19002	0.59983	1.09344	0.874771	1.12648	0.897158	--	K18592|7.65383e-162|sot:102597338|gamma-glutamyltranspeptidase 1-like; K18592 gamma-glutamyltranspeptidase / glutathione hydrolase / leukotriene-C4 hydrolase [EC:2.3.2.2 3.4.19.13 3.4.19.14] (A)	Taurine and hypotaurine metabolism (ko00430);; Cyanoamino acid metabolism (ko00460);; Glutathione metabolism (ko00480);; Arachidonic acid metabolism (ko00590)	Gamma-glutamyltranspeptidase	PREDICTED: gamma-glutamyltranspeptidase 1-like [Sesamum indicum]
LOC105170896	8.90638	5.39276	6.13588	7.82168	7.44711	9.78672	13.5777	11.7748	17.5838	18.1647	Molecular Function: L-aspartate:2-oxoglutarate aminotransferase activity (GO:0004069);; Biological Process: cellular amino acid metabolic process (GO:0006520);; Biological Process: biosynthetic process (GO:0009058);; Molecular Function: pyridoxal phosphate binding (GO:0030170);; Molecular Function: L-phenylalanine:2-oxoglutarate aminotransferase activity (GO:0080130);;	K14454|0|tcc:TCM_037152|Aspartate aminotransferase 3; K14454 aspartate aminotransferase, cytoplasmic [EC:2.6.1.1] (A)	Alanine, aspartate and glutamate metabolism (ko00250);; Cysteine and methionine metabolism (ko00270);; Arginine and proline metabolism (ko00330);; Tyrosine metabolism (ko00350);; Phenylalanine metabolism (ko00360);; Phenylalanine, tyrosine and tryptophan biosynthesis (ko00400);; Carbon fixation in photosynthetic organisms (ko00710);; Isoquinoline alkaloid biosynthesis (ko00950);; Tropane, piperid…	Aminotransferase class I and II	PREDICTED: aspartate aminotransferase, cytoplasmic [Sesamum indicum]
LOC105162896	8.9494	4.41408	4.75192	5.57361	4.06815	26.3455	13.3591	13.8758	13.447	10.6201	--	--	--	Zein-binding	PREDICTED: uncharacterized protein LOC105162896 [Sesamum indicum]
LOC105167957	9.0941	35.7412	13.1234	47.1867	7.85382	4.01581	1.11007	1.04048	1.91732	0.66567	Cellular Component: cell part (GO:0044464);;	--	--	NADPH-dependent FMN reductase;; Oxygen evolving enhancer protein 3 (PsbQ);; Flavodoxin-like fold	PREDICTED: NADPH:quinone oxidoreductase-like [Sesamum indicum]
LOC105172095	9.11754	26.4195	10.3756	4.54964	0.877308	83.3115	175.602	106.762	31.756	62.233	Molecular Function: O-methyltransferase activity (GO:0008171);;	--	--	O-methyltransferase;; Dimerisation domain	PREDICTED: trans-resveratrol di-O-methyltransferase-like [Sesamum indicum]
LOC105160338	9.67921	5.10105	4.58202	4.35637	3.18136	22.439	9.89587	9.39599	8.07785	8.573	--	--	--	Protein of unknown function (DUF4005);; IQ calmodulin-binding motif	PREDICTED: protein IQ-DOMAIN 1 [Sesamum indicum]
LOC105155190	9.88503	17.3073	20.8442	15.6667	13.6783	56.4754	67.5674	56.7612	47.0877	48.9817	Biological Process: NAD biosynthetic process (GO:0009435);; Molecular Function: nucleotidyltransferase activity (GO:0016779);;	K06210|1.01058e-33|sot:102581958|nicotinamide mononucleotide adenylyltransferase-like; K06210 nicotinamide mononucleotide adenylyltransferase [EC:2.7.7.1 2.7.7.18] (A)	Nicotinate and nicotinamide metabolism (ko00760)	Cytidylyltransferase	PREDICTED: nicotinamide mononucleotide adenylyltransferase, partial [Sesamum indicum]
LOC105159256	10.1652	8.90154	10.6874	9.00664	10.141	5.215	3.39243	4.27984	3.38839	4.3008	--	K13998|0|mdm:103440375|bifunctional dihydrofolate reductase-thymidylate synthase-like; K13998 dihydrofolate reductase / thymidylate synthase [EC:1.5.1.3 2.1.1.45] (A)	Pyrimidine metabolism (ko00240);; One carbon pool by folate (ko00670);; Folate biosynthesis (ko00790)	Thymidylate synthase;; Dihydrofolate reductase	PREDICTED: putative bifunctional dihydrofolate reductase-thymidylate synthase isoform X1 [Sesamum indicum]
LOC110011852	10.2315	11.5935	12.6872	14.6441	13.3576	0.189503	0.196125	0.01	0.0678035	0.110753	--	--	--	--	--
LOC105162897	10.6292	9.67265	12.8762	11.8737	13.8793	16.4355	40.8167	44.14	61.6502	53.3082	Molecular Function: serine-type carboxypeptidase activity (GO:0004185);; Biological Process: proteolysis (GO:0006508);;	K16297|0|sot:102601568|serine carboxypeptidase II-2-like; K16297 serine carboxypeptidase-like clade II [EC:3.4.16.-] (A)	--	Serine carboxypeptidase	PREDICTED: serine carboxypeptidase II-2 [Sesamum indicum]
LOC105174102	10.9886	14.0979	13.55	13.2894	17.9802	3.13728	2.80622	4.04936	4.44362	4.72598	Molecular Function: endonuclease activity (GO:0004519);; Molecular Function: exonuclease activity (GO:0004527);; Cellular Component: nucleus (GO:0005634);; Biological Process: double-strand break repair (GO:0006302);; Biological Process: meiotic nuclear division (GO:0007126);; Molecular Function: manganese ion binding (GO:0030145);; Biological Process: nucleic acid phosphodiester bond hydrolysis …	K10865|0|sot:102587218|double-strand break repair protein MRE11-like; K10865 double-strand break repair protein MRE11 (A)	Homologous recombination (ko03440);; Non-homologous end-joining (ko03450)	Mre11 DNA-binding presumed domain;; Calcineurin-like phosphoesterase	PREDICTED: double-strand break repair protein MRE11 [Sesamum indicum]
LOC105172536	11.7168	17.7657	10.8666	8.05982	9.31634	4.13339	2.89844	3.7048	2.77663	3.00044	--	--	--	--	PREDICTED: uncharacterized protein LOC105172536 [Sesamum indicum]
LOC105157331	11.8132	9.97611	12.6054	10.4059	16.1482	7.52124	3.01464	3.84988	3.51311	4.87262	Molecular Function: sequence-specific DNA binding transcription factor activity (GO:0003700);; Cellular Component: nucleus (GO:0005634);; Biological Process: regulation of transcription, DNA-templated (GO:0006355);; Molecular Function: sequence-specific DNA binding (GO:0043565);;	--	--	KNOX2 domain;; KNOX1 domain;; Homeobox KN domain;; ELK domain;; Homeobox domain	PREDICTED: homeobox protein HD1 [Sesamum indicum]
LOC105168919	11.8888	25.5408	29.4208	27.6586	23.9858	1.66312	7.64636	7.74296	7.46041	8.1659	--	K10532|0|fve:101308689|heparan-alpha-glucosaminide N-acetyltransferase-like; K10532 heparan-alpha-glucosaminide N-acetyltransferase [EC:2.3.1.78] (A)	Glycosaminoglycan degradation (ko00531)	--	PREDICTED: heparan-alpha-glucosaminide N-acetyltransferase isoform X1 [Sesamum indicum]
LOC105173512	12.1433	18.2644	19.7787	20.9589	15.5386	1.30281	2.33365	3.94264	3.82148	3.29344	Molecular Function: metal ion binding (GO:0046872);;	K17592|0|sot:102603537|sacsin-like; K17592 sacsin (A)	--	Zinc finger, C3HC4 type (RING finger)	PREDICTED: sacsin [Sesamum indicum]
LOC105165566	14.6028	21.4335	25.802	28.0465	24.5276	3.67927	1.2496	0.609653	1.19379	1.21742	Molecular Function: glycine-tRNA ligase activity (GO:0004820);; Molecular Function: ATP binding (GO:0005524);; Cellular Component: cytoplasm (GO:0005737);; Biological Process: glycyl-tRNA aminoacylation (GO:0006426);;	K01880|0|sot:102606369|glycine--tRNA ligase 1, mitochondrial-like; K01880 glycyl-tRNA synthetase [EC:6.1.1.14] (A)	Aminoacyl-tRNA biosynthesis (ko00970)	tRNA synthetase class II core domain (G, H, P, S and T);; Anticodon binding domain	PREDICTED: glycine--tRNA ligase 1, mitochondrial-like [Sesamum indicum]
LOC105166083	14.8842	18.9055	7.47677	24.0383	6.14574	153.661	229.653	136.302	279.388	127.144	Cellular Component: cytoplasm (GO:0005737);; Biological Process: glycerol ether metabolic process (GO:0006662);; Molecular Function: electron carrier activity (GO:0009055);; Molecular Function: protein disulfide oxidoreductase activity (GO:0015035);; Biological Process: electron transport chain (GO:0022900);; Biological Process: cell redox homeostasis (GO:0045454);;	K03671|9.95083e-59|pper:PRUPE_ppa013476mg|hypothetical protein; K03671 thioredoxin 1 (A)	--	Thioredoxin;; Thioredoxin-like domain;; Thioredoxin-like;; Thioredoxin;; Thioredoxin-like;; Redoxin	PREDICTED: thioredoxin H-type-like [Sesamum indicum]
LOC105167962	16.4402	4.69757	1.87591	1.92985	2.86973	37.4655	15.2656	6.99846	6.17597	6.65699	--	--	--	Sulfite exporter TauE/SafE	PREDICTED: uncharacterized protein LOC105167962 [Sesamum indicum]
LOC105161337	18.3985	12.3079	12.2728	10.86	6.17124	30.7767	42.4122	31.5919	36.4349	18.3373	Molecular Function: transferase activity, transferring glycosyl groups (GO:0016757);;	--	--	UDP-glucoronosyl and UDP-glucosyl transferase;; Cerato-platanin	PREDICTED: UDP-glycosyltransferase 73C5-like [Sesamum indicum]
LOC105168033	18.7748	10.7514	7.8831	7.10959	9.09405	4.6091	3.15217	2.32182	2.41202	2.05027	Molecular Function: GTP binding (GO:0005525);; Biological Process: small GTPase mediated signal transduction (GO:0007264);; Biological Process: protein transport (GO:0015031);;	K07904|1.89639e-140|sly:101259801|ras-related protein RABA5a; K07904 Ras-related protein Rab-11A (A)	Endocytosis (ko04144)	Ras family;; Miro-like protein;; ADP-ribosylation factor family;; Elongation factor Tu GTP binding domain;; 50S ribosome-binding GTPase	PREDICTED: ras-related protein RABA5a-like isoform X1 [Sesamum indicum]
LOC105161369	20.2828	64.0022	71.4114	77.5766	30.0541	7.05737	25.5494	21.261	25.6429	9.98694	Molecular Function: ATP binding (GO:0005524);; Molecular Function: microtubule-severing ATPase activity (GO:0008568);; Biological Process: cell division (GO:0051301);;	K13525|0|rcu:RCOM_1355090|Transitional endoplasmic reticulum ATPase, putative (EC:3.6.4.3); K13525 transitional endoplasmic reticulum ATPase (A)	Protein processing in endoplasmic reticulum (ko04141)	ATPase family associated with various cellular activities (AAA);; Cell division protein 48 (CDC48), N-terminal domain;; Holliday junction DNA helicase ruvB N-terminus;; AAA domain;; AAA ATPase domain;; AAA domain;; AAA domain (Cdc48 subfamily);; AAA domain;; Cell division protein 48 (CDC48), domain 2;; AAA domain (dynein-related subfamily);; AAA domain;; Zeta toxin;; AAA domain;; TIP49 C-terminus…	PREDICTED: LOW QUALITY PROTEIN: cell division cycle protein 48 homolog [Sesamum indicum]
LOC105178413	20.7944	25.0462	24.3994	24.3726	28.8985	0.166783	0.0725605	0.134416	0.178374	0.16011	--	--	--	Plant transposase (Ptta/En/Spm family)	PREDICTED: uncharacterized protein LOC105178413 [Sesamum indicum]
LOC105162378	20.8402	2.77169	1.10023	2.09361	1.87601	3.95037	0.258505	0.0791761	0.0539793	0.178852	Biological Process: cytokinesis by cell plate formation (GO:0000911);; Molecular Function: DNA binding (GO:0003677);; Molecular Function: DNA helicase activity (GO:0003678);; Molecular Function: ATP binding (GO:0005524);; Cellular Component: nucleus (GO:0005634);; Cellular Component: cytoplasm (GO:0005737);; Biological Process: DNA unwinding involved in DNA replication (GO:0006268);; Biological P…	K02209|0|sot:102602572|DNA replication licensing factor mcm5-A-like; K02209 DNA replication licensing factor MCM5 [EC:3.6.4.12] (A)	DNA replication (ko03030)	MCM2/3/5 family;; MCM N-terminal domain;; Magnesium chelatase, subunit ChlI	PREDICTED: DNA replication licensing factor MCM5 [Sesamum indicum]
LOC105156260	21.5838	16.0051	4.71764	32.1003	2.63387	35.4606	2.33582	0.503496	1.58363	0.424714	Biological Process: metal ion transport (GO:0030001);; Molecular Function: metal ion binding (GO:0046872);;	--	--	Heavy-metal-associated domain	PREDICTED: heavy metal-associated isoprenylated plant protein 26-like [Sesamum indicum]
LOC105173509	21.6891	9.90147	10.7879	10.0171	11.7378	2.73864	1.42506	1.21708	1.08577	1.76576	--	--	--	Regulator of Vps4 activity in the MVB pathway	PREDICTED: uncharacterized protein LOC105173509 [Sesamum indicum]
LOC105166063	23.2101	6.68763	4.42548	5.86126	9.86773	8.64202	2.13018	2.16412	2.24704	2.93142	Cellular Component: Golgi apparatus (GO:0005794);; Biological Process: protein secretion (GO:0009306);;	--	--	C2 domain	PREDICTED: synaptotagmin-2 [Sesamum indicum]
LOC105172598	23.8117	8.10449	3.32044	5.96119	5.04489	557.35	96.699	73.9272	53.7774	73.4955	Cellular Component: chloroplast (GO:0009507);; Biological Process: photosynthesis, light harvesting (GO:0009765);; Cellular Component: membrane (GO:0016020);;	K08917|2.33294e-146|gmx:100783223|chlorophyll a-b binding protein CP24 10A, chloroplastic-like; K08917 light-harvesting complex II chlorophyll a/b binding protein 6 (A)	Photosynthesis - antenna proteins (ko00196)	Chlorophyll A-B binding protein	PREDICTED: chlorophyll a-b binding protein CP24 10A, chloroplastic-like [Sesamum indicum]
LOC105156805	25.364	34.4245	32.9321	30.6245	47.2844	9.01924	6.94653	7.93565	9.2261	8.95868	Molecular Function: ATP binding (GO:0005524);; Biological Process: proteolysis (GO:0006508);; Molecular Function: peptidase activity (GO:0008233);;	K03063|2.04865e-38|tcc:TCM_044172|Regulatory particle triple-A ATPase 3 isoform 1; K03063 26S proteasome regulatory subunit T3 (A)	Proteasome (ko03050)	ATPase family associated with various cellular activities (AAA)	PREDICTED: histone acetyltransferase HAC5-like isoform X1 [Sesamum indicum]
LOC110011847	26.2684	28.7124	29.0032	31.183	33.7154	0.408844	0.175536	0.01	0.01	0.431143	--	--	--	--	--
LOC105162068	26.6598	9.1576	13.4457	7.67458	17.7827	0.961142	1.12409	0.783498	0.339913	0.594868	Biological Process: response to stimulus (GO:0050896);;	--	--	Pathogenesis-related protein Bet v I family	PREDICTED: kirola-like [Sesamum indicum]
LOC105162381	28.173	22.4674	26.4218	30.1313	34.0141	2.23058	2.5688	4.6036	4.73692	5.17576	Molecular Function: RNA binding (GO:0003723);; Molecular Function: ribonuclease III activity (GO:0004525);; Molecular Function: ATP binding (GO:0005524);; Biological Process: RNA processing (GO:0006396);; Molecular Function: ATP-dependent helicase activity (GO:0008026);;	K11592|0|sly:101055595|dicer-like protein 4; K11592 endoribonuclease Dicer [EC:3.1.26.-] (A)	--	Ribonuclease III domain;; Ribonuclease-III-like;; Dicer dimerisation domain;; Helicase conserved C-terminal domain;; Double-stranded RNA binding motif;; double strand RNA binding domain from DEAD END PROTEIN 1	PREDICTED: dicer-like protein 4 isoform X2 [Sesamum indicum]
LOC105179880	28.7875	66.1192	71.4665	54.1303	57.4421	16.0032	23.3533	20.1901	17.0112	20.971	--	K16732|2.66462e-51|pper:PRUPE_ppa003128mg|hypothetical protein; K16732 protein regulator of cytokinesis 1 (A)	--	Microtubule associated protein (MAP65/ASE1 family)	PREDICTED: 65-kDa microtubule-associated protein 9-like [Sesamum indicum]
LOC105169543	30.6718	20.6411	24.3233	12.8699	5.62773	98.3171	80.448	53.6546	39.0124	15.7693	Molecular Function: iron ion binding (GO:0005506);; Molecular Function: electron carrier activity (GO:0009055);; Molecular Function: (+)-abscisic acid 8'-hydroxylase activity (GO:0010295);; Molecular Function: oxygen binding (GO:0019825);; Molecular Function: heme binding (GO:0020037);; Biological Process: oxidation-reduction process (GO:0055114);;	K09843|0|tcc:TCM_007064|Abscisic acid 8'-hydroxylase 4 isoform 1; K09843 (+)-abscisic acid 8'-hydroxylase [EC:1.14.13.93] (A)	Carotenoid biosynthesis (ko00906)	Cytochrome P450	PREDICTED: abscisic acid 8&apos;-hydroxylase 4 [Sesamum indicum]
LOC105161645	31.9211	109.148	76.6621	113.228	79.4738	19.3175	29.9647	27.928	56.2285	30.0122	Molecular Function: monooxygenase activity (GO:0004497);; Molecular Function: iron ion binding (GO:0005506);; Molecular Function: electron carrier activity (GO:0009055);; Molecular Function: oxidoreductase activity, acting on paired donors, with incorporation or reduction of molecular oxygen (GO:0016705);; Molecular Function: heme binding (GO:0020037);; Biological Process: oxidation-reduction pro…	--	--	Cytochrome P450	PREDICTED: cytochrome P450 71A1-like [Sesamum indicum]
LOC105178153	32.468	9.31802	9.53704	13.5898	19.6783	153.723	80.1586	100.531	69.2188	102.501	Biological Process: metabolic process (GO:0008152);; Biological Process: systemic acquired resistance, salicylic acid mediated signaling pathway (GO:0009862);; Molecular Function: lipase activity (GO:0016298);; Molecular Function: methyl salicylate esterase activity (GO:0080031);;	--	--	Alpha/beta hydrolase family;; Alpha/beta hydrolase family;; alpha/beta hydrolase fold	PREDICTED: salicylic acid-binding protein 2-like [Sesamum indicum]
LOC105160668	33.1402	25.6673	38.7075	58.2565	80.0043	107.971	63.8923	109.01	120.247	164.816	--	--	--	--	PREDICTED: putative glycine-rich cell wall structural protein 1 [Sesamum indicum]
LOC105178234	34.7597	32.9315	28.9374	26.0647	31.7664	7.8685	7.2134	9.11213	8.85714	9.60781	--	K13162|8.18771e-147|sot:102598855|KH domain-containing protein At4g18375-like; K13162 poly(rC)-binding protein 2/3/4 (A)	--	KH domain;; KH domain;; KH domain	PREDICTED: KH domain-containing protein At4g18375 isoform X1 [Sesamum indicum]
LOC105176442	36.1445	50.2262	21.0016	14.222	14.441	13.9367	6.72604	5.34861	5.79261	2.64006	Molecular Function: ATP binding (GO:0005524);; Biological Process: ATP catabolic process (GO:0006200);; Molecular Function: organic phosphonate transmembrane-transporting ATPase activity (GO:0015416);; Cellular Component: membrane (GO:0016020);;	--	--	ABC-2 type transporter;; ABC transporter;; AAA domain	PREDICTED: ABC transporter G family member 11-like [Sesamum indicum]
LOC105164644	37.6837	35.645	40.568	42.0878	45.2985	26.396	18.1502	13.8205	19.5299	18.6685	Cellular Component: plasma membrane (GO:0005886);; Molecular Function: methyltransferase activity (GO:0008168);; Biological Process: lipid biosynthetic process (GO:0008610);; Biological Process: methylation (GO:0032259);;	--	--	Mycolic acid cyclopropane synthetase;; Methyltransferase domain;; Methyltransferase domain;; Methyltransferase domain;; Methyltransferase domain;; Methyltransferase domain;; Methyltransferase small domain;; Putative methyltransferase;; rRNA small subunit methyltransferase G;; Protein-L-isoaspartate(D-aspartate) O-methyltransferase (PCMT);; Tellurite resistance protein TehB;; Nodulation protein S …	PREDICTED: (S)-coclaurine N-methyltransferase isoform X1 [Sesamum indicum]
LOC105175665	38.7699	87.1507	81.1631	87.2886	56.6925	8.7367	23.7886	17.9678	19.2048	13.2584	--	--	--	RNA recognition motif 2;; RNA recognition motif. (a.k.a. RRM, RBD, or RNP domain);; RNA recognition motif. (a.k.a. RRM, RBD, or RNP domain);; RNA recognition motif (a.k.a. RRM, RBD, or RNP domain)	PREDICTED: protein MEI2-like 5 isoform X1 [Sesamum indicum]
LOC105162167	39.9264	13.7764	11.928	7.18958	11.2842	1.71943	2.39196	2.27636	0.807343	0.395908	Biological Process: response to stimulus (GO:0050896);;	--	--	Pathogenesis-related protein Bet v I family;; Polyketide cyclase / dehydrase and lipid transport	PREDICTED: MLP-like protein 34 [Sesamum indicum]
LOC105158379	42.2383	2.46394	2.75062	1.80435	3.42143	96.5998	13.825	14.8517	19.1585	17.6035	Molecular Function: stearoyl-CoA 9-desaturase activity (GO:0004768);; Biological Process: fatty acid biosynthetic process (GO:0006633);; Cellular Component: integral component of membrane (GO:0016021);; Biological Process: oxidation-reduction process (GO:0055114);;	K00507|0|rcu:RCOM_0900580|delta 9 desaturase, putative (EC:1.14.19.1); K00507 stearoyl-CoA desaturase (delta-9 desaturase) [EC:1.14.19.1] (A)	Biosynthesis of unsaturated fatty acids (ko01040);; Fatty acid metabolism (ko01212)	Fatty acid desaturase	PREDICTED: palmitoyl-monogalactosyldiacylglycerol delta-7 desaturase, chloroplastic [Sesamum indicum]
LOC105178269	44.862	130.438	162.131	182.948	125.825	8.74781	30.1591	53.6994	48.3354	45.9328	Molecular Function: carboxypeptidase activity (GO:0004180);;	K16296|0|vvi:100242950|serine carboxypeptidase-like 18; K16296 serine carboxypeptidase-like clade I [EC:3.4.16.-] (A)	--	Serine carboxypeptidase	PREDICTED: serine carboxypeptidase-like 13 [Sesamum indicum]
LOC105174378	49.3197	201.604	362.113	366.701	299.067	15.1613	27.6906	16.476	24.5348	26.6172	Molecular Function: transferase activity (GO:0016740);;	K00799|1.58113e-129|cit:102611781|glutathione S-transferase L3-like; K00799 glutathione S-transferase [EC:2.5.1.18] (A)	Glutathione metabolism (ko00480)	Glutathione S-transferase, N-terminal domain;; Glutathione S-transferase, N-terminal domain;; Glutathione S-transferase, C-terminal domain;; Glutathione S-transferase, N-terminal domain	PREDICTED: glutathione S-transferase L3-like isoform X1 [Sesamum indicum]
LOC105171167	49.5108	221.712	90.7366	84.6335	90.9801	50.8775	29.0246	30.4067	32.0951	27.6205	Molecular Function: arginase activity (GO:0004053);; Cellular Component: mitochondrion (GO:0005739);; Biological Process: arginine catabolic process (GO:0006527);; Cellular Component: chloroplast (GO:0009507);; Biological Process: putrescine biosynthetic process from arginine (GO:0033388);; Biological Process: defense response to bacterium (GO:0042742);; Molecular Function: cobalt ion binding (GO…	K01476|0|rcu:RCOM_1611220|arginase, putative (EC:3.5.3.1); K01476 arginase [EC:3.5.3.1] (A)	Arginine and proline metabolism (ko00330);; Biosynthesis of amino acids (ko01230)	Arginase family	PREDICTED: arginase 1, mitochondrial [Sesamum indicum]
LOC105160293	50.8272	199.327	56.2419	36.4466	34.3796	21.7225	3.7402	2.37547	4.13525	1.20873	--	--	--	SAM dependent carboxyl methyltransferase	PREDICTED: probable S-adenosylmethionine-dependent methyltransferase At5g38780 [Sesamum indicum]
LOC110011237	52.0607	45.8015	60.3581	42.9428	29.9407	4.03256	2.97598	2.87148	3.38083	1.47387	Biological Process: alkaloid biosynthetic process (GO:0009821);; Molecular Function: raucaffricine beta-glucosidase activity (GO:0050247);; Molecular Function: vomilenine glucosyltransferase activity (GO:0050506);;	K01188|9.67996e-149|pvu:PHAVU_005G150600g|hypothetical protein; K01188 beta-glucosidase [EC:3.2.1.21] (A)	Cyanoamino acid metabolism (ko00460);; Starch and sucrose metabolism (ko00500);; Phenylpropanoid biosynthesis (ko00940)	Glycosyl hydrolase family 1;; Cellulase (glycosyl hydrolase family 5)	PREDICTED: raucaffricine-O-beta-D-glucosidase-like isoform X1 [Sesamum indicum]
LOC105174435	55.5262	81.4185	46.1869	96.9573	44.4708	13.2807	13.6926	6.79881	7.18002	9.74037	Cellular Component: nucleosome (GO:0000786);; Molecular Function: DNA binding (GO:0003677);; Cellular Component: nucleolus (GO:0005730);; Cellular Component: vacuole (GO:0005773);; Biological Process: nucleosome assembly (GO:0006334);; Cellular Component: thylakoid (GO:0009579);; Molecular Function: protein heterodimerization activity (GO:0046982);;	K14838|8.9079e-51|zma:100282268|pco082380(357); LOC100282268; K11254 histone H4 (A)	--	Core histone H2A/H2B/H3/H4;; TATA box binding protein associated factor (TAF)	hypothetical protein ZEAMMB73_313798 [Zea mays]
LOC105163422	55.7183	16.6614	7.40484	6.5292	3.62355	85.458	53.3559	40.8065	26.0343	15.2311	Molecular Function: peptidase activity (GO:0008233);;	--	--	Xylanase inhibitor N-terminal;; Xylanase inhibitor C-terminal;; Eukaryotic aspartyl protease	PREDICTED: protein ASPARTIC PROTEASE IN GUARD CELL 2-like [Sesamum indicum]
LOC105173513	56.1941	25.0947	26.1024	25.2034	21.1683	12.3614	4.04962	4.1166	4.41465	3.95162	Molecular Function: ATP binding (GO:0005524);; Biological Process: ATP catabolic process (GO:0006200);; Cellular Component: chloroplast (GO:0009507);; Molecular Function: ATPase activity (GO:0016887);; Biological Process: protein metabolic process (GO:0019538);;	--	--	Ankyrin repeats (3 copies);; Ankyrin repeat;; Ankyrin repeats (many copies);; Ankyrin repeat;; Ankyrin repeats (many copies);; ATPase family associated with various cellular activities (AAA);; AAA domain	PREDICTED: protein cfxQ homolog [Sesamum indicum]
LOC105157907	56.2907	63.9413	91.8534	75.3221	90.3181	132.912	194.729	186.453	197.802	184.244	Biological Process: mRNA splicing, via spliceosome (GO:0000398);; Molecular Function: structural constituent of ribosome (GO:0003735);; Cellular Component: ribosome (GO:0005840);; Biological Process: translation (GO:0006412);; Biological Process: ribosome biogenesis (GO:0042254);; Biological Process: protein maturation (GO:0051604);;	K14842|0|csv:101225407|ribosome biogenesis protein NSA2 homolog; K14842 ribosome biogenesis protein NSA2 (A)	--	Ribosomal protein S8e	PREDICTED: ribosome biogenesis protein NSA2 homolog [Sesamum indicum]
LOC105166237	60.1375	43.5977	50.4698	42.6747	31.3181	23.9069	16.2927	16.6726	10.7512	13.6953	--	--	--	alpha/beta hydrolase fold;; Carboxylesterase family;; Chlorophyllase enzyme	PREDICTED: probable carboxylesterase 7 [Sesamum indicum]
LOC105157177	67.0498	23.9911	22.5145	28.1547	29.7699	115.718	53.2527	57.4908	64.8698	59.9993	Molecular Function: transporter activity (GO:0005215);; Cellular Component: membrane (GO:0016020);; Biological Process: transmembrane transport (GO:0055085);;	K14611|0|sly:101253471|nucleobase-ascorbate transporter 6; K14611 solute carrier family 23 (nucleobase transporter), member 1/2 (A)	--	Permease family	PREDICTED: nucleobase-ascorbate transporter 6-like [Sesamum indicum]
LOC105158003	87.5766	65.6481	57.7454	54.6578	70.3625	14.1809	11.8455	17.6681	19.057	24.9149	--	K01256|0|cit:102626303|puromycin-sensitive aminopeptidase-like; K01256 aminopeptidase N [EC:3.4.11.2] (A)	Glutathione metabolism (ko00480)	Domain of unknown function (DUF3458);; Peptidase family M1;; Peptidase MA superfamily	PREDICTED: puromycin-sensitive aminopeptidase isoform X1 [Sesamum indicum]
LOC105174379	97.553	166.989	243.184	232.069	182.277	30.6949	86.7516	80.921	93.5464	83.0139	--	K00799|1.15277e-122|vvi:100261962|glutathione S-transferase L3-like; K00799 glutathione S-transferase [EC:2.5.1.18] (A)	Glutathione metabolism (ko00480)	Glutathione S-transferase, N-terminal domain;; Glutathione S-transferase, N-terminal domain;; Glutathione S-transferase, C-terminal domain;; Glutathione S-transferase, N-terminal domain	PREDICTED: glutathione S-transferase L3-like [Sesamum indicum]
LOC105174786	109.528	118.357	144.328	123.692	100.717	33.9529	30.937	30.6695	48.2502	20.3365	Cellular Component: intracellular (GO:0005622);; Molecular Function: zinc ion binding (GO:0008270);;	--	--	B-box zinc finger	PREDICTED: zinc finger protein CONSTANS-LIKE 4-like [Sesamum indicum]
LOC105164306	139.218	571.612	291.451	500.471	317.195	488.524	1965.14	2107.24	1894.48	1256.47	--	--	--	Hydrophobic seed protein;; Protease inhibitor/seed storage/LTP family;; Probable lipid transfer	PREDICTED: 14 kDa proline-rich protein DC2.15-like [Sesamum indicum]
LOC105168487	250.502	184.665	236.853	190.448	143.44	145.772	94.5275	90.84	70.7406	63.6015	Molecular Function: electron carrier activity (GO:0009055);; Biological Process: abscisic acid biosynthetic process (GO:0009688);; Molecular Function: metal ion binding (GO:0046872);; Molecular Function: iron-sulfur cluster binding (GO:0051536);;	--	--	2Fe-2S iron-sulfur cluster binding domain	PREDICTED: uncharacterized protein LOC105168487 [Sesamum indicum]
LOC105166929	746.127	1269.12	1511.41	1372.75	1256.99	375.125	450.082	313.852	453.995	311.891	--	--	--	Pathogenesis-related protein Bet v I family;; Polyketide cyclase / dehydrase and lipid transport	PREDICTED: S-norcoclaurine synthase-like [Sesamum indicum]
LOC105171993	2607.55	3757.9	6093.11	3697.97	3507.25	904.397	1660.14	1185.47	1206.49	1251.2	Biological Process: lipid transport (GO:0006869);; Molecular Function: lipid binding (GO:0008289);;	--	--	Protease inhibitor/seed storage/LTP family;; Probable lipid transfer	PREDICTED: non-specific lipid-transfer protein 1-like [Sesamum indicum]
