# Supplementary material for: Transcriptomic and metabolomic profiling of drought-tolerant and susceptible sesame genotypes in response to drought stress
Source: BMC Plant Biol. 2019 Jun 20;19:267. doi: 10.1186/s12870-019-1880-1 (PMC6585049; doi:10.1186/s12870-019-1880-1)
Supplement: Supplementary file 5 — Table S4. Important drought-responsive metabolites identified by PLS-DA in DT. (XLSX 35 kb) [file 12870_2019_1880_MOESM5_ESM.xlsx]

## Sheet: Sheet1
Table S4. Important drought-responsive metabolites identified by PLS-DA in DT
Peak_ID	Compound_Name	Molecular Formula	PLS-DA VIP score (variance For component 1)	log2.FC (DT_T2 vs DT_T0)	FDR (DT_T2 vs DT_T0)	log2.FC (DT_T4 vs DT_T0)	FDR (DT_T4 vs DT_T0)
PP18361	Argininosuccinic acid	C10H18N4O6	1.5135	-12.218	1.29e-06	-12.218	8.08e-07
PP20653	(3E,4S)-3-[2-[(1R,4aS,5R,6R,8aS)-6-hydroxy-5-(hydroxymethyl)-5,8a-dimethyl-2-methylidene-3,4,4a,6,7,8-hexahydro-1H-naphthalen-1-yl]ethylidene]-4-hydroxyoxolan-2-one	C20H30O5	1.5126	10.142	5.43e-06	10.064	4.09e-05
PP18610	N-Acetylmuramic acid	C11H19NO8	1.5125	10.068	9.6e-05	10.221	1.68e-06
PP22908	5-Aminoimidazole-4-carboxamide-1-beta-D-ribofuranosyl	C9H15N4O8P	1.5125	-11.064	0.0001113	-11.064	5.97e-05
PP15929	L-Glutamyl-L-leucine	C11H20N2O5	1.512	10.229	3.31e-05	9.9764	4.08e-05
PN19821	(1aS,1bS,2S,5aR,6S,6aS)-6-({6-Deoxy-3-O-[(2E)-3-(3,4-dihydroxyphenyl)-2-propenoyl]-alpha-L-mannopyranosyl}oxy)-1a-(hydroxymethyl)-1a,1b,2,5a,6,6a-hexahydrooxireno[4,5]cyclopenta[1,2-c]pyran-2-yl beta- D-glucopyranoside	C30H38O17	1.512	11.461	3.31e-05	11.239	4.83e-05
PN11472	4-hydroxy-3,3,5-trimethyl-4-[(E)-3-[3,4,5-trihydroxy-6-(hydroxymethyl)oxan-2-yl]oxybut-1-enyl]cyclohexan-1-one	C19H32O8	1.5092	10.523	3.61e-05	11.39	1.39e-05
PN05446	Abscisic acid	C15H20O4	1.5066	2.4073	0.00032332	2.3775	0.00057617
PP17179	Saccharopine	C11H20N2O6	1.4937	4.7162	0.00014212	3.9422	0.00010628
PN11426	Secologanin	C17H24O10	1.4889	1.1086	0.0026285	1.2916	0.001035
PP13385	L-Valyl-L-aspartic acid	C9H16N2O5	1.4889	-1.0383	0.0035173	-1.1683	0.00084367
PP07379	N-Carbamyl-D,L-aspartic acid	C5H8N2O5	1.4884	-2.912	0.0010135	-3.4973	0.00027657
PN03083	N-Acetylglutamic acid	C7H11NO5	1.4873	-2.5171	0.0037798	-2.7995	0.00062211
PP04257	(S)-6-Oxo-2-piperidinecarboxylic acid	C6H9NO3	1.4857	3.6539	0.0012023	4.4366	0.00023312
PN02137	3-Hydroxy-3-methylglutaric acid	C6H10O5	1.485	1.1124	0.001074	1.0164	0.0030753
PP02342	Nicotinic acid	C6H5NO2	1.4838	-2.0524	0.004633	-2.0409	0.0028052
PN03219	Citric acid	C6H8O7	1.4819	-1.3223	0.0037476	-1.1652	0.0024769
GC_074	2-aminoadipate	C6H11NO4	1.4811	3.7002	0.001074	4.5854	0.00032177
PP04678	L-Lysine	C6H14N2O2	1.4777	2.5506	0.00067184	2.1908	0.0029594
PN07232	Uridine 5prime-monophosphate	C9H13N2O9P	1.4767	-1.1753	0.004838	-1.3722	0.0023353
PP07333	L-Citrulline	C6H13N3O3	1.4739	-3.2621	0.0042863	-2.8301	0.00043224
GC_020	L-Isoleucine	C6H13NO2	1.4728	3.0903	0.004484	3.7572	0.001035
PP08761	N-epsilon,N-epsilon,N-epsilon-Trimethyllysine	C9H21N2O2	1.4637	1.0374	0.0023763	1.266	0.0028282
GC_041	L-Homoserine	C4H9NO3	1.4591	-1.3648	0.0067462	-1.6235	0.0040588
PP05541	L-beta-Imidazolelactic acid	C6H8N2O3	1.4556	0.83673	0.0049594	0.93352	0.0041433
PP06325	L-Methionine sulfoxide	C5H11NO3S	1.4547	1.7115	0.0016048	2.0425	0.0046076
GC_105	D-Fructose 6-phosphate	C6H13O9P	1.4543	-1.0252	0.0078525	-1.2172	0.0034929
PP12838	methyl (1S)-6-hydroxy-7-methylidene-1-[(2S,3R,4S,5S,6R)-3,4,5-trihydroxy-6-(hydroxymethyl)oxan-2-yl]oxy-4a,5,6,7a-tetrahydro-1H-cyclopenta[c]pyran-4-carboxylate	C17H24O10	1.4527	1.5336	0.0090907	1.9138	0.0029031
GC_085	D-Galactose	C6H12O6	1.4515	-0.98748	0.003314	-0.97585	0.0088361
PP08737	N-epsilon-Acetyl-L-lysine	C8H16N2O3	1.4477	1.2657	0.0099927	1.4386	0.0057033
PP03144	Norleucine	C6H13NO2	1.4456	1.7732	0.0072837	2.3149	7.24e-05
PN20933	[(2S,3R,4S,5S,6R)-3,4,5-trihydroxy-6-(hydroxymethyl)oxan-2-yl] (1S,4aR,6aS,6bR,9S,10R,11R,12aR)-1,10,11-trihydroxy-9-(hydroxymethyl)-2,2,6a,6b,9,12a-hexamethyl-1,3,4,5,6,6a,7,8,8a,10,11,12,13,14b-tetradecahydropicene-4a-carboxylate	C36H58O11	1.4449	1.1358	0.004168	0.96482	0.0087383
GC_107	D-Glucose 6-phosphate	C6H13O9P	1.4436	-0.89221	0.0070174	-1.1646	0.0011302
PN14872	2-[[2-(4-hydroxy-3-methoxyphenyl)-4-[(4-hydroxy-3-methoxyphenyl)methyl]oxolan-3-yl]methoxy]-6-(hydroxymethyl)oxane-3,4,5-triol	C26H34O11	1.4427	0.40403	0.0019965	0.34585	0.010351
PP02260	Nicotinamide	C6H6N2O	1.4416	-0.57603	0.011306	-0.68889	0.0057798
PP04052	2-Aminoethyl-dihydrogen phosphate	C2H8NO4P	1.4382	2.0541	0.00021451	1.5934	0.006927
GC_094	Tyramine	C8H11NO	1.4305	-4.2054	0.0096324	-6.0596	0.00016541
PN02566	Shikimic acid	C7H10O5	1.4289	-1.4867	0.0087369	-2.0765	0.00072814
PN10805	Syringin	C17H24O9	1.4286	1.1264	0.0041022	1.6187	0.0009498
PP30697	Isoorientin	C21H20O11	1.4281	0.9983	0.013856	1.1263	0.010002
PP30699	2-(3,4-dihydroxyphenyl)-5,7-dihydroxy-8-[(3R,4R,5R,6R)-3,4,5-trihydroxy-6-(hydroxymethyl)oxan-2-yl]chromen-4-one	C21H20O11	1.4281	0.9983	0.013856	1.1263	0.010002
PP10909	3,4-Dimethoxycinnamic acid	C11H12O4	1.4235	0.85181	0.010534	1.1776	0.0030849
PN03292	gamma-Lactone-L-arabinonic acid	C5H8O5	1.4193	1.2787	0.0072135	1.8533	0.0015539
PP08209	Adrenaline	C9H13NO3	1.4159	1.1022	0.016586	1.4633	0.0026414
PN16671	2-[4-[2-[2-(3,4-dihydroxyphenyl)ethoxy]-2-oxoethyl]-5-methoxycarbonyl-2-[3,4,5-trihydroxy-6-(hydroxymethyl)oxan-2-yl]oxy-3,4-dihydro-2H-pyran-3-yl]acetic acid	C25H32O15	1.4154	0.77991	0.0025726	1.1621	0.0010434
GC_019	L-Leucine	C6H13NO2	1.4141	1.9801	0.01351	2.7207	0.0015539
PN11425	Methyl (1S,4aS,7S,7aS)-1-(beta-D-glucopyranosyloxy)-7-(hydroxymethyl)-1,4a,7,7a-tetrahydrocyclopenta[c]pyran-4-carboxylate	C17H24O10	1.4051	1.3487	0.0081007	1.9795	0.0021751
PP17352	L-Tyrosyl-L-proline	C14H18N2O4	1.3962	-0.92666	0.014066	-1.3027	0.0052622
PP05474	L-Histidine	C6H9N3O2	1.3962	2.142	0.0044117	3.3197	0.0011885
GC_011	L-Valine	C5H11NO2	1.396	2.0689	0.009671	3.1414	0.001292
PP03268	N-(2-Hydroxyethyl)-beta-alanine	C5H11NO3	1.3945	-1.0536	0.021016	-1.1263	0.019771
PP01398	Propargylglycine	C5H7NO2	1.386	1.7912	0.0022766	1.1648	0.009355
PP08735	L-Valyl-L-alanine	C8H16N2O3	1.3849	-1.2498	0.026907	-1.4679	0.0064421
PP06074	Nicotine	C10H14N2	1.3765	-0.86288	0.0042347	-1.3822	0.0020608
PP04903	L-Methionine	C5H11NO2S	1.3765	2.336	0.0044117	2.9862	0.018872
PP07332	alpha-aminopimelic acid	C7H13NO4	1.3732	1.101	0.02484	1.4489	0.015727
PN18533	(2R,3R,4S,5S,6R)-2-[[6-hydroxy-4-(4-hydroxy-3,5-dimethoxyphenyl)-3-(hydroxymethyl)-5,7-dimethoxy-1,2,3,4-tetrahydronaphthalen-2-yl]methoxy]-6-(hydroxymethyl)oxane-3,4,5-triol	C28H38O13	1.3696	0.46765	0.0063572	0.38669	0.036803
PP05171	Adonitol	C5H12O5	1.3664	0.32144	0.032565	0.39575	0.013155
PP01844	Acetophenone	C8H8O	1.365	0.91685	0.038695	1.2775	0.010744
PP07397	7-Hydroxy-4-methyl-2H-chromen-2-one	C10H8O3	1.3638	0.63871	0.0072135	0.99411	0.0040947
PP39813	Stachyose	C24H42O21	1.3553	-0.49762	0.011844	-0.82737	0.0019609
PP02539	5-Methylcytosine	C5H7N3O	1.3531	0.6003	0.011895	1.0272	0.0018159
PN07857	Esculin	C15H16O9	1.3469	0.56972	0.026339	0.86421	0.0085686
PN12586	5,7-dihydroxy-6-methoxy-2-[4-[(2S,3R,4S,5S,6R)-3,4,5-trihydroxy-6-(hydroxymethyl)oxan-2-yl]oxyphenyl]chromen-4-one	C22H22O11	1.3465	1.907	0.0037535	3.4632	0.00067618
PN17833	2-(3,4-Dihydroxyphenyl)-5,7-dihydroxy-6,8-bis[3,4,5-trihydroxy-6-(hydroxymethyl)tetrahydro-2H-pyran-2-yl]-4H-chromen-4-one	C27H30O16	1.3418	0.38447	0.036433	0.52103	0.01222
GC_110	L-Tryptophan	C11H12N2O2	1.3411	3.2939	0.0054144	5.9737	0.00048499
PP15110	Deoxyadenosine	C10H13N5O3	1.3405	-0.88668	0.025507	-0.67573	0.011689
GC_118	Melibiose	C12H22O11	1.3371	1.2523	0.0055519	2.2746	0.00057617
PN04415	Dodecanedioic acid	C12H22O4	1.3354	-0.46935	0.016009	-0.66776	0.010859
PP07247	L-Arginine	C6H14N4O2	1.3342	1.7438	0.0071542	3.1927	0.00075762
PN04444	Fumaric acid	C4H4O4	1.3274	-1.3917	0.002307	-0.81215	0.027971
PN03624	2-Methylcitric acid	C7H10O7	1.323	1.053	0.0037798	2.0036	0.00014128
PN13926	Methyl (1S,4aS,5R,7S,7aS)-5-acetoxy-1-(beta-D-glucopyranosyloxy)-7-hydroxy-7-methyl-1,4a,5,6,7,7a-hexahydrocyclopenta[c]pyran-4-carboxylate	C19H28O12	1.3216	1.1242	0.0054923	2.1266	0.0006501
PN17617	2-[1-carboxy-2-[2-[(2S,3Z,4S)-3-ethylidene-5-methoxycarbonyl-2-[(2S,3R,4S,5S,6R)-3,4,5-trihydroxy-6-(hydroxymethyl)oxan-2-yl]oxy-4H-pyran-4-yl]acetyl]oxyethyl]-5-methylcyclopentane-1-carboxylic acid	C27H38O15	1.3205	0.53408	0.050069	0.83977	0.009355
GC_070	L-Phenylalanine	C9H11NO2	1.3195	2.306	0.023221	3.8628	0.00048555
GC_071	D-Ribonic acid	C5H10O6	1.3093	0.67933	0.0026285	1.2777	0.0033138
PN12227	methyl (1S,4aS,5R,7S,7aS)-5,7-dihydroxy-7-methyl-1-[(2S,3R,4S,5S,6R)-3,4,5-trihydroxy-6-(hydroxymethyl)oxan-2-yl]oxy-4a,5,6,7a-tetrahydro-1H-cyclopenta[c]pyran-4-carboxylate	C17H26O11	1.3088	0.51116	0.073612	0.71087	0.026704
GC_098	L-Tyrosine	C9H11NO3	1.3083	1.5924	0.028387	2.7529	0.0019041
GC_039	beta-Alanine	C3H7NO2	1.3026	1.6854	0.050273	2.7024	0.0011387
PP04632	Coumarin	C9H6O2	1.2995	-3.9371	0.089326	-11.86	1.22e-06
PN15848	Panose	C18H32O16	1.298	0.8205	0.011895	1.4743	0.0062166
PN03812	Glucoheptose	C7H14O7	1.2961	1.8764	0.00025994	0.91772	0.001035
GC_031	L-Threonine	C4H9NO3	1.2924	1.4119	0.048602	2.4146	0.0016312
PP14565	L-Prolyl-L-glutamic acid	C10H16N2O5	1.286	-0.57849	0.055838	-1.0181	0.0045427
PN03811	Fucose	C6H12O5	1.2837	0.40303	0.0058712	0.82574	0.0016198
PN02901	p-Hydroxyphenyllactic acid	C9H10O4	1.282	1.2581	0.018215	2.038	0.017601
PN07703	(3R,4R,5R)-5-[(E)-3-(3,4-dihydroxyphenyl)prop-2-enoyl]oxy-3,4-dihydroxycyclohexene-1-carboxylic acid	C16H16O8	1.2803	-0.75615	0.021836	-1.0339	0.034045
PN04907	Uridine	C9H12N2O6	1.28	-0.68627	0.083815	-0.68918	0.072895
PN13153	Ononin	C22H22O9	1.2768	0.33237	0.060682	0.46645	0.012506
PP32791	[(2S,3R,4S,5S,6R)-3,4,5-trihydroxy-6-(hydroxymethyl)oxan-2-yl] (4aS,6aS,6bR,9R,10R,11R,12aR)-10,11-dihydroxy-9-(hydroxymethyl)-2,2,6a,6b,9,12a-hexamethyl-1,3,4,5,6,6a,7,8,8a,10,11,12,13,14b-tetradecahydropicene-4a-carboxylate	C36H58O10	1.2712	0.58693	0.073615	1.0156	0.013792
PP10235	L-Leucyl-L-alanine	C9H18N2O3	1.2639	-0.69617	0.08256	-1.0119	0.013766
PP21441	Cytidine monophosphate	C9H14N3O8P	1.2627	-0.69094	0.020288	-1.391	0.0040638
GC_042	Erythritol	C4H10O4	1.2622	0.80708	0.018024	1.6678	0.001175
GC_102	Spermidine	C7H19N3	1.2612	-0.86627	0.074249	-0.93605	0.063921
PP25189	Sucrose	C12H22O11	1.2586	0.34666	0.0057644	0.18158	0.034045
PN08531	Lactobionic acid	C12H22O12	1.246	0.77457	0.018289	0.47779	0.10443
PP22467	2-(4-hydroxyphenyl)-2-[(2R,3R,4S,5S,6R)-3,4,5-trihydroxy-6-(hydroxymethyl)oxan-2-yl]oxyacetonitrile	C14H17NO7	1.2315	-0.74695	0.10576	-1.2823	0.021416
PN03523	Decanedioic acid	C10H18O4	1.2305	-0.45729	0.087561	-0.76016	0.0136
PN13037	(2S)-2-phenyl-2-[3,4,5-trihydroxy-6-[(3,4,5-trihydroxyoxan-2-yl)oxymethyl]oxan-2-yl]oxyacetonitrile	C19H25NO10	1.2281	2.5908	0.13172	3.3925	0.091838
GC_124	D-Melezitose	C18H32O16	1.2273	2.1844	0.0071301	5.1254	0.0017227
GC_114	D-Maltose	C12H22O11	1.2262	0.59327	0.032565	1.0031	0.035882
PP10409	L-Valyl-L-serine	C8H16N2O4	1.2243	-2.2087	0.14908	-11.883	2.9e-06
GC_080	Quinic acid	C7H12O6	1.2229	-1.6406	0.0083242	-0.78689	0.068121
PN01658	3-Methylglutaric acid	C6H10O4	1.2219	0.42009	0.013364	0.98152	0.0021751
PP23805	Adenosine monophosphate	C10H14N5O7P	1.2174	-0.39753	0.031907	-0.89649	0.0021751
PN15820	Quercetin 3-O-(6-O-malonyl-beta-D-glucoside)	C24H22O15	1.2147	0.2321	0.11136	0.26535	0.058451
PP03385	benzothiazole	C7H5NS	1.2077	-1.7832	0.16241	-9.6971	2.16e-07
PP08202	4-Pyridoxic acid	C8H9NO4	1.2033	0.43901	0.02881	1.0696	0.0024769
GC_024	Urea	CH4N2O	1.2023	1.1505	0.15604	1.7072	0.045756
PP17725	Guanosine	C10H13N5O5	1.1978	-0.97301	0.041856	-0.56094	0.13695
PN17831	5-Hydroxy-2-(4-hydroxyphenoxy)-4-oxo-4H-chromen-7-yl 6-O-beta-D-glucopyranosyl-beta-D-glucopyranoside	C27H30O16	1.1957	9.5185	0.17175	10.577	7.93e-06
PP07208	Lawsone	C10H6O3	1.1956	9.4885	0.17198	9.9173	1.58e-05
GC_067	D-Fucose	C6H12O5	1.1917	0.95153	0.028026	2.2829	0.0029912
PP07234	N-Acetyl-L-ornithine	C7H14N2O3	1.1896	-5.1199	0.073388	-5.7553	0.050435
PP06221	o-Coumaric acid	C9H8O3	1.1886	9.7832	0.17202	11.828	0.00021617
PP12587	Sinapic acid	C11H12O5	1.1842	2.1217	0.15217	2.358	0.12522
PP10639	4-hydroxy-4-[(E)-3-hydroxybut-1-enyl]-3,5,5-trimethylcyclohex-2-en-1-one	C13H20O3	1.1832	0.37221	0.080875	0.82689	0.0040638
GC_049	4-Aminobutanoic acid	C4H9NO2	1.1739	0.68152	0.15809	1.0203	0.049353
PN09640	2-[(1R,2R)-3-oxo-2-[(Z)-5-[3,4,5-trihydroxy-6-(hydroxymethyl)oxan-2-yl]oxypent-2-enyl]cyclopentyl]acetic acid	C18H28O9	1.1736	0.41698	0.06551	1.0229	0.007569
PN04020	L-Alanyl-L-glutamic acid	C8H14N2O5	1.1735	-11.926	5.43e-06	-1.0848	0.17648
PN03801	5-Hydroxyferulate	C10H10O5	1.1724	0.72105	0.14581	0.93592	0.047925
PN17474	3-(4-hydroxyphenyl)-1-[2,4,6-trihydroxy-3,5-bis[(2S,3R,4R,5S,6R)-3,4,5-trihydroxy-6-(hydroxymethyl)oxan-2-yl]phenyl]propan-1-one	C27H34O15	1.1688	0.41355	0.12758	0.8016	0.035648
PN11532	methyl (1S)-7-hydroxy-7-methyl-1-[(2S,3R,4S,5S,6R)-3,4,5-trihydroxy-6-(hydroxymethyl)oxan-2-yl]oxy-4a,5,6,7a-tetrahydro-1H-cyclopenta[c]pyran-4-carboxylate	C17H26O10	1.1684	-0.93649	0.19499	-13.34	2.94e-05
PP06168	L-Methionine methylsulfonium	C6H14NO2S+	1.1649	1.4905	0.001074	0.60003	0.061462
PN02054	2-Oxoadipic acid	C6H8O5	1.1632	2.0651	0.0068208	0.80179	0.045981
GC_092	D-Glucuronic acid	C6H10O7	1.1611	0.88415	0.15647	0.85726	0.056482
PP14624	L-Valyl-L-glutamine	C10H19N3O4	1.1604	1.5372	0.17357	2.1939	0.13269
GC_120	Tetracosanoic acid	C24H48O2	1.1596	0.78056	0.028076	2.1026	0.00039857
PN07043	Arbutin	C12H16O7	1.1547	-0.67285	0.04316	-0.41734	0.1678
PN06978	Benzyl beta-D-glucopyranoside	C13H18O6	1.1495	-0.28412	0.04623	-0.22901	0.16314
PP15928	L-Isoleucyl-L-glutamic acid	C11H20N2O5	1.1441	-0.25615	0.18122	-0.54138	0.0035305
PN17834	3-[(2S,3R,4S,5R,6S)-3,4-dihydroxy-6-methyl-5-[(2S,3R,4S,5S,6R)-3,4,5-trihydroxy-6-(hydroxymethyl)oxan-2-yl]oxyoxan-2-yl]oxy-2-(3,4-dihydroxyphenyl)-5,7-dihydroxychromen-4-one	C27H30O16	1.1439	0.24865	0.067735	0.47492	0.047315
PP02262	Isonicotinamide	C6H6N2O	1.1386	-0.46389	0.034619	-1.2897	0.0028282
PN10217	Cytidine diphosphate	C9H15N3O11P2	1.1383	-0.39663	0.060682	-1.0366	0.0059964
PP18319	(D-Glycero-alpha-D-Manno-Heptopyranosyl)-Dihydrogenphosphate	C7H15O10P	1.1362	2.2146	0.0023763	0.75204	0.0082724
GC_043	Pentanedioic acid	C5H8O4	1.1164	0.86494	0.018329	2.6098	0.0030223
PN07794	(3R,5R)-1,3,5-trihydroxy-4-[(E)-3-(4-hydroxyphenyl)prop-2-enoyl]oxycyclohexane-1-carboxylic acid	C16H18O8	1.1134	-0.2077	0.017025	-0.65667	0.0009498
PP08953	L-Aspartylglycine	C6H10N2O5	1.102	0.34888	0.25132	0.68285	0.050661
PN03704	1,6-Anhydro-beta-D-glucose	C6H10O5	1.102	0.84197	0.21976	1.6309	0.040797
GC_023	L-Proline	C5H9NO2	1.0874	0.85201	0.083839	2.8454	0.0033646
PP10225	L-Prolyl-L-serine	C8H14N2O4	1.0845	0.84305	0.056402	2.7613	0.00055759
PP25097	Guanosine monophosphate	C10H14N5O8P	1.0791	-1.4881	0.10856	-1.0941	0.18557
GC_016	Methyl Phosphate	CH5O4P	1.0531	0.51981	0.17175	0.55415	0.17768
PN05605	D,L-beta-Hydroxypalmitic acid	C16H32O3	1.052	-0.17471	0.29314	-0.36128	0.034549
PN01166	L-(-)-Malic acid	C4H6O5	1.0468	-0.12783	0.25773	-0.40297	0.0042527
PP25914	[(10Z)-6,10-bis(hydroxymethyl)-3-methylidene-2-oxo-3a,4,5,6,7,8,9,11a-octahydrocyclodeca[b]furan-4-yl] 2-methylprop-2-enoate	C19H26O6	1.0382	0.42695	0.17741	1.056	0.064289
GC_073	L-Asparagine	C4H8N2O3	1.0251	0.54634	0.15184	2.0417	0.0023636
PN05914	Xanthosine	C10H12N4O6	1.0247	0.53006	0.083839	2.2235	0.0019312
PP22063	3prime,5prime-Cyclic Adenosine monophosphate	C10H12N5O6P	1.0233	0.69866	0.23752	2.8512	0.0077889
PP12094	L-Threonyl-L-threonine	C8H16N2O5	1.0226	0.26624	0.34787	0.65893	0.011887
PN01006	Iminodiacetic acid	C4H7NO4	1.0212	0.36791	0.086792	1.5241	0.00067618
PP31443	Luteolin 7-O-glucuronide	C21H18O12	1.0198	-0.22641	0.28659	-0.48837	0.041506
PN09624	Coniferin	C16H22O8	1.0132	0.42009	0.3241	0.70455	0.15643
PN17053	(2R,3R,4S,5S,6R)-2-[(2R,3R)-3-hydroxy-3-(4-hydroxy-3-methoxyphenyl)-2-[4-[(E)-3-hydroxyprop-1-enyl]-2-methoxyphenoxy]propoxy]-6-(hydroxymethyl)oxane-3,4,5-triol	C26H34O12	1.0119	0.41896	0.017055	0.14492	0.28651
PN02577	Octanedioic acid	C8H14O4	1.0084	-0.33885	0.30774	-0.88941	0.023403
PN04979	N-Acetyltryptophane	C13H14N2O3	1.0039	-2.0498	0.15074	-2.1657	0.13031
GC_036	Itaconate	C5H6O4	1.0007	-0.69346	0.23057	-0.77075	0.18771
GC_081	D-Tagatose	C6H12O6	1.0006	-0.19761	0.1855	-0.43334	0.063839
PN09615	Galactinol	C12H22O11	1.0004	-0.42149	0.26666	-0.90704	0.049146
