# Supplementary material for: Transcriptomic and metabolomic profiling of drought-tolerant and susceptible sesame genotypes in response to drought stress
Source: BMC Plant Biol. 2019 Jun 20;19:267. doi: 10.1186/s12870-019-1880-1 (PMC6585049; doi:10.1186/s12870-019-1880-1)
Supplement: Supplementary file 6 — Table S5. Important drought-responsive metabolites identified by PLS-DA in DS. (XLSX 30 kb) [file 12870_2019_1880_MOESM6_ESM.xlsx]

## Sheet: Sheet1
Table S5. Important drought-responsive metabolites identified by PLS-DA in DS
Peak_ID	Compound Name	Molecular Formula	PLS-DA VIP score (variance For component 1)	log2.FC (DS_T2 vs DS_T0)	FDR (DS_T2 vs DS_T0)	log2.FC (DS_T4 vs DS_T0)	FDR (DS_T4 vs DS_T0)
PN13926	Methyl (1S,4aS,5R,7S,7aS)-5-acetoxy-1-(beta-D-glucopyranosyloxy)-7-hydroxy-7-methyl-1,4a,5,6,7,7a-hexahydrocyclopenta[c]pyran-4-carboxylate	C19H28O12	1.3543	10.812	2.67e-07	10.966	1.36e-07
PP20653	(3E,4S)-3-[2-[(1R,4aS,5R,6R,8aS)-6-hydroxy-5-(hydroxymethyl)-5,8a-dimethyl-2-methylidene-3,4,4a,6,7,8-hexahydro-1H-naphthalen-1-yl]ethylidene]-4-hydroxyoxolan-2-one	C20H30O5	1.3542	9.6448	2.74e-06	9.5181	1.17e-08
PN02901	p-Hydroxyphenyllactic acid	C9H10O4	1.3541	11.456	8.28e-06	11.492	3.14e-07
PP18361	Argininosuccinic acid	C10H18N4O6	1.3541	-11.845	8.96e-06	-11.845	7.75e-06
PP14624	L-Valyl-L-glutamine	C10H19N3O4	1.354	9.529	4.59e-07	9.3488	4.56e-06
PP08209	Adrenaline	C9H13NO3	1.354	10.332	1.16e-05	10.313	5.69e-07
PP13243	L-Leucyl-L-valine	C11H22N2O3	1.3539	-9.6676	2.07e-05	-9.6676	1.86e-05
PN05279	D-Glucosamine-6-phosphate	C6H14NO8P	1.3539	12.906	2.74e-06	12.587	1.08e-06
PN12993	(3S,3aR,4S,6aR,8S,9aR,9bR)-8-hydroxy-3-methyl-6,9-dimethylidene-4-[(2R,3R,4S,5S,6R)-3,4,5-trihydroxy-6-(hydroxymethyl)oxan-2-yl]oxy-3a,4,5,6a,7,8,9a,9b-octahydro-3H-azuleno[4,5-b]furan-2-one	C21H30O9	1.3539	9.5609	1.44e-06	9.7646	4.06e-06
PN11472	4-hydroxy-3,3,5-trimethyl-4-[(E)-3-[3,4,5-trihydroxy-6-(hydroxymethyl)oxan-2-yl]oxybut-1-enyl]cyclohexan-1-one	C19H32O8	1.3538	10.599	5.78e-08	10.99	2.32e-07
PN16560	methyl (4aS,5S,6R,7R,7aR)-6-[(E)-3-(3,4-dihydroxyphenyl)prop-2-enoyl]oxy-5-hydroxy-7-methyl-1-[(2S,3R,4S,5S,6R)-3,4,5-trihydroxy-6-(hydroxymethyl)oxan-2-yl]oxy-1,4a,5,6,7,7a-hexahydrocyclopenta[c]pyran-4-carboxylate	C26H32O14	1.3536	9.9261	3.74e-06	10.234	2.64e-06
PP10912	Sinapoyl aldehyde	C11H12O4	1.3535	10.536	2.98e-06	10.909	3.67e-06
PN01945	Orotic acid	C5H4N2O4	1.3533	-9.6912	7.35e-05	-9.6912	6.29e-05
PP18610	N-Acetylmuramic acid	C11H19NO8	1.3531	10.409	6.75e-05	10.186	2.32e-07
PP37192	(1S)-1,5-Anhydro-6-O-(6-deoxy-alpha-L-mannopyranosyl)-1-[2-(3,4-dihydroxyphenyl)-5,7-dihydroxy-4-oxo-4H-chromen-6-yl]-D-glucitol	C27H30O15	1.353	11.261	1.09e-06	10.766	7.49e-06
PN11532	methyl (1S)-7-hydroxy-7-methyl-1-[(2S,3R,4S,5S,6R)-3,4,5-trihydroxy-6-(hydroxymethyl)oxan-2-yl]oxy-4a,5,6,7a-tetrahydro-1H-cyclopenta[c]pyran-4-carboxylate	C17H26O10	1.3525	-11.801	0.00014897	-11.801	0.00012947
PP07208	Lawsone	C10H6O3	1.3525	9.1842	9.05e-05	9.4575	5.69e-07
PN20941	[(2S,3R,4S,5S,6R)-3,4,5-trihydroxy-6-(hydroxymethyl)oxan-2-yl] (4aS,6aS,6bR,8R,9R,10R,11R,12aR)-8,10,11-trihydroxy-9-(hydroxymethyl)-2,2,6a,6b,9,12a-hexamethyl-1,3,4,5,6,6a,7,8,8a,10,11,12,13,14b-tetradecahydropicene-4a-carboxylate	C36H58O11	1.3525	9.5601	1.2e-05	9.1435	1.8e-05
PN19821	(1aS,1bS,2S,5aR,6S,6aS)-6-({6-Deoxy-3-O-[(2E)-3-(3,4-dihydroxyphenyl)-2-propenoyl]-alpha-L-mannopyranosyl}oxy)-1a-(hydroxymethyl)-1a,1b,2,5a,6,6a-hexahydrooxireno[4,5]cyclopenta[1,2-c]pyran-2-yl beta- D-glucopyranoside	C30H38O17	1.3514	10.637	0.0002116	10.35	4.06e-06
PN17474	3-(4-hydroxyphenyl)-1-[2,4,6-trihydroxy-3,5-bis[(2S,3R,4R,5S,6R)-3,4,5-trihydroxy-6-(hydroxymethyl)oxan-2-yl]phenyl]propan-1-one	C27H34O15	1.3512	-10.294	0.00026835	-10.294	0.00024313
PP07333	L-Citrulline	C6H13N3O3	1.3506	-4.1163	0.00024499	-4.1023	5.96e-05
GC_074	2-aminoadipate	C6H11NO4	1.35	3.3025	0.00021101	3.3821	0.00022636
GC_041	L-Homoserine	C4H9NO3	1.3497	-2.6074	0.00026219	-2.7237	5.96e-05
PN03812	Glucoheptose	C7H14O7	1.3481	2.447	0.00020129	2.251	3.63e-05
PP01285	Cytosine	C4H5N3O1	1.348	1.3575	0.00031951	1.3019	0.00022403
GC_071	D-Ribonic acid	C5H10O6	1.3426	1.708	0.00020681	1.9139	0.00027102
GC_118	Melibiose	C12H22O11	1.3421	3.0753	0.00045062	3.4867	0.00022564
PN11425	Methyl (1S,4aS,7S,7aS)-1-(beta-D-glucopyranosyloxy)-7-(hydroxymethyl)-1,4a,7,7a-tetrahydrocyclopenta[c]pyran-4-carboxylate	C17H24O10	1.3412	2.4296	0.00024693	2.1985	0.00052717
PP01398	Propargylglycine	C5H7NO2	1.3405	2.1913	0.00093099	2.0652	0.0012416
PP07379	N-Carbamyl-D,L-aspartic acid	C5H8N2O5	1.3405	-3.5328	0.00014897	-4.011	0.00028984
GC_080	Quinic acid	C7H12O6	1.3399	-1.2832	0.00012161	-1.1921	0.001122
PP01844	Acetophenone	C8H8O	1.3398	1.7599	0.0015917	1.8035	0.00028491
PP23500	Cirsilineol	C18H16O7	1.3387	2.0174	0.0011531	2.0336	0.00092067
PN05446	Abscisic acid	C15H20O4	1.3383	2.252	0.0018101	2.344	0.0014387
PN10805	Syringin	C17H24O9	1.3381	1.4797	0.00078481	1.6897	0.00048073
PP04257	(S)-6-Oxo-2-piperidinecarboxylic acid	C6H9NO3	1.3379	3.7894	0.00098263	3.459	0.0013843
PP10909	3,4-Dimethoxycinnamic acid	C11H12O4	1.3371	1.4719	0.0016442	1.4131	0.00177
GC_094	Tyramine	C8H11NO	1.3363	-6.0979	0.00077784	-7.0775	0.0004832
PN09624	Coniferin	C16H22O8	1.335	1.4117	0.0018709	1.4725	0.0018501
PP12838	methyl (1S)-6-hydroxy-7-methylidene-1-[(2S,3R,4S,5S,6R)-3,4,5-trihydroxy-6-(hydroxymethyl)oxan-2-yl]oxy-4a,5,6,7a-tetrahydro-1H-cyclopenta[c]pyran-4-carboxylate	C17H24O10	1.3349	2.5497	0.0022489	2.6562	0.00037376
PN03219	Citric acid	C6H8O7	1.3324	-1.4978	0.0015877	-1.7208	0.00040507
PN11426	Secologanin	C17H24O10	1.332	1.8204	0.0024379	1.7367	0.00074775
PN03083	N-Acetylglutamic acid	C7H11NO5	1.3308	-2.5562	0.00035396	-3.132	0.00015057
GC_114	D-Maltose	C12H22O11	1.3296	1.1371	0.0020361	1.2953	0.001037
PP02342	Nicotinic acid	C6H5NO2	1.3251	-2.0855	0.0039141	-2.2047	0.0032752
PN12586	5,7-dihydroxy-6-methoxy-2-[4-[(2S,3R,4S,5S,6R)-3,4,5-trihydroxy-6-(hydroxymethyl)oxan-2-yl]oxyphenyl]chromen-4-one	C22H22O11	1.3242	2.4146	0.00025484	3.0589	0.00014384
PN09640	2-[(1R,2R)-3-oxo-2-[(Z)-5-[3,4,5-trihydroxy-6-(hydroxymethyl)oxan-2-yl]oxypent-2-enyl]cyclopentyl]acetic acid	C18H28O9	1.3235	0.90053	0.0024651	0.79145	0.0010783
PN07857	Esculin	C15H16O9	1.3223	0.90725	0.0042823	0.93113	0.0039114
GC_049	4-Aminobutanoic acid	C4H9NO2	1.3206	2.2475	0.0037805	2.2923	0.0026754
PP02260	Nicotinamide	C6H6N2O	1.3157	-0.87844	0.0022925	-0.98353	0.0037055
PN02137	3-Hydroxy-3-methylglutaric acid	C6H10O5	1.3146	1.9331	0.00014505	1.4732	0.0004549
GC_019	L-Leucine	C6H13NO2	1.3143	1.6943	0.0042823	1.9285	0.00084999
PN03801	5-Hydroxyferulate	C10H10O5	1.314	2.6296	0.0019465	2.1204	0.00052338
PN04444	Fumaric acid	C4H4O4	1.3132	-1.4746	0.0030876	-1.7525	0.0013817
GC_067	D-Fucose	C6H12O5	1.3105	2.1164	0.0019145	2.6658	0.00048216
GC_077	alpha-D-Glucose 1-phosphate	C6H13O9P	1.3031	0.83262	0.0046804	0.81008	0.0026548
PP17179	Saccharopine	C11H20N2O6	1.3026	4.3849	0.00046239	3.2037	0.00028491
GC_021	Glycine	C2H5NO2	1.302	-1.5589	0.00742	-1.5798	0.0023339
PN20933	[(2S,3R,4S,5S,6R)-3,4,5-trihydroxy-6-(hydroxymethyl)oxan-2-yl] (1S,4aR,6aS,6bR,9S,10R,11R,12aR)-1,10,11-trihydroxy-9-(hydroxymethyl)-2,2,6a,6b,9,12a-hexamethyl-1,3,4,5,6,6a,7,8,8a,10,11,12,13,14b-tetradecahydropicene-4a-carboxylate	C36H58O11	1.3017	0.89534	0.0052686	0.9311	0.0060148
GC_124	D-Melezitose	C18H32O16	1.3013	4.0972	0.00064822	5.5998	0.00027352
PP17972	Luteolin	C15H10O6	1.3007	-1.2772	0.0039576	-1.2345	0.0090714
PP37189	Vicenin-2	C27H30O15	1.2982	0.53894	0.0081722	0.6029	0.0064206
GC_110	L-Tryptophan	C11H12N2O2	1.2975	3.1581	0.0015413	4.3195	0.00079622
GC_020	L-Isoleucine	C6H13NO2	1.2964	1.715	0.0074358	2.0219	0.0014881
PN21828	[(2S,3R,4S,5S,6R)-4,5-dihydroxy-2-[(E)-3-(4-hydroxy-3,5-dimethoxyphenyl)prop-2-enoyl]oxy-6-[[(2R,3R,4S,5S,6R)-3,4,5-trihydroxy-6-(hydroxymethyl)oxan-2-yl]oxymethyl]oxan-3-yl] (E)-3-(4-hydroxy-3,5-dimethoxyphenyl)prop-2-enoate	C34H42O19	1.2957	3.2992	0.0079897	3.0836	0.0092867
GC_022	Orthophosphate	H3PO4	1.2945	1.5833	0.00077784	1.2186	0.004814
PN03624	2-Methylcitric acid	C7H10O7	1.2936	1.2006	0.0061201	1.5409	0.0032057
PP05541	L-beta-Imidazolelactic acid	C6H8N2O3	1.2923	1.1059	0.0015248	1.2695	0.0061084
GC_120	Tetracosanoic acid	C24H48O2	1.2921	2.2701	0.0032337	2.9465	0.0010768
GC_068	alpha-Ketoglutaric acid	C5H6O5	1.2916	6.311	0.0062311	5.175	0.0092602
PN17833	2-(3,4-Dihydroxyphenyl)-5,7-dihydroxy-6,8-bis[3,4,5-trihydroxy-6-(hydroxymethyl)tetrahydro-2H-pyran-2-yl]-4H-chromen-4-one	C27H30O16	1.2914	0.70542	0.011497	0.78417	0.0034432
PP03144	Norleucine	C6H13NO2	1.2902	1.6332	0.004409	1.5556	0.011885
PP04487	(3-Carboxypropyl)trimethylammonium	C7H16NO2+	1.2887	2.6881	0.0033158	2.0389	0.0051763
PP18319	(D-Glycero-alpha-D-Manno-Heptopyranosyl)-Dihydrogenphosphate	C7H15O10P	1.2867	3.3747	0.0005214	2.3786	0.00080738
GC_093	D-Gluconic acid	C6H12O7	1.2837	1.1278	0.006489	1.4209	0.0052528
PP08735	L-Valyl-L-alanine	C8H16N2O3	1.2802	-1.5259	0.012317	-1.9553	0.0028825
GC_042	Erythritol	C4H10O4	1.2799	1.1883	0.0029151	1.6886	0.0001308
PN14872	2-[[2-(4-hydroxy-3-methoxyphenyl)-4-[(4-hydroxy-3-methoxyphenyl)methyl]oxolan-3-yl]methoxy]-6-(hydroxymethyl)oxane-3,4,5-triol	C26H34O11	1.2787	0.55541	0.012986	0.51616	0.011533
GC_090	Methyl-alpha-D-galactoside	C7H14O6	1.2763	1.647	0.0084626	1.4132	0.016451
GC_109	Inositol 1-phosphate	C6H13O9P	1.2749	1.1869	0.013273	1.4147	0.0012
PP10639	4-hydroxy-4-[(E)-3-hydroxybut-1-enyl]-3,5,5-trimethylcyclohex-2-en-1-one	C13H20O3	1.2712	0.94702	0.018719	0.99737	0.014935
PN03068	Azelaic acid	C9H16O4	1.2701	-0.84328	0.0004741	-1.2573	0.0006569
PP13385	L-Valyl-L-aspartic acid	C9H16N2O5	1.2662	-1.2782	0.0059134	-1.8602	0.0018173
PN22645	5,7-Dihydroxy-2-(4-hydroxy-3-methoxyphenyl)-6-methoxy-4-oxo-4H-chromen-3-yl 2-O-[(2S,3R)-3,4-dihydroxy-4-(hydroxymethyl)tetrahydro-2-furanyl]-6-O-beta-D-glucopyranosyl-beta-D-glucopyranoside	C34H42O22	1.2618	-0.5644	0.0081768	-0.79214	0.0021946
PN03706	Conduritol B Epoxide	C6H10O5	1.2611	2.1228	0.0084558	1.5985	0.013118
PP17725	Guanosine	C10H13N5O5	1.2603	-1.2419	0.018053	-1.345	0.0064123
PN03704	1,6-Anhydro-beta-D-glucose	C6H10O5	1.2593	1.6911	0.02371	1.6616	0.010416
PP17352	L-Tyrosyl-L-proline	C14H18N2O4	1.2567	-1.507	0.0052686	-2.2832	0.0013409
PN03523	Decanedioic acid	C10H18O4	1.2557	-0.87131	0.0012948	-1.3164	0.0013351
GC_115	D-Trehalose	C12H22O11	1.2545	0.99534	0.0075997	1.2813	0.0053059
PP02262	Isonicotinamide	C6H6N2O	1.2544	-0.98702	0.0012061	-1.5215	0.00080093
PP14869	L-Glutamyl-L-threonine	C9H16N2O6	1.2542	-2.126	0.00021814	-1.3477	0.0019465
PN15848	Panose	C18H32O16	1.2537	1.0459	0.0068478	0.8934	0.023512
PN04415	Dodecanedioic acid	C12H22O4	1.2537	-0.629	0.0004741	-0.94888	0.001889
PP21441	Cytidine monophosphate	C9H14N3O8P	1.2497	-1.1864	0.00045616	-1.8371	0.0012709
GC_085	D-Galactose	C6H12O6	1.2431	-0.80313	0.0151	-1.0869	0.0060079
PP06325	L-Methionine sulfoxide	C5H11NO3S	1.2412	0.55454	0.0076035	0.82234	0.00255
PN02465	Glycerol-3-phosphate	C3H9O6P	1.2409	1.4674	0.0082078	1.0603	0.013797
PP29322	N,Nprime-Diacetylchitobiose	C16H28N2O11	1.2391	1.1254	0.0013429	0.76346	0.013543
PP07493	N-(2-Hydroxyethyl)iminodiacetic acid	C6H11NO5	1.2359	-0.74595	0.0054224	-1.14	0.0036573
PN07232	Uridine 5prime-monophosphate	C9H13N2O9P	1.233	-1.32	0.026227	-1.8478	0.0083321
GC_016	Methyl Phosphate	CH5O4P	1.2317	1.0441	0.030496	1.0373	0.0045251
PN01658	3-Methylglutaric acid	C6H10O4	1.2307	0.99729	0.0084384	0.89374	0.033977
PP04903	L-Methionine	C5H11NO2S	1.2301	1.9403	0.020761	1.9559	0.035301
GC_059	D-Xylose	C5H10O5	1.2256	1.5977	0.0064748	1.0842	0.0075772
GC_017	Malonate	C3H4O4	1.2203	-1.5646	0.041758	-1.8041	0.010696
GC_098	L-Tyrosine	C9H11NO3	1.2202	1.1446	0.0034985	1.8591	0.0026884
PP27717	S-Adenosyl methionine	C15H23N6O5S+	1.2187	-2.1084	0.0034049	-3.1661	0.0054246
PP08761	N-epsilon,N-epsilon,N-epsilon-Trimethyllysine	C9H21N2O2+	1.2184	1.155	0.00070531	0.69738	0.0091932
PN17053	(2R,3R,4S,5S,6R)-2-[(2R,3R)-3-hydroxy-3-(4-hydroxy-3-methoxyphenyl)-2-[4-[(E)-3-hydroxyprop-1-enyl]-2-methoxyphenoxy]propoxy]-6-(hydroxymethyl)oxane-3,4,5-triol	C26H34O12	1.2154	0.58865	0.045482	0.63477	0.020633
PP04678	L-Lysine	C6H14N2O2	1.2082	1.817	0.0024974	1.0754	0.012348
PP39813	Stachyose	C24H42O21	1.208	-0.78862	0.00016639	-1.4125	0.00045386
PP23805	Adenosine monophosphate	C10H14N5O7P	1.2028	-0.75459	0.0045226	-1.3641	5.96e-05
PP05171	Adonitol	C5H12O5	1.2002	0.87485	0.00049141	0.51465	0.012905
PN03811	Fucose	C6H12O5	1.1995	0.64256	0.017237	0.53344	0.055359
PP04449	N-(3-Aminopropyl)morpholine	C7H16N2O	1.1973	1.3735	0.01661	0.93972	0.015372
GC_102	Spermidine	C7H19N3	1.19	-0.47719	0.024335	-0.74555	0.0042918
PN08531	Lactobionic acid	C12H22O12	1.1881	1.1995	0.040767	1.0452	0.060222
GC_030	Succinic acid	C4H6O4	1.1869	0.52709	0.023379	0.42085	0.03532
GC_123	D-Raffinose	C18H32O16	1.1801	0.85203	0.0053871	0.56489	0.042479
PN02781	Esculetin	C9H6O4	1.1792	0.42001	0.059957	0.50948	0.040683
GC_043	Pentanedioic acid	C5H8O4	1.1732	1.0569	0.035373	1.7711	0.0018696
GC_009	Hydracrylic acid	C3H6O3	1.1703	-0.83052	0.046062	-0.77794	0.026737
PP25097	Guanosine monophosphate	C10H14N5O8P	1.1681	-1.7639	0.023745	-2.0317	0.038618
GC_066	Putrescine	C4H12N2	1.1672	0.6256	0.048598	0.51626	0.076055
PN02577	Octanedioic acid	C8H14O4	1.1672	-0.696	0.049412	-1.1805	0.0045943
PN01166	L-(-)-Malic acid	C4H6O5	1.1658	-0.28743	0.0031366	-0.57501	0.00011044
GC_092	D-Glucuronic acid	C6H10O7	1.1595	1.1097	0.033586	0.85036	0.077946
PN12227	methyl (1S,4aS,5R,7S,7aS)-5,7-dihydroxy-7-methyl-1-[(2S,3R,4S,5S,6R)-3,4,5-trihydroxy-6-(hydroxymethyl)oxan-2-yl]oxy-4a,5,6,7a-tetrahydro-1H-cyclopenta[c]pyran-4-carboxylate	C17H26O11	1.1579	1.2338	0.064026	1.1501	0.076084
PP15928	L-Isoleucyl-L-glutamic acid	C11H20N2O5	1.1513	-0.56714	0.02152	-1.0802	0.0042272
GC_051	L-Threonic acid	C4H8O5	1.1506	0.58301	0.077547	0.7955	0.040298
PP14710	L-Aspartyl-L-leucine	C10H18N2O5	1.1498	-0.43944	0.036288	-0.81588	0.0045329
PP24215	Prostaglandin I2	C20H32O5	1.1488	0.84796	0.01192	0.48764	0.054614
PP03268	N-(2-Hydroxyethyl)-beta-alanine	C5H11NO3	1.1482	-0.75567	0.089212	-0.96223	0.0092667
GC_072	4-Hydroxybenzoate	C7H6O3	1.1371	0.5095	0.06107	0.73929	0.038055
PP10235	L-Leucyl-L-alanine	C9H18N2O3	1.1363	-0.73316	0.054708	-1.3145	0.0063379
PN04979	N-Acetyltryptophane	C13H14N2O3	1.1265	-2.7894	0.1097	-9.8527	5.83e-05
PN10757	3,5,5-trimethyl-4-[(E)-3-[(2R,3R,4S,5S,6R)-3,4,5-trihydroxy-6-(hydroxymethyl)oxan-2-yl]oxybut-1-enyl]cyclohex-2-en-1-one	C19H30O7	1.1241	0.36096	0.019965	0.22443	0.028998
GC_031	L-Threonine	C4H9NO3	1.1219	0.58648	0.052689	0.8721	0.020394
PN04907	Uridine	C9H12N2O6	1.114	-0.6758	0.089559	-1.008	0.029559
GC_050	L-Aspartic acid	C4H7NO4	1.1123	0.42906	0.074606	0.60775	0.052259
PN16671	2-[4-[2-[2-(3,4-dihydroxyphenyl)ethoxy]-2-oxoethyl]-5-methoxycarbonyl-2-[3,4,5-trihydroxy-6-(hydroxymethyl)oxan-2-yl]oxy-3,4-dihydro-2H-pyran-3-yl]acetic acid	C25H32O15	1.1111	0.72191	0.080527	0.7936	0.076082
PN05530	Inosine	C10H12N4O5	1.1066	-1.2991	0.0028128	-0.59259	0.019569
PN17617	2-[1-carboxy-2-[2-[(2S,3Z,4S)-3-ethylidene-5-methoxycarbonyl-2-[(2S,3R,4S,5S,6R)-3,4,5-trihydroxy-6-(hydroxymethyl)oxan-2-yl]oxy-4H-pyran-4-yl]acetyl]oxyethyl]-5-methylcyclopentane-1-carboxylic acid	C27H38O15	1.1005	0.46941	0.10588	0.49313	0.077285
PP14043	Nerolidol	C15H26O	1.0983	-0.27611	0.040314	-0.59054	0.0047395
GC_011	L-Valine	C5H11NO2	1.0974	0.6177	0.08682	1.1566	0.0013099
PN07794	(3R,5R)-1,3,5-trihydroxy-4-[(E)-3-(4-hydroxyphenyl)prop-2-enoyl]oxycyclohexane-1-carboxylic acid	C16H18O8	1.0935	-0.41957	0.092391	-0.79016	0.018502
GC_027	Benzoic acid	C7H6O2	1.0902	-0.59441	0.0090403	-0.54614	0.10896
PP05895	N-Formyl-L-aspartate	C5H7NO5	1.0896	-0.40296	0.090252	-0.56784	0.020935
GC_104	Ferulic acid	C10H10O4	1.0868	0.79656	0.13019	0.90605	0.015716
PP02343	2-Picolinic acid	C6H5NO2	1.0814	0.67483	0.019459	0.35438	0.12371
PP15926	L-Leucyl-L-glutamic acid	C11H20N2O5	1.0754	-0.45975	0.047817	-1.0306	0.0056645
GC_070	L-Phenylalanine	C9H11NO2	1.0713	0.97475	0.0055049	2.2594	0.0076379
PP37791	Rutin	C27H30O16	1.0707	8.9548	0.16179	9.4391	6.32e-07
PN13037	(2S)-2-phenyl-2-[3,4,5-trihydroxy-6-[(3,4,5-trihydroxyoxan-2-yl)oxymethyl]oxan-2-yl]oxyacetonitrile	C19H25NO10	1.0703	9.5987	0.16179	9.9025	4.72e-06
PP06221	o-Coumaric acid	C9H8O3	1.0695	9.1659	0.16182	9.5342	2.36e-05
PP15929	L-Glutamyl-L-leucine	C11H20N2O5	1.0691	9.3003	2.38e-05	8.1376	0.15905
PN19695	[(2R,3S,4R,5R,6S)-6-[(2S,3R,4S,5S,6R)-2-[5,8-dihydroxy-2-(4-methoxyphenyl)-4-oxochromen-7-yl]oxy-4,5-dihydroxy-6-(hydroxymethyl)oxan-3-yl]oxy-3,4,5-trihydroxyoxan-2-yl]methyl acetate	C30H34O17	1.0679	8.2082	0.16179	9.7038	3.59e-06
PP28825	Daidzin	C21H20O9	1.0667	8.8819	0.16182	10.453	1.82e-05
PN07425	1-(4-hydroxyphenyl)-3-[(2R,3R,4S,5S,6R)-3,4,5-trihydroxy-6-(hydroxymethyl)oxan-2-yl]oxypropan-1-one	C15H20O8	1.0543	0.5506	0.048324	1.4205	0.003625
PN05959	Scutellarein	C15H10O6	1.0488	-0.6305	0.15123	-1.0445	0.045168
PP01299	Hydroxymethylphosphonic acid	CH5O4P	1.0412	1.5276	9.84e-05	0.55236	0.008494
PN05605	D,L-beta-Hydroxypalmitic acid	C16H32O3	1.0391	-0.37267	0.078569	-0.69106	0.028998
PN02566	Shikimic acid	C7H10O5	1.0385	-0.48969	0.074689	-1.0102	0.02338
GC_073	L-Asparagine	C4H8N2O3	1.0301	0.55702	0.065592	1.359	0.015256
GC_015	Glycerol	C3H8O3	1.0295	-0.2855	0.064713	-0.53698	0.036265
PP10409	L-Valyl-L-serine	C8H16N2O4	1.0238	-10.434	0.16179	-10.434	0.15905
PN10235	Uridine diphosphate	C9H14N2O12P2	1.0234	-10.678	0.16179	-10.678	0.15905
PP12094	L-Threonyl-L-threonine	C8H16N2O5	1.0187	0.42728	0.19526	0.62481	0.044659
PP22467	2-(4-hydroxyphenyl)-2-[(2R,3R,4S,5S,6R)-3,4,5-trihydroxy-6-(hydroxymethyl)oxan-2-yl]oxyacetonitrile	C14H17NO7	1.0171	-0.84753	0.12882	-2.1273	0.0069578
PN02057	Heptanedioic acid	C7H12O4	1.0125	-0.3045	0.1652	-0.66147	0.018083
PP07234	N-Acetyl-L-ornithine	C7H14N2O3	1.0101	-5.5447	0.053133	-5.0181	0.10094
PP31443	Luteolin 7-O-glucuronide	C21H18O12	1.0026	-0.38155	0.1641	-0.81364	0.016872
PN17198	Adenosine 5prime-diphosphoglucose	C16H25N5O15P2	1.0014	-0.6452	0.016043	-1.7164	0.0085877
