# Supplementary material for: Transcriptomic and metabolomic profiling of drought-tolerant and susceptible sesame genotypes in response to drought stress
Source: BMC Plant Biol. 2019 Jun 20;19:267. doi: 10.1186/s12870-019-1880-1 (PMC6585049; doi:10.1186/s12870-019-1880-1)
Supplement: Supplementary file 7 — Table S6. Important differential metabolites between DT and DS identified by PLS-DA. (XLSX 24 kb) [file 12870_2019_1880_MOESM7_ESM.xlsx]

## Sheet: Sheet1
Table S6. Important differential metabolites between DT and DS identified by PLS-DA
Peak_ID	Compound_Name	Molecular Formula	PLS-DA VIP score (variance for component 1)	log2.FC (DT_T0 vs DS_T0)	FDR (DT_T0 vs DS_T0)	log2.FC (DT_T2 vs DS_T2)	FDR (DT_T2 vs DS_T2)	log2.FC (DT_T4 vs DS_T4)	FDR (DT_T4 vs DS_T4)
PN02066	Gly-gamma-aminobutyric acid	C6H12N2O3	2.6642	10.227	1.17e-05	9.9254	0.00024924	9.7772	4.92e-05
PP05081	Guanine	C5H5N5O	2.5818	2.8808	0.011146	4.0496	0.0042407	4.1958	0.0071197
PN09640	2-[(1R,2R)-3-oxo-2-[(Z)-5-[3,4,5-trihydroxy-6-(hydroxymethyl)oxan-2-yl]oxypent-2-enyl]cyclopentyl]acetic acid	C18H28O9	2.5501	2.8529	0.0011124	2.3693	0.00033908	3.0843	0.0001706
PP22063	3prime,5prime-Cyclic Adenosine monophosphate	C10H12N5O6P	2.4644	3.1657	0.19127	11.509	1.95e-05	13.224	4.34e-07
PN14623	(3R,5R)-3,5-bis[[(E)-3-(3,4-dihydroxyphenyl)prop-2-enoyl]oxy]-1,4-dihydroxycyclohexane-1-carboxylic acid	C25H24O12	2.4395	-10.664	0.00054958	-3.3466	0.146	-9.2913	4.9e-07
PN13153	Ononin	C22H22O9	2.3911	-1.7727	0.015297	-0.94736	0.030686	-0.77478	0.032693
PP23500	Cirsilineol	C18H16O7	2.3854	-13.453	3.08e-06	-14.812	2.17e-06	-5.6783	0.12201
PP20875	2-(4-Methyl-3-cyclohexen-1-yl)-2-propanyl beta-D-glucopyranoside	C16H28O6	2.3841	12.556	0.25351	12.19	1.05e-05	12.654	8.09e-06
PN08072	3prime,5prime-Cyclic Guanosine monophosphate	C10H12N5O7P	2.372	2.6759	0.12782	3.2873	0.025445	4.4174	0.014381
PN06978	Benzyl beta-D-glucopyranoside	C13H18O6	2.3368	0.66747	0.046629	0.53629	0.01305	0.74814	0.0352
PN14872	2-[[2-(4-hydroxy-3-methoxyphenyl)-4-[(4-hydroxy-3-methoxyphenyl)methyl]oxolan-3-yl]methoxy]-6-(hydroxymethyl)oxane-3,4,5-triol	C26H34O11	2.249	0.82991	0.011267	0.67853	0.0037374	0.65959	0.0045028
PP03395	Adenine	C5H5N5	2.2322	0.68654	0.035543	1.6321	0.030541	1.4534	0.093303
PP30700	Luteolin 7-O-beta-D-glucoside	C21H20O11	2.1611	-1.3225	0.12105	-0.69647	0.039692	-0.79951	0.084127
GC_029	L-Serine	C3H7NO3	2.1345	0.80534	0.079243	0.45781	0.27465	1.1129	0.016085
GC_066	Putrescine	C4H12N2	2.1175	0.97986	0.070248	0.74367	0.14669	1.0903	0.0085111
PN03797	D-Saccharic acid	C6H10O8	2.0953	0.21468	0.45194	0.59025	0.025711	0.50112	0.051679
PN01890	3,4-Dihydroxybenzoic acid	C7H6O4	2.0406	-0.23887	0.14564	-0.6445	0.15937	-0.6369	0.051679
PN10757	3,5,5-trimethyl-4-[(E)-3-[(2R,3R,4S,5S,6R)-3,4,5-trihydroxy-6-(hydroxymethyl)oxan-2-yl]oxybut-1-enyl]cyclohex-2-en-1-one	C19H30O7	2.0302	-0.31435	0.006835	-0.61731	0.012943	-0.20048	0.09443
PN07425	1-(4-hydroxyphenyl)-3-[(2R,3R,4S,5S,6R)-3,4,5-trihydroxy-6-(hydroxymethyl)oxan-2-yl]oxypropan-1-one	C15H20O8	2.0265	-0.7758	0.073597	-2.5107	0.0036932	-1.5896	0.00018702
PN07043	Arbutin	C12H16O7	1.9331	-0.014201	0.91586	-1.012	0.0054343	-0.58795	0.07103
PP10236	L-Alanyl-L-isoleucine	C9H18N2O3	1.9264	1.305	0.27023	9.0689	2.31e-05	1.5114	0.36431
GC_112	myo-Inositol 2-phosphate	C6H13O9P	1.9134	1.6116	0.035408	0.42108	0.50636	1.6015	0.031403
PP17972	Luteolin	C15H10O6	1.8946	-1.6077	0.43023	-9.169	7.9e-07	-1.1712	0.22718
GC_048	4-Hydroxyproline	C5H9NO3	1.8891	0.76868	0.26427	0.33522	0.52346	1.152	0.0079256
PN17474	3-(4-hydroxyphenyl)-1-[2,4,6-trihydroxy-3,5-bis[(2S,3R,4R,5S,6R)-3,4,5-trihydroxy-6-(hydroxymethyl)oxan-2-yl]phenyl]propan-1-one	C27H34O15	1.8803	-0.51104	0.52783	10.174	1.18e-06	10.125	9.78e-06
PN02781	Esculetin	C9H6O4	1.8388	1.1015	0.055103	0.42936	0.37586	1.0087	0.21488
PN01006	Iminodiacetic acid	C4H7NO4	1.7902	0.18513	0.39044	0.9896	0.0078753	1.5876	0.012033
PP22467	2-(4-hydroxyphenyl)-2-[(2R,3R,4S,5S,6R)-3,4,5-trihydroxy-6-(hydroxymethyl)oxan-2-yl]oxyacetonitrile	C14H17NO7	1.7119	0.93557	0.18747	1.0362	0.045282	1.7806	0.0033088
GC_021	Glycine	C2H5NO2	1.7025	0.18783	0.5224	1.112	0.041133	1.6438	0.0040464
GC_046	D-Citramalic acid	C5H8O5	1.6948	0.21935	0.37026	0.4157	0.30739	0.31793	0.019276
PN19695	[(2R,3S,4R,5R,6S)-6-[(2S,3R,4S,5S,6R)-2-[5,8-dihydroxy-2-(4-methoxyphenyl)-4-oxochromen-7-yl]oxy-4,5-dihydroxy-6-(hydroxymethyl)oxan-3-yl]oxy-3,4,5-trihydroxyoxan-2-yl]methyl acetate	C30H34O17	1.6524	NA	NA	-8.1856	0.21921	-9.2439	5.98e-06
PP03385	benzothiazole	C7H5NS	1.6503	-0.17982	0.36883	-1.8829	0.20346	-8.1628	7.74e-06
PP14710	L-Aspartyl-L-leucine	C10H18N2O5	1.6457	0.0057255	0.9538	0.36361	0.045865	0.81083	0.0045028
PN15820	Quercetin 3-O-(6-O-malonyl-beta-D-glucoside)	C24H22O15	1.6061	-0.28251	0.49975	-0.50942	0.040657	-0.28952	0.10948
GC_050	L-Aspartic acid	C4H7NO4	1.5933	0.70817	0.076564	0.35034	0.38497	0.31415	0.40596
PP10910	3,5-Dimethoxycinnamic acid	C11H12O4	1.5781	9.4553	0.25351	1.7092	0.2145	1.2631	0.39254
GC_056	L-Ornithine	C5H12N2O2	1.5734	0.46528	0.45898	1.061	0.059738	2.2642	0.0087051
PP07247	L-Arginine	C6H14N4O2	1.5702	0.2389	0.53476	1.5157	0.0085272	2.5319	0.0042501
GC_031	L-Threonine	C4H9NO3	1.5619	0.37928	0.29357	1.2047	0.098981	1.9218	0.0046742
PP09562	D-Glucosaminic acid	C6H13NO6	1.5545	-10.997	0.25351	-1.2075	0.44201	-2.5112	0.16506
GC_008	Ergothioneine	C9H16N3O2S+	1.5536	0.15393	0.77323	0.38001	0.30932	0.93639	0.1153
GC_004	L-Alanine	C3H7NO2	1.5488	0.66491	0.10231	-0.1925	0.43333	1.0417	0.004256
PP24406	Chlorogenic acid	C16H18O9	1.5384	-0.32329	0.57013	-0.48071	0.072684	-0.39766	0.1121
PN19751	7-[(2S,3R,4S,5S,6R)-4,5-dihydroxy-6-(hydroxymethyl)-3-[(2S,3R,4R,5R,6S)-3,4,5-trihydroxy-6-methyloxan-2-yl]oxyoxan-2-yl]oxy-5-hydroxy-6-methoxy-2-(4-methoxyphenyl)chromen-4-one	C29H34O15	1.5344	-0.40665	0.20014	-0.50116	0.020455	0.093021	0.62111
PP37192	(1S)-1,5-Anhydro-6-O-(6-deoxy-alpha-L-mannopyranosyl)-1-[2-(3,4-dihydroxyphenyl)-5,7-dihydroxy-4-oxo-4H-chromen-6-yl]-D-glucitol	C27H30O15	1.5242	NA	NA	-1.9399	0.20346	-10.306	1.17e-05
GC_089	L-Glutamine	C5H10N2O3	1.5116	0.43434	0.27086	0.9031	0.041328	1.4553	0.0093299
PN22645	5,7-Dihydroxy-2-(4-hydroxy-3-methoxyphenyl)-6-methoxy-4-oxo-4H-chromen-3-yl 2-O-[(2S,3R)-3,4-dihydroxy-4-(hydroxymethyl)tetrahydro-2-furanyl]-6-O-beta-D-glucopyranosyl-beta-D-glucopyranoside	C34H42O22	1.5061	0.23563	0.52003	0.26634	0.1211	0.79847	0.0035403
PP05474	L-Histidine	C6H9N3O2	1.4961	-0.17841	0.86355	1.676	0.031667	2.552	0.039322
PP10407	L-Seryl-L-valine	C8H16N2O4	1.4718	-1.2078	0.62764	-9.0907	6.16e-07	0.21974	0.60479
PN17834	3-[(2S,3R,4S,5R,6S)-3,4-dihydroxy-6-methyl-5-[(2S,3R,4S,5S,6R)-3,4,5-trihydroxy-6-(hydroxymethyl)oxan-2-yl]oxyoxan-2-yl]oxy-2-(3,4-dihydroxyphenyl)-5,7-dihydroxychromen-4-one	C27H30O16	1.4698	2.5385	0.20613	1.2365	0.41854	1.4825	0.01209
PP06673	Uric acid	C5H4N4O3	1.467	0.53883	0.52647	0.5438	0.47325	2.0311	0.01455
PP13227	L-Prolyl-L-aspartic acid	C9H14N2O5	1.4624	0.3409	0.1877	0.23183	0.44319	0.59105	0.020941
PP03144	Norleucine	C6H13NO2	1.4495	0.86175	0.059245	1.0018	0.048315	1.6211	0.008583
GC_079	sn-Glycerol 3-phosphate	C3H9O6P	1.4447	0.54338	0.65049	0.61149	0.1637	0.87383	0.15636
PN01658	3-Methylglutaric acid	C6H10O4	1.4439	-0.42997	0.15728	-1.0072	0.0036322	-0.34218	0.27297
PP24215	Prostaglandin I2	C20H32O5	1.4322	-0.34597	0.41053	-0.54006	0.018782	-0.50844	0.12821
PN14622	(1S,3R,4R,5R)-3,4-bis[[(E)-3-(3,4-dihydroxyphenyl)prop-2-enoyl]oxy]-1,5-dihydroxycyclohexane-1-carboxylic acid	C25H24O12	1.4258	NA	NA	-8.5215	0.21921	-7.7073	0.20347
PP12480	4-(Methylnitrosamino)-1-(3-pyridyl-N-oxide)-1-butanone	C10H13N3O3	1.4235	11.094	0.25383	NA	NA	9.7883	0.20565
PP02784	Pyroglutamic acid	C5H7NO3	1.3983	0.19186	0.5273	0.58812	0.04411	1.1048	0.019899
GC_019	L-Leucine	C6H13NO2	1.3839	0.9223	0.073521	1.2081	0.065965	1.7145	0.001697
PN05279	D-Glucosamine-6-phosphate	C6H14NO8P	1.3443	14.14	1.98e-06	0.88256	0.038668	0.63614	0.10704
GC_070	L-Phenylalanine	C9H11NO2	1.3409	0.58933	0.020637	1.9206	0.061669	2.1927	0.019088
PN20933	[(2S,3R,4S,5S,6R)-3,4,5-trihydroxy-6-(hydroxymethyl)oxan-2-yl] (1S,4aR,6aS,6bR,9S,10R,11R,12aR)-1,10,11-trihydroxy-9-(hydroxymethyl)-2,2,6a,6b,9,12a-hexamethyl-1,3,4,5,6,6a,7,8,8a,10,11,12,13,14b-tetradecahydropicene-4a-carboxylate	C36H58O11	1.3291	0.46711	0.095405	0.70762	0.012111	0.50083	0.078869
GC_104	Ferulic acid	C10H10O4	1.2936	0.3338	0.47392	-1.0656	0.085552	-0.69288	0.019672
PP00487	Cycloserine	C3H6N2O2	1.2843	0.16131	0.6114	0.045643	0.8253	0.51505	0.077443
PN05959	Scutellarein	C15H10O6	1.2835	-1.7655	0.082449	-0.67429	0.21144	0.54261	0.14113
PP04678	L-Lysine	C6H14N2O2	1.2768	0.4475	0.20604	1.1811	0.0015733	1.5629	0.01412
PP00019	Tetronic acid	C4H4O3	1.2672	-0.030247	0.8108	-0.13781	0.3614	-0.12058	0.22645
PP14713	L-Valyl-L-glutamic acid	C10H18N2O5	1.2651	-12.088	0.25351	NA	NA	-0.61903	0.63312
PP15928	L-Isoleucyl-L-glutamic acid	C11H20N2O5	1.2577	0.1089	0.53216	0.41989	0.10786	0.64776	0.0088251
GC_027	Benzoic acid	C7H6O2	1.2525	0.043725	0.86556	0.49208	0.012111	0.31241	0.37081
PN18411	[(2R,3R,4R,5R,6R)-6-[2-(3,4-dihydroxyphenyl)ethoxy]-5-hydroxy-2-(hydroxymethyl)-4-[(3R,4R,5R,6S)-3,4,5-trihydroxy-6-methyloxan-2-yl]oxyoxan-3-yl] (E)-3-(3,4-dihydroxyphenyl)prop-2-enoate	C29H36O15	1.2313	0.84982	0.34407	0.1775	0.3466	0.33312	0.11595
PP10234	L-Isoleucyl-L-alanine	C9H18N2O3	1.227	-0.85718	0.64385	-1.5325	0.22306	-0.28171	0.52357
PP13307	L-Valyl-L-asparagine	C9H17N3O4	1.222	0.17506	0.52081	2.4608	0.17585	2.1405	0.0019561
GC_073	L-Asparagine	C4H8N2O3	1.2128	0.55412	0.18806	0.54344	0.16174	1.2368	0.02606
PP08761	N-epsilon,N-epsilon,N-epsilon-Trimethyllysine	C9H21N2O2+	1.2107	0.38467	0.068583	0.26709	0.017226	0.95326	0.014813
PN04444	Fumaric acid	C4H4O4	1.1983	-1.0407	0.016541	-0.95784	0.01717	-0.10038	0.69685
PN13829	methyl 2-[(2S,3R,4S,5S,6R)-3,4,5-trihydroxy-6-[[(2S,3R,4S,5R)-3,4,5-trihydroxyoxan-2-yl]oxymethyl]oxan-2-yl]oxybenzoate	C19H26O12	1.1939	1.327	0.46087	1.3099	0.026971	1.6561	0.0036983
PN05530	Inosine	C10H12N4O5	1.1856	0.073645	0.79564	0.57639	0.16464	0.96537	0.0020845
PP30699	2-(3,4-dihydroxyphenyl)-5,7-dihydroxy-8-[(3R,4R,5R,6R)-3,4,5-trihydroxy-6-(hydroxymethyl)oxan-2-yl]chromen-4-one	C21H20O11	1.1639	1.4702	0.25981	0.63313	0.48886	0.20798	0.40916
PN02821	Caffeic acid	C9H8O4	1.1627	-0.057704	0.79721	0.18799	0.62854	1.2477	0.15857
GC_039	beta-Alanine	C3H7NO2	1.1622	0.31904	0.4332	1.4361	0.13653	1.2403	0.006353
PP05988	Umbelliferone	C9H6O3	1.1613	0.077393	0.8679	-0.5986	0.25712	-0.64891	0.31044
PP09075	5-Hydroxyindole-3-acetic acid	C10H9NO3	1.1587	-0.79692	0.64542	-0.77651	0.63323	-7.8421	0.20347
GC_049	4-Aminobutanoic acid	C4H9NO2	1.1559	1.7905	0.043969	0.22459	0.55338	0.51848	0.13824
PP10225	L-Prolyl-L-serine	C8H14N2O4	1.1488	0.63656	0.076564	1.0206	0.057584	1.35	0.0088596
PN04020	L-Alanyl-L-glutamic acid	C8H14N2O5	1.1451	0.32873	0.41203	-10.087	0.00073884	-0.56743	0.63494
PN10393	[(2R,3R,4R,5R)-2-(2,4-dioxopyrimidin-1-yl)-4-hydroxy-5-(hydroxymethyl)oxolan-3-yl] 4-hydroxy-2-methoxy-6-methylbenzoate	C18H20N2O9	1.1425	0.19434	0.72178	0.058377	0.77859	0.72651	0.033015
PP10947	L-Kynurenine	C10H12N2O3	1.1403	-0.037241	0.3626	NA	NA	3.0406	0.16342
GC_102	Spermidine	C7H19N3	1.1112	-0.17177	0.58029	-0.56085	0.075677	-0.36227	0.21738
GC_035	Nonanoic acid	C9H18O2	1.1	0.16787	0.86676	0.41476	0.46102	0.49822	0.23308
PP08209	Adrenaline	C9H13NO3	1.0986	9.7798	1.75e-05	-0.086097	0.77378	0.29414	0.072219
PP05895	N-Formyl-L-aspartate	C5H7NO5	1.0971	-0.258	0.14673	0.19651	0.48486	0.85783	0.034607
PP10639	4-hydroxy-4-[(E)-3-hydroxybut-1-enyl]-3,5,5-trimethylcyclohex-2-en-1-one	C13H20O3	1.0971	-0.1502	0.68187	-0.72502	0.024076	-0.32069	0.068652
PN02465	Glycerol-3-phosphate	C3H9O6P	1.0898	0.98662	0.046282	0.66169	0.17686	0.0497	0.97343
PP39139	[(2S,3R,4R,5R,6S)-2-[[(1aS,1bS,2S,5aR,6S,6aS)-1a-(hydroxymethyl)-2-[(2S,3R,4S,5S,6R)-3,4,5-trihydroxy-6-(hydroxymethyl)oxan-2-yl]oxy-2,5a,6,6a-tetrahydro-1bH-oxireno[5,6]cyclopenta[1,3-c]pyran-6-yl]oxy]-4,5-dihydroxy-6-methyloxan-3-yl] (E)-3-phenylprop-2-enoate	C30H38O15	1.0894	0.59537	0.96252	10.729	5.66e-05	0.66979	0.16295
PP15926	L-Leucyl-L-glutamic acid	C11H20N2O5	1.0893	0.12677	0.65306	0.3805	0.10859	0.56297	0.12382
PP04903	L-Methionine	C5H11NO2S	1.0828	0.60503	0.35092	1.0007	0.043809	1.6354	0.16469
PN08531	Lactobionic acid	C12H22O12	1.0703	0.76729	0.22081	0.34232	0.032308	0.19987	0.42233
PP04449	N-(3-Aminopropyl)morpholine	C7H16N2O	1.0658	0.063798	0.97644	-0.53538	0.21898	-0.94548	0.0088813
GC_051	L-Threonic acid	C4H8O5	1.0536	0.69609	0.14602	0.031513	0.97447	0.18007	0.54826
PP25914	[(10Z)-6,10-bis(hydroxymethyl)-3-methylidene-2-oxo-3a,4,5,6,7,8,9,11a-octahydrocyclodeca[b]furan-4-yl] 2-methylprop-2-enoate	C19H26O6	1.0524	-0.56017	0.2096	-0.68212	0.021381	0.23606	0.63494
GC_098	L-Tyrosine	C9H11NO3	1.0506	0.4296	0.20611	0.87732	0.1554	1.3234	0.026135
PN13926	Methyl (1S,4aS,5R,7S,7aS)-5-acetoxy-1-(beta-D-glucopyranosyloxy)-7-hydroxy-7-methyl-1,4a,5,6,7,7a-hexahydrocyclopenta[c]pyran-4-carboxylate	C19H28O12	1.0503	9.9367	4.58e-06	-0.38686	0.060752	0.46115	0.029282
GC_009	Hydracrylic acid	C3H6O3	1.0475	-0.33168	0.37773	0.34584	0.29172	1.03	0.024634
PP03452	Hypoxanthine	C5H4N4O	1.0304	3.5632	0.91072	0.87577	0.95382	11.233	0.00021027
PN01790	D-(-)-Citramalic acid	C5H8O5	1.0291	-0.083146	0.41668	0.15321	0.3203	0.37681	0.0012795
PN02186	p-Coumaric acid	C9H8O3	1.0117	0.020739	0.95365	-0.32083	0.071296	-0.32532	0.26395
