# Supplementary material for: Transcriptomic and metabolomic profiling of drought-tolerant and susceptible sesame genotypes in response to drought stress
Source: BMC Plant Biol. 2019 Jun 20;19:267. doi: 10.1186/s12870-019-1880-1 (PMC6585049; doi:10.1186/s12870-019-1880-1)
Supplement: Supplementary file 8 — Table S7. Detailed results from the metabolomic pathway analysis. (XLSX 13 kb) [file 12870_2019_1880_MOESM8_ESM.xlsx]

## Sheet: Sheet1
Table S7. Detailed results from the metabolomic pathway analysis
Pathway	Total compounds	Hits	Raw p-value	FDR	Impact value
Arginine and proline metabolism	38	12	6.988e-05	0.0060795	0.30159
Alanine, aspartate and glutamate metabolism	22	8	0.00041966	0.018255	0.32759
Aminoacyl-tRNA biosynthesis	67	15	0.00063458	0.018403	0
Galactose metabolism	26	7	0.0068258	0.14846	0.25068
Lysine biosynthesis	10	4	0.0091019	0.15837	0.07407
Citrate cycle (TCA cycle)	20	5	0.029941	0.43415	0.28052
Pyrimidine metabolism	38	7	0.051983	0.64607	0.31728
Tyrosine metabolism	18	4	0.074782	0.81325	0.45455
beta-Alanine metabolism	12	3	0.08945	0.82355	0.54167
Isoquinoline alkaloid biosynthesis	6	2	0.097764	0.82355	0.5
Phenylpropanoid biosynthesis	45	7	0.10988	0.82355	0.146
Phenylalanine, tyrosine and tryptophan biosynthesis	21	4	0.11847	0.82355	0.09982
Indole alkaloid biosynthesis	7	2	0.12889	0.82355	0
Glycine, serine and threonine metabolism	30	5	0.13252	0.82355	0.43089
Flavone and flavonol biosynthesis	9	2	0.19624	1	0
Glyoxylate and dicarboxylate metabolism	17	3	0.19895	1	0.2653
Lysine degradation	17	3	0.19895	1	0.08333
Valine, leucine and isoleucine biosynthesis	26	4	0.20944	1	0.03645
Cyanoamino acid metabolism	11	2	0.26682	1	0
Carbon fixation in photosynthetic organisms	21	3	0.30111	1	0.00871
Pentose and glucuronate interconversions	12	2	0.30229	1	0
Nicotinate and nicotinamide metabolism	12	2	0.30229	1	0
Purine metabolism	61	7	0.32252	1	0.17456
Glycerolipid metabolism	13	2	0.33747	1	0.07895
Pantothenate and CoA biosynthesis	14	2	0.37211	1	0.2
Glucosinolate biosynthesis	54	6	0.37359	1	0
Cysteine and methionine metabolism	34	4	0.37965	1	0.375
Nitrogen metabolism	15	2	0.40603	1	0
Glutathione metabolism	26	3	0.43114	1	0.01108
Butanoate metabolism	18	2	0.50197	1	0
Starch and sucrose metabolism	30	3	0.52885	1	0.28153
Zeatin biosynthesis	19	2	0.53171	1	0.00435
Phenylalanine metabolism	8	1	0.5374	1	0.5
Tropane, piperidine and pyridine alkaloid biosynthesis	8	1	0.5374	1	0
Valine, leucine and isoleucine degradation	34	3	0.6167	1	0
Methane metabolism	11	1	0.65399	1	0
Inositol phosphate metabolism	24	2	0.66179	1	0
Tryptophan metabolism	27	2	0.72506	1	0.17059
Amino sugar and nucleotide sugar metabolism	41	3	0.74237	1	0.11424
Ascorbate and aldarate metabolism	15	1	0.76533	1	0
Propanoate metabolism	15	1	0.76533	1	0
Histidine metabolism	16	1	0.78709	1	0.0625
Pentose phosphate pathway	18	1	0.82477	1	0
Pyruvate metabolism	21	1	0.86925	1	0.08561
Ubiquinone and other terpenoid-quinone biosynthesis	23	1	0.89248	1	0
Glycerophospholipid metabolism	25	1	0.91161	1	0.10489
Glycolysis or Gluconeogenesis	25	1	0.91161	1	0
Carotenoid biosynthesis	37	1	0.97291	1	0.0056
Biosynthesis of unsaturated fatty acids	42	1	0.9835	1	0
Flavonoid biosynthesis	43	1	0.98507	1	0
