# Supplementary material for: Transcriptomic and metabolomic profiling of drought-tolerant and susceptible sesame genotypes in response to drought stress
Source: BMC Plant Biol. 2019 Jun 20;19:267. doi: 10.1186/s12870-019-1880-1 (PMC6585049; doi:10.1186/s12870-019-1880-1)
Supplement: Supplementary file 9 — Table S8. List of primers used for quantitative real-time RT-PCR analysis. (XLSX 9 kb) [file 12870_2019_1880_MOESM9_ESM.xlsx]

## Sheet: Sheet2
Table S8. List of primers used for quantitative real-time RT-PCR analysis.
Gene Name	Primers sequence
	sense primer (5’->3’)	anti-sense primer (5’->3’)
LOC105179370	AGGAGGAAGAAGAGAAGG	CATCATCACTACTTGACACA
LOC105176782	AGCAGCAGAAGAAGTTATC	CAATCTCCGACATTCCAT
LOC105167105	AAGGAGGAGGTGAAGAAG	CAAACAGGACGATGACAA
LOC105169486	CCATATCCAATCATCCAATCG	TCTCCAATCGCATACACAA
LOC105165756	GCCACCACCATTAGTCAA	ACACTCACACGCCTTCTC
LOC105159973	ATGGGTCTTGTCCTGTTT	CTCTCCACTTCTTCTCTTCT
LOC105162494	GAGACAGCCTCATTAGTATG	CCCGAACAAACCAAATCTA
LOC105173532	GAGCAACAGGATGAGGAT	GAGTACAAGGAAGAGAAGAGAT
LOC105157315	GCTTGATTGATGCCATTC	TGTATGAGTCGCTATGTC
LOC105168226	AAGGCAAGTGAAGAAGTC	TCCAAGTCCAAGAATGTAAG
LOC105157984	AACTACTGATTGCGACTCT	CTCCATGCTTAGCGTTTC
LOC105175234	CTCTATTGGATCAGGATTCG	CGTTCTTCACAGCAGATT
SiH3.3	GTTGGTCTCTTTGAGGAC	CAGCTGGATGTCTTTTGG
